# Supplementary material for: The translational landscape of HIV-1 infected cells reveals key gene regulatory principles
Source: Nat Struct Mol Biol. 2025 Jan 15;32(5):841–52. doi: 10.1038/s41594-024-01468-3 (PMC12086091; doi:10.1038/s41594-024-01468-3)
Supplement: Supplementary file 4 — Supplementary Table 1. Overview of Gene Ontology terms associated with differentially regulated genes during HIV-1 infection. Supplementary Table 2. List of ORFs predicted in the host and virus via PRICE analysis. Supplementary Table 3. Ribo-seq and RNA-seq reads mapped to the HIV-1 genome spanning donor splice sites D2 and D3 with different acceptor sites. Supplementary Table 4. Proteome analysis of HIV-1 infected cells via mass spectrometry. Supplementary Table 5. Nanopore sequencing of HIV-1 transcripts associated with mass spectroscopy detected peptides. Supplementary Table 6. List of plasmids and oligos. [file 41594_2024_1468_MOESM4_ESM.xlsx]

## Sheet: Supp. Table 1
number_in_reference	input_list.number_in_list	input_list.fold_enrichment	input_list.fdr	input_list.expected	input_list.pValue	input_list.mapped_id_list.mapped_id	input_list.list_name	input_list.plus_minus	term.level	term.id	term.label	cluster	Umbrella term
79	29	2.74956	0.00228384	10.5472	1.46781e-05	['ENSG00000100084', 'ENSG00000197153', 'ENSG00000137309', 'ENSG00000181163', 'ENSG00000132475', 'ENSG00000274641', 'ENSG00000197409', 'ENSG00000185130', 'ENSG00000204256', 'ENSG00000275714', 'ENSG00000278705', 'ENSG00000188486', 'ENSG00000168298', 'ENSG00000082014', 'ENSG00000278828', 'ENSG00000183598', 'ENSG00000278588', 'ENSG00000187837', 'ENSG00000148229', 'ENSG00000124575', 'ENSG00000105447',…	ribo_down_16h.txt	+	1	GO:0034728	nucleosome organization	15	Nucleic acid metabolism
112	37	2.47443	0.00139591	14.9529	8.36657e-06	['ENSG00000133226', 'ENSG00000099622', 'ENSG00000102081', 'ENSG00000074201', 'ENSG00000124193', 'ENSG00000181163', 'ENSG00000135486', 'ENSG00000115875', 'ENSG00000265241', 'ENSG00000111196', 'ENSG00000116001', 'ENSG00000166477', 'ENSG00000127804', 'ENSG00000112081', 'ENSG00000108561', 'ENSG00000119707', 'ENSG00000161547', 'ENSG00000100462', 'ENSG00000188529', 'ENSG00000126653', 'ENSG00000136527',…	ribo_down_16h.txt	+	1	GO:0050684	regulation of mRNA processing	17	Nucleic acid metabolism
159	51	2.40251	8.50598e-05	21.2278	3.74686e-07	['ENSG00000160208', 'ENSG00000133226', 'ENSG00000099622', 'ENSG00000102081', 'ENSG00000110700', 'ENSG00000074201', 'ENSG00000152382', 'ENSG00000124193', 'ENSG00000135486', 'ENSG00000196367', 'ENSG00000115875', 'ENSG00000075292', 'ENSG00000116001', 'ENSG00000136450', 'ENSG00000112081', 'ENSG00000161547', 'ENSG00000221978', 'ENSG00000164896', 'ENSG00000100462', 'ENSG00000126653', 'ENSG00000096746',…	ribo_down_16h.txt	+	1	GO:0043484	regulation of RNA splicing	17	Nucleic acid metabolism
163	47	2.15974	0.00185366	21.7619	1.16456e-05	['ENSG00000174173', 'ENSG00000170291', 'ENSG00000197451', 'ENSG00000174177', 'ENSG00000105879', 'ENSG00000196449', 'ENSG00000104907', 'ENSG00000130299', 'ENSG00000160193', 'ENSG00000145414', 'ENSG00000145912', 'ENSG00000139343', 'ENSG00000122435', 'ENSG00000138050', 'ENSG00000127804', 'ENSG00000167088', 'ENSG00000125743', 'ENSG00000130826', 'ENSG00000162971', 'ENSG00000141994', 'ENSG00000162851',…	ribo_down_16h.txt	+	1	GO:0009451	RNA modification	18	Nucleic acid metabolism
130	35	2.01658	0.0434034	17.3561	0.000554766	['ENSG00000174173', 'ENSG00000170291', 'ENSG00000174177', 'ENSG00000196449', 'ENSG00000104907', 'ENSG00000154743', 'ENSG00000172336', 'ENSG00000130299', 'ENSG00000160193', 'ENSG00000138035', 'ENSG00000122435', 'ENSG00000138050', 'ENSG00000162971', 'ENSG00000141994', 'ENSG00000148688', 'ENSG00000066654', 'ENSG00000213339', 'ENSG00000132463', 'ENSG00000043514', 'ENSG00000059588', 'ENSG00000138385',…	ribo_down_16h.txt	+	1	GO:0008033	tRNA processing	18	Nucleic acid metabolism
141	60	3.18731	1.38225e-09	18.8247	3.49354e-12	['ENSG00000174173', 'ENSG00000172590', 'ENSG00000130312', 'ENSG00000111639', 'ENSG00000107815', 'ENSG00000171421', 'ENSG00000136897', 'ENSG00000156502', 'ENSG00000156469', 'ENSG00000204316', 'ENSG00000143436', 'ENSG00000138035', 'ENSG00000158042', 'ENSG00000124279', 'ENSG00000062582', 'ENSG00000125445', 'ENSG00000108064', 'ENSG00000164896', 'ENSG00000048544', 'ENSG00000259494', 'ENSG00000239789',…	ribo_down_16h.txt	+	1	GO:0140053	mitochondrial gene expression	10	Other
92	29	2.36103	0.0164991	12.2828	0.00016442	['ENSG00000145592', 'ENSG00000197498', 'ENSG00000181163', 'ENSG00000171863', 'ENSG00000136997', 'ENSG00000135763', 'ENSG00000141030', 'ENSG00000179041', 'ENSG00000105373', 'ENSG00000089022', 'ENSG00000100462', 'ENSG00000084073', 'ENSG00000136628', 'ENSG00000125691', 'ENSG00000240972', 'ENSG00000261236', 'ENSG00000135679', 'ENSG00000132507', 'ENSG00000111845', 'ENSG00000111641', 'ENSG00000008988',…	ribo_down_16h.txt	+	1	GO:1901796	regulation of signal transduction by p53 class mediator	9	Signal transduction
13	9	5.1855	0.0404193	1.73561	0.000504949	['ENSG00000041802', 'ENSG00000198301', 'ENSG00000164163', 'ENSG00000181163', 'ENSG00000132341', 'ENSG00000112159', 'ENSG00000082898', 'ENSG00000115268', 'ENSG00000135521']	ribo_down_16h.txt	+	1	GO:0033750	ribosome localization	2	Translation / ribosomes
61	38	4.66601	3.03681e-09	8.14401	8.33325e-12	['ENSG00000073536', 'ENSG00000198242', 'ENSG00000130810', 'ENSG00000197498', 'ENSG00000181163', 'ENSG00000242485', 'ENSG00000156469', 'ENSG00000053372', 'ENSG00000108561', 'ENSG00000179041', 'ENSG00000100664', 'ENSG00000125445', 'ENSG00000172809', 'ENSG00000105372', 'ENSG00000105373', 'ENSG00000182768', 'ENSG00000150990', 'ENSG00000261236', 'ENSG00000122140', 'ENSG00000111641', 'ENSG00000253729',…	ribo_down_16h.txt	+	1	GO:0042255	ribosome assembly	1	Translation / ribosomes
103	63	4.58137	9.81304e-16	13.7514	2.19674e-18	['ENSG00000142937', 'ENSG00000110700', 'ENSG00000119285', 'ENSG00000171863', 'ENSG00000187051', 'ENSG00000135521', 'ENSG00000167721', 'ENSG00000120158', 'ENSG00000171858', 'ENSG00000170889', 'ENSG00000164338', 'ENSG00000105193', 'ENSG00000125445', 'ENSG00000164934', 'ENSG00000147679', 'ENSG00000065183', 'ENSG00000177971', 'ENSG00000150990', 'ENSG00000115946', 'ENSG00000138326', 'ENSG00000165271',…	ribo_down_16h.txt	+	1	GO:0042274	ribosomal small subunit biogenesis	4	Translation / ribosomes
74	44	4.45362	2.52725e-10	9.87961	6.20498e-13	['ENSG00000182899', 'ENSG00000198042', 'ENSG00000073536', 'ENSG00000198242', 'ENSG00000130810', 'ENSG00000198301', 'ENSG00000067533', 'ENSG00000162408', 'ENSG00000197498', 'ENSG00000181163', 'ENSG00000242485', 'ENSG00000155438', 'ENSG00000145912', 'ENSG00000053372', 'ENSG00000117395', 'ENSG00000117174', 'ENSG00000100029', 'ENSG00000122034', 'ENSG00000179041', 'ENSG00000142207', 'ENSG00000172809',…	ribo_down_16h.txt	+	1	GO:0042273	ribosomal large subunit biogenesis	1	Translation / ribosomes
36	21	4.36927	0.000168516	4.8063	8.63995e-07	['ENSG00000198042', 'ENSG00000178896', 'ENSG00000261236', 'ENSG00000067533', 'ENSG00000130713', 'ENSG00000162408', 'ENSG00000117419', 'ENSG00000253729', 'ENSG00000135698', 'ENSG00000001497', 'ENSG00000123737', 'ENSG00000120699', 'ENSG00000120158', 'ENSG00000171858', 'ENSG00000171824', 'ENSG00000087269', 'ENSG00000120800', 'ENSG00000100029', 'ENSG00000179041', 'ENSG00000142207', 'ENSG00000129347']	ribo_down_16h.txt	+	1	GO:0000460	maturation of 5.8S rRNA	5	Translation / ribosomes
53	27	3.81575	4.66763e-05	7.07594	1.98867e-07	['ENSG00000142937', 'ENSG00000136718', 'ENSG00000129460', 'ENSG00000119285', 'ENSG00000167721', 'ENSG00000120158', 'ENSG00000171858', 'ENSG00000087269', 'ENSG00000179041', 'ENSG00000105193', 'ENSG00000105372', 'ENSG00000164934', 'ENSG00000147679', 'ENSG00000129347', 'ENSG00000065183', 'ENSG00000177971', 'ENSG00000150990', 'ENSG00000124383', 'ENSG00000112578', 'ENSG00000115761', 'ENSG00000141101',…	ribo_down_16h.txt	+	1	GO:0030490	maturation of SSU-rRNA	8	Translation / ribosomes
373	158	3.17278	5.583e-27	49.7986	3.62846e-30	['ENSG00000108107', 'ENSG00000172590', 'ENSG00000130312', 'ENSG00000111639', 'ENSG00000142937', 'ENSG00000110700', 'ENSG00000171421', 'ENSG00000136897', 'ENSG00000204316', 'ENSG00000151806', 'ENSG00000142541', 'ENSG00000116120', 'ENSG00000005100', 'ENSG00000158042', 'ENSG00000105193', 'ENSG00000254772', 'ENSG00000259494', 'ENSG00000239789', 'ENSG00000198692', 'ENSG00000122140', 'ENSG00000132507',…	ribo_down_16h.txt	+	1	GO:0006412	translation	3	Translation / ribosomes
190	71	2.79896	3.06901e-09	25.3666	8.19998e-12	['ENSG00000197498', 'ENSG00000074201', 'ENSG00000124193', 'ENSG00000139726', 'ENSG00000083635', 'ENSG00000167005', 'ENSG00000145414', 'ENSG00000117174', 'ENSG00000136450', 'ENSG00000167088', 'ENSG00000100664', 'ENSG00000125445', 'ENSG00000100462', 'ENSG00000096063', 'ENSG00000111786', 'ENSG00000112159', 'ENSG00000115268', 'ENSG00000123908', 'ENSG00000118246', 'ENSG00000149806', 'ENSG00000007392',…	ribo_down_16h.txt	+	1	GO:0022618	protein-RNA complex assembly	1	Translation / ribosomes
15	14	4.13213	0.0149981	3.38808	0.000239251	['ENSG00000135624', 'ENSG00000113648', 'ENSG00000130119', 'ENSG00000163938', 'ENSG00000150753', 'ENSG00000115484', 'ENSG00000120438', 'ENSG00000156261', 'ENSG00000130826', 'ENSG00000146731', 'ENSG00000147601', 'ENSG00000166226', 'ENSG00000141499', 'ENSG00000163468']	ribo_down_24h.txt	+	1	GO:1904814	regulation of protein localization to chromosome, telomeric region	2	Nucleic acid metabolism
18	16	3.93537	0.00887922	4.0657	0.000126901	['ENSG00000183207', 'ENSG00000135624', 'ENSG00000175792', 'ENSG00000150753', 'ENSG00000115484', 'ENSG00000145414', 'ENSG00000145912', 'ENSG00000171824', 'ENSG00000144736', 'ENSG00000120438', 'ENSG00000156261', 'ENSG00000130826', 'ENSG00000146731', 'ENSG00000166226', 'ENSG00000163468', 'ENSG00000182117']	ribo_down_24h.txt	+	1	GO:1904872	regulation of telomerase RNA localization to Cajal body	1	Nucleic acid metabolism
79	46	2.57791	0.000156032	17.8439	1.13752e-06	['ENSG00000075856', 'ENSG00000158406', 'ENSG00000111875', 'ENSG00000073111', 'ENSG00000274618', 'ENSG00000137309', 'ENSG00000136938', 'ENSG00000159259', 'ENSG00000197409', 'ENSG00000276966', 'ENSG00000124635', 'ENSG00000275713', 'ENSG00000278705', 'ENSG00000275714', 'ENSG00000168298', 'ENSG00000278828', 'ENSG00000149136', 'ENSG00000278588', 'ENSG00000277775', 'ENSG00000113648', 'ENSG00000189060',…	ribo_down_24h.txt	+	1	GO:0034728	nucleosome organization	12	Nucleic acid metabolism
44	25	2.5155	0.0251685	9.93837	0.000457807	['ENSG00000128272', 'ENSG00000119285', 'ENSG00000177700', 'ENSG00000115053', 'ENSG00000005100', 'ENSG00000164338', 'ENSG00000013573', 'ENSG00000105373', 'ENSG00000124795', 'ENSG00000179632', 'ENSG00000099956', 'ENSG00000113648', 'ENSG00000198793', 'ENSG00000132382', 'ENSG00000115368', 'ENSG00000009954', 'ENSG00000142453', 'ENSG00000147669', 'ENSG00000127616', 'ENSG00000130935', 'ENSG00000145220',…	ribo_down_24h.txt	+	1	GO:0006356	regulation of transcription by RNA polymerase I	17	Nucleic acid metabolism
50	33	2.92201	0.000636919	11.2936	5.33295e-06	['ENSG00000177542', 'ENSG00000213221', 'ENSG00000183605', 'ENSG00000109519', 'ENSG00000075336', 'ENSG00000196683', 'ENSG00000134375', 'ENSG00000158882', 'ENSG00000205981', 'ENSG00000204152', 'ENSG00000205560', 'ENSG00000114120', 'ENSG00000183172', 'ENSG00000138035', 'ENSG00000164933', 'ENSG00000147454', 'ENSG00000105197', 'ENSG00000162972', 'ENSG00000104980', 'ENSG00000130204', 'ENSG00000156398',…	ribo_down_24h.txt	+	1	GO:1990542	mitochondrial transmembrane transport	5	Other
37	23	2.7521	0.0179048	8.35726	0.000302419	['ENSG00000106348', 'ENSG00000198276', 'ENSG00000239900', 'ENSG00000176890', 'ENSG00000178035', 'ENSG00000128050', 'ENSG00000198931', 'ENSG00000176974', 'ENSG00000178921', 'ENSG00000035687', 'ENSG00000138363', 'ENSG00000196839', 'ENSG00000159131', 'ENSG00000114491', 'ENSG00000102967', 'ENSG00000101911', 'ENSG00000084774', 'ENSG00000147224', 'ENSG00000165704', 'ENSG00000143179', 'ENSG00000128059',…	ribo_down_24h.txt	+	1	GO:0009124	nucleoside monophosphate biosynthetic process	15	Other
141	85	2.66893	2.56174e-09	31.848	8.13602e-12	['ENSG00000131368', 'ENSG00000172590', 'ENSG00000106246', 'ENSG00000130312', 'ENSG00000108826', 'ENSG00000163319', 'ENSG00000107815', 'ENSG00000099821', 'ENSG00000137547', 'ENSG00000171421', 'ENSG00000136897', 'ENSG00000156469', 'ENSG00000156502', 'ENSG00000204316', 'ENSG00000143314', 'ENSG00000143436', 'ENSG00000138035', 'ENSG00000158042', 'ENSG00000124279', 'ENSG00000125445', 'ENSG00000062582',…	ribo_down_24h.txt	+	1	GO:0140053	mitochondrial gene expression	18	Other
74	60	3.58969	9.70871e-10	16.7145	3.01339e-12	['ENSG00000198301', 'ENSG00000197498', 'ENSG00000107937', 'ENSG00000116922', 'ENSG00000117133', 'ENSG00000117174', 'ENSG00000100029', 'ENSG00000146223', 'ENSG00000133316', 'ENSG00000131653', 'ENSG00000198498', 'ENSG00000137876', 'ENSG00000112159', 'ENSG00000136942', 'ENSG00000001497', 'ENSG00000138442', 'ENSG00000088205', 'ENSG00000100138', 'ENSG00000156928', 'ENSG00000100335', 'ENSG00000188976',…	ribo_down_24h.txt	+	1	GO:0042273	ribosomal large subunit biogenesis	4	Translation / ribosomes
36	29	3.56643	0.000145889	8.13139	1.04251e-06	['ENSG00000198042', 'ENSG00000178896', 'ENSG00000130713', 'ENSG00000067533', 'ENSG00000117419', 'ENSG00000104626', 'ENSG00000120699', 'ENSG00000120158', 'ENSG00000171858', 'ENSG00000117133', 'ENSG00000146109', 'ENSG00000087269', 'ENSG00000100029', 'ENSG00000179041', 'ENSG00000107371', 'ENSG00000142207', 'ENSG00000129347', 'ENSG00000261236', 'ENSG00000253729', 'ENSG00000242372', 'ENSG00000001497',…	ribo_down_24h.txt	+	1	GO:0000460	maturation of 5.8S rRNA	9	Translation / ribosomes
61	48	3.48377	1.90105e-07	13.7782	7.95877e-10	['ENSG00000073536', 'ENSG00000198242', 'ENSG00000215301', 'ENSG00000130810', 'ENSG00000197498', 'ENSG00000181163', 'ENSG00000242485', 'ENSG00000132591', 'ENSG00000156469', 'ENSG00000053372', 'ENSG00000146109', 'ENSG00000254858', 'ENSG00000100664', 'ENSG00000108561', 'ENSG00000179041', 'ENSG00000125445', 'ENSG00000172809', 'ENSG00000105372', 'ENSG00000105373', 'ENSG00000131653', 'ENSG00000182768',…	ribo_down_24h.txt	+	1	GO:0042255	ribosome assembly	4	Translation / ribosomes
103	81	3.48165	3.20252e-13	23.2648	8.32185e-16	['ENSG00000158526', 'ENSG00000110700', 'ENSG00000142937', 'ENSG00000119285', 'ENSG00000171863', 'ENSG00000187051', 'ENSG00000135521', 'ENSG00000167721', 'ENSG00000120158', 'ENSG00000171858', 'ENSG00000146109', 'ENSG00000007520', 'ENSG00000170889', 'ENSG00000160256', 'ENSG00000105193', 'ENSG00000164338', 'ENSG00000125445', 'ENSG00000164934', 'ENSG00000147679', 'ENSG00000065183', 'ENSG00000177971',…	ribo_down_24h.txt	+	1	GO:0042274	ribosomal small subunit biogenesis	10	Translation / ribosomes
53	39	3.25781	1.64516e-05	11.9712	9.02499e-08	['ENSG00000158526', 'ENSG00000136718', 'ENSG00000142937', 'ENSG00000129460', 'ENSG00000119285', 'ENSG00000227057', 'ENSG00000117597', 'ENSG00000167721', 'ENSG00000120158', 'ENSG00000171858', 'ENSG00000141076', 'ENSG00000146109', 'ENSG00000007520', 'ENSG00000087269', 'ENSG00000160256', 'ENSG00000105193', 'ENSG00000179041', 'ENSG00000183751', 'ENSG00000105372', 'ENSG00000164934', 'ENSG00000147679',…	ribo_down_24h.txt	+	1	GO:0030490	maturation of SSU-rRNA	11	Translation / ribosomes
208	146	3.10761	2.65761e-21	46.9814	5.37124e-24	['ENSG00000213782', 'ENSG00000123064', 'ENSG00000130713', 'ENSG00000142937', 'ENSG00000197498', 'ENSG00000107937', 'ENSG00000145414', 'ENSG00000167721', 'ENSG00000146109', 'ENSG00000007520', 'ENSG00000166197', 'ENSG00000117174', 'ENSG00000160256', 'ENSG00000105193', 'ENSG00000164338', 'ENSG00000107371', 'ENSG00000130826', 'ENSG00000146223', 'ENSG00000141456', 'ENSG00000147679', 'ENSG00000133316',…	ribo_down_24h.txt	+	1	GO:0006364	rRNA processing	7	Translation / ribosomes
190	117	2.72628	1.09317e-13	42.9157	2.68281e-16	['ENSG00000075856', 'ENSG00000151131', 'ENSG00000197498', 'ENSG00000083635', 'ENSG00000204392', 'ENSG00000023734', 'ENSG00000145414', 'ENSG00000146109', 'ENSG00000117174', 'ENSG00000100462', 'ENSG00000178982', 'ENSG00000131653', 'ENSG00000179950', 'ENSG00000112159', 'ENSG00000115268', 'ENSG00000096384', 'ENSG00000123908', 'ENSG00000142252', 'ENSG00000100697', 'ENSG00000100335', 'ENSG00000164587',…	ribo_down_24h.txt	+	1	GO:0022618	protein-RNA complex assembly	4	Translation / ribosomes
373	227	2.69435	1.62632e-27	84.2503	2.69997e-30	['ENSG00000130312', 'ENSG00000133706', 'ENSG00000114867', 'ENSG00000110700', 'ENSG00000114503', 'ENSG00000171421', 'ENSG00000136897', 'ENSG00000204316', 'ENSG00000151806', 'ENSG00000142541', 'ENSG00000116120', 'ENSG00000106682', 'ENSG00000178982', 'ENSG00000259494', 'ENSG00000239789', 'ENSG00000198692', 'ENSG00000122140', 'ENSG00000132507', 'ENSG00000134001', 'ENSG00000137876', 'ENSG00000113643',…	ribo_down_24h.txt	+	1	GO:0006412	translation	8	Translation / ribosomes
12	11	10.4012	0.000586512	1.05757	5.08059e-07	['ENSG00000270394', 'ENSG00000249860', 'ENSG00000256618', 'ENSG00000255823', 'ENSG00000171552', 'ENSG00000256892', 'ENSG00000256045', 'ENSG00000232196', 'ENSG00000256222', 'ENSG00000270672', 'ENSG00000270188']	ribo_down_8h.txt	+	1	GO:1900117	regulation of execution phase of apoptosis	1	Apoptosis
81	29	4.06243	2.6956e-05	7.13859	7.78344e-09	['ENSG00000183648', 'ENSG00000127540', 'ENSG00000173660', 'ENSG00000198763', 'ENSG00000198840', 'ENSG00000198886', 'ENSG00000198786', 'ENSG00000198888', 'ENSG00000198804', 'ENSG00000198727', 'ENSG00000198938', 'ENSG00000168653', 'ENSG00000212907', 'ENSG00000145494', 'ENSG00000170906', 'ENSG00000164919', 'ENSG00000178741', 'ENSG00000198695', 'ENSG00000198712', 'ENSG00000131174', 'ENSG00000119013',…	ribo_down_8h.txt	+	1	GO:0019646	aerobic electron transport chain	3	Energy metabolism
110	39	4.02295	3.64291e-07	9.69438	2.62969e-11	['ENSG00000124172', 'ENSG00000183648', 'ENSG00000127540', 'ENSG00000173660', 'ENSG00000198763', 'ENSG00000198840', 'ENSG00000198886', 'ENSG00000165060', 'ENSG00000167283', 'ENSG00000198786', 'ENSG00000169020', 'ENSG00000198888', 'ENSG00000198804', 'ENSG00000198727', 'ENSG00000198938', 'ENSG00000168653', 'ENSG00000212907', 'ENSG00000250479', 'ENSG00000146729', 'ENSG00000145494', 'ENSG00000170906',…	ribo_down_8h.txt	+	1	GO:0006119	oxidative phosphorylation	2	Energy metabolism
85	29	3.87126	5.1799e-05	7.49111	1.8696e-08	['ENSG00000183648', 'ENSG00000127540', 'ENSG00000173660', 'ENSG00000198763', 'ENSG00000198840', 'ENSG00000198886', 'ENSG00000198786', 'ENSG00000198888', 'ENSG00000198804', 'ENSG00000198727', 'ENSG00000198938', 'ENSG00000168653', 'ENSG00000212907', 'ENSG00000145494', 'ENSG00000170906', 'ENSG00000164919', 'ENSG00000178741', 'ENSG00000198695', 'ENSG00000198712', 'ENSG00000131174', 'ENSG00000119013',…	ribo_down_8h.txt	+	1	GO:0042775	mitochondrial ATP synthesis coupled electron transport	3	Energy metabolism
71	23	3.67572	0.00113714	6.25728	1.1492e-06	['ENSG00000124172', 'ENSG00000183648', 'ENSG00000198695', 'ENSG00000198763', 'ENSG00000198840', 'ENSG00000228253', 'ENSG00000198886', 'ENSG00000174886', 'ENSG00000167283', 'ENSG00000198786', 'ENSG00000198899', 'ENSG00000169020', 'ENSG00000198888', 'ENSG00000119013', 'ENSG00000131495', 'ENSG00000065518', 'ENSG00000140990', 'ENSG00000173915', 'ENSG00000168653', 'ENSG00000212907', 'ENSG00000186010',…	ribo_down_8h.txt	+	1	GO:0015986	proton motive force-driven ATP synthesis	2	Energy metabolism
62	20	3.66025	0.00414036	5.4641	5.97757e-06	['ENSG00000183648', 'ENSG00000198695', 'ENSG00000106603', 'ENSG00000198763', 'ENSG00000198886', 'ENSG00000174886', 'ENSG00000137038', 'ENSG00000198786', 'ENSG00000198888', 'ENSG00000119013', 'ENSG00000131495', 'ENSG00000171204', 'ENSG00000065518', 'ENSG00000140990', 'ENSG00000168653', 'ENSG00000186010', 'ENSG00000224877', 'ENSG00000170906', 'ENSG00000123545', 'ENSG00000156170']	ribo_down_8h.txt	+	1	GO:0010257	NADH dehydrogenase complex assembly	4	Energy metabolism
102	31	3.44853	8.53284e-05	8.98933	5.54361e-08	['ENSG00000183648', 'ENSG00000106603', 'ENSG00000243317', 'ENSG00000198763', 'ENSG00000198886', 'ENSG00000170791', 'ENSG00000198786', 'ENSG00000198888', 'ENSG00000137288', 'ENSG00000171204', 'ENSG00000204954', 'ENSG00000229833', 'ENSG00000138495', 'ENSG00000203667', 'ENSG00000168653', 'ENSG00000170906', 'ENSG00000108064', 'ENSG00000123545', 'ENSG00000198695', 'ENSG00000163528', 'ENSG00000174886',…	ribo_down_8h.txt	+	1	GO:0033108	mitochondrial respiratory chain complex assembly	4	Energy metabolism
592	137	1.45866	0.0176441	93.9221	8.02468e-05	['ENSG00000162946', 'ENSG00000162704', 'ENSG00000197256', 'ENSG00000158321', 'ENSG00000135046', 'ENSG00000036257', 'ENSG00000126458', 'ENSG00000100345', 'ENSG00000107099', 'ENSG00000133818', 'ENSG00000128512', 'ENSG00000197122', 'ENSG00000155849', 'ENSG00000243244', 'ENSG00000023902', 'ENSG00000110492', 'ENSG00000099250', 'ENSG00000082781', 'ENSG00000011405', 'ENSG00000169750', 'ENSG00000163932',…	ribo_up_16h.txt	+	1	GO:0048870	cell motility	9	Cell motility
1334	278	1.31354	0.00566284	211.642	1.79877e-05	['ENSG00000111913', 'ENSG00000110944', 'ENSG00000149177', 'ENSG00000162946', 'ENSG00000133703', 'ENSG00000197256', 'ENSG00000158321', 'ENSG00000082701', 'ENSG00000136536', 'ENSG00000155974', 'ENSG00000099385', 'ENSG00000143995', 'ENSG00000036257', 'ENSG00000120756', 'ENSG00000055332', 'ENSG00000105472', 'ENSG00000081181', 'ENSG00000197122', 'ENSG00000170581', 'ENSG00000069869', 'ENSG00000117569',…	ribo_up_16h.txt	+	1	GO:0042127	regulation of cell population proliferation	16	Cell motility
32	21	4.13641	0.00148065	5.07687	2.56538e-06	['ENSG00000107798', 'ENSG00000052802', 'ENSG00000067064', 'ENSG00000147383', 'ENSG00000110921', 'ENSG00000132196', 'ENSG00000112972', 'ENSG00000109929', 'ENSG00000172893', 'ENSG00000131473', 'ENSG00000132356', 'ENSG00000113161', 'ENSG00000116133', 'ENSG00000186480', 'ENSG00000160285', 'ENSG00000167508', 'ENSG00000160211', 'ENSG00000205808', 'ENSG00000079459', 'ENSG00000147155', 'ENSG00000160752']	ribo_up_16h.txt	+	1	GO:1902653	secondary alcohol biosynthetic process	1	Cholesterol metabolism
37	23	3.91814	0.00107585	5.87013	1.70869e-06	['ENSG00000107798', 'ENSG00000052802', 'ENSG00000067064', 'ENSG00000147383', 'ENSG00000110921', 'ENSG00000133935', 'ENSG00000104549', 'ENSG00000132196', 'ENSG00000112972', 'ENSG00000109929', 'ENSG00000172893', 'ENSG00000131473', 'ENSG00000132356', 'ENSG00000113161', 'ENSG00000116133', 'ENSG00000186480', 'ENSG00000160285', 'ENSG00000167508', 'ENSG00000160211', 'ENSG00000205808', 'ENSG00000079459',…	ribo_up_16h.txt	+	1	GO:0016126	sterol biosynthetic process	1	Cholesterol metabolism
82	34	2.61348	0.00337369	13.0095	9.255e-06	['ENSG00000107798', 'ENSG00000110921', 'ENSG00000104549', 'ENSG00000132196', 'ENSG00000172893', 'ENSG00000132356', 'ENSG00000166311', 'ENSG00000166035', 'ENSG00000186480', 'ENSG00000160179', 'ENSG00000167508', 'ENSG00000160211', 'ENSG00000205808', 'ENSG00000147155', 'ENSG00000141458', 'ENSG00000165029', 'ENSG00000160752', 'ENSG00000128335', 'ENSG00000050405', 'ENSG00000052802', 'ENSG00000067064',…	ribo_up_16h.txt	+	1	GO:0008203	cholesterol metabolic process	1	Cholesterol metabolism
228	69	1.90752	0.00288582	36.1727	7.29162e-06	['ENSG00000185507', 'ENSG00000077238', 'ENSG00000103490', 'ENSG00000111679', 'ENSG00000168610', 'ENSG00000282639', 'ENSG00000125726', 'ENSG00000100385', 'ENSG00000123384', 'ENSG00000163961', 'ENSG00000162434', 'ENSG00000180644', 'ENSG00000131015', 'ENSG00000196230', 'ENSG00000196352', 'ENSG00000197122', 'ENSG00000213658', 'ENSG00000116514', 'ENSG00000110492', 'ENSG00000170542', 'ENSG00000117322',…	ribo_up_16h.txt	+	1	GO:0002252	immune effector process	2	Immune response
459	121	1.6616	0.00103965	72.8214	1.27592e-06	['ENSG00000110944', 'ENSG00000070961', 'ENSG00000149177', 'ENSG00000077238', 'ENSG00000135046', 'ENSG00000170298', 'ENSG00000036257', 'ENSG00000184584', 'ENSG00000055332', 'ENSG00000184988', 'ENSG00000081181', 'ENSG00000012048', 'ENSG00000105223', 'ENSG00000132109', 'ENSG00000197122', 'ENSG00000213654', 'ENSG00000115306', 'ENSG00000110492', 'ENSG00000096384', 'ENSG00000189067', 'ENSG00000165795',…	ribo_up_16h.txt	+	1	GO:0001817	regulation of cytokine production	6	Immune response
735	193	1.6551	1.90396e-06	116.609	6.87252e-10	['ENSG00000110944', 'ENSG00000077238', 'ENSG00000043462', 'ENSG00000167286', 'ENSG00000101557', 'ENSG00000055332', 'ENSG00000184988', 'ENSG00000081181', 'ENSG00000197122', 'ENSG00000170581', 'ENSG00000069869', 'ENSG00000110492', 'ENSG00000117322', 'ENSG00000143502', 'ENSG00000186470', 'ENSG00000163932', 'ENSG00000125657', 'ENSG00000105220', 'ENSG00000156127', 'ENSG00000069399', 'ENSG00000177663',…	ribo_up_16h.txt	+	1	GO:0006955	immune response	3	Immune response
384	100	1.64143	0.00584234	60.9225	1.98231e-05	['ENSG00000110944', 'ENSG00000149177', 'ENSG00000077238', 'ENSG00000197892', 'ENSG00000043462', 'ENSG00000135046', 'ENSG00000175505', 'ENSG00000167286', 'ENSG00000100345', 'ENSG00000107099', 'ENSG00000184988', 'ENSG00000162434', 'ENSG00000180644', 'ENSG00000131015', 'ENSG00000104419', 'ENSG00000213658', 'ENSG00000110492', 'ENSG00000153029', 'ENSG00000117322', 'ENSG00000163932', 'ENSG00000117280',…	ribo_up_16h.txt	+	1	GO:0045321	leukocyte activation	10	Immune response
517	122	1.48738	0.020084	82.0232	9.56932e-05	['ENSG00000110944', 'ENSG00000077238', 'ENSG00000135046', 'ENSG00000099785', 'ENSG00000148926', 'ENSG00000184584', 'ENSG00000101557', 'ENSG00000055332', 'ENSG00000205808', 'ENSG00000184988', 'ENSG00000081181', 'ENSG00000162434', 'ENSG00000180644', 'ENSG00000131015', 'ENSG00000132109', 'ENSG00000197122', 'ENSG00000170581', 'ENSG00000147140', 'ENSG00000243646', 'ENSG00000069869', 'ENSG00000116514',…	ribo_up_16h.txt	+	1	GO:0098542	defense response to other organism	8	Immune response
404	103	1.60698	0.00842818	64.0955	3.04223e-05	['ENSG00000042493', 'ENSG00000139926', 'ENSG00000162704', 'ENSG00000133703', 'ENSG00000158321', 'ENSG00000135046', 'ENSG00000197535', 'ENSG00000132694', 'ENSG00000175866', 'ENSG00000183091', 'ENSG00000036257', 'ENSG00000166598', 'ENSG00000034510', 'ENSG00000158164', 'ENSG00000127946', 'ENSG00000120756', 'ENSG00000100345', 'ENSG00000149575', 'ENSG00000128641', 'ENSG00000072110', 'ENSG00000197122',…	ribo_up_16h.txt	+	1	GO:0030029	actin filament-based process	11	Other
949	221	1.46784	0.000261392	150.561	2.26444e-07	['ENSG00000110944', 'ENSG00000070961', 'ENSG00000149177', 'ENSG00000077238', 'ENSG00000162946', 'ENSG00000133703', 'ENSG00000169220', 'ENSG00000099385', 'ENSG00000120756', 'ENSG00000055332', 'ENSG00000032219', 'ENSG00000107099', 'ENSG00000184988', 'ENSG00000012048', 'ENSG00000197122', 'ENSG00000110492', 'ENSG00000170345', 'ENSG00000099250', 'ENSG00000186470', 'ENSG00000143507', 'ENSG00000162600',…	ribo_up_16h.txt	+	1	GO:0051240	positive regulation of multicellular organismal process	6	Other
1543	321	1.31127	0.00167174	244.8	3.37919e-06	['ENSG00000111913', 'ENSG00000110944', 'ENSG00000154642', 'ENSG00000070961', 'ENSG00000197372', 'ENSG00000077238', 'ENSG00000162946', 'ENSG00000133703', 'ENSG00000114867', 'ENSG00000169220', 'ENSG00000082701', 'ENSG00000155974', 'ENSG00000099385', 'ENSG00000143995', 'ENSG00000186480', 'ENSG00000101439', 'ENSG00000120756', 'ENSG00000055332', 'ENSG00000100345', 'ENSG00000032219', 'ENSG00000107890',…	ribo_up_16h.txt	+	1	GO:0050793	regulation of developmental process	18	Other
1573	324	1.29829	0.00297574	249.56	6.65954e-06	['ENSG00000111913', 'ENSG00000197372', 'ENSG00000149177', 'ENSG00000077238', 'ENSG00000133706', 'ENSG00000114867', 'ENSG00000082701', 'ENSG00000152223', 'ENSG00000186480', 'ENSG00000036257', 'ENSG00000125648', 'ENSG00000055332', 'ENSG00000023171', 'ENSG00000123104', 'ENSG00000107099', 'ENSG00000141458', 'ENSG00000012048', 'ENSG00000197122', 'ENSG00000170581', 'ENSG00000134243', 'ENSG00000134001',…	ribo_up_16h.txt	+	1	GO:0010033	response to organic substance	21	Other
2506	513	1.2903	1.11457e-05	397.582	5.63238e-09	['ENSG00000077238', 'ENSG00000162946', 'ENSG00000043462', 'ENSG00000169220', 'ENSG00000137502', 'ENSG00000082701', 'ENSG00000138835', 'ENSG00000127946', 'ENSG00000167286', 'ENSG00000055332', 'ENSG00000100345', 'ENSG00000123104', 'ENSG00000107099', 'ENSG00000180008', 'ENSG00000170581', 'ENSG00000171551', 'ENSG00000134243', 'ENSG00000134001', 'ENSG00000069869', 'ENSG00000104814', 'ENSG00000113522',…	ribo_up_16h.txt	+	1	GO:0007165	signal transduction	17	Signal transduction
326	131	1.6272	0.000691621	80.5064	3.94214e-06	['ENSG00000133789', 'ENSG00000111913', 'ENSG00000110944', 'ENSG00000073712', 'ENSG00000105879', 'ENSG00000135046', 'ENSG00000130150', 'ENSG00000114861', 'ENSG00000116641', 'ENSG00000138798', 'ENSG00000112282', 'ENSG00000141298', 'ENSG00000185033', 'ENSG00000146904', 'ENSG00000143878', 'ENSG00000008294', 'ENSG00000100985', 'ENSG00000121966', 'ENSG00000126458', 'ENSG00000107099', 'ENSG00000020181',…	ribo_up_24h.txt	+	1	GO:2000147	positive regulation of cell motility	8	Cell motility
552	215	1.5772	7.77929e-06	136.318	2.02059e-08	['ENSG00000111913', 'ENSG00000137509', 'ENSG00000110944', 'ENSG00000149177', 'ENSG00000092871', 'ENSG00000114861', 'ENSG00000189079', 'ENSG00000034510', 'ENSG00000144724', 'ENSG00000185033', 'ENSG00000146904', 'ENSG00000143878', 'ENSG00000121966', 'ENSG00000107099', 'ENSG00000133818', 'ENSG00000108861', 'ENSG00000175471', 'ENSG00000197122', 'ENSG00000134242', 'ENSG00000172403', 'ENSG00000099250',…	ribo_up_24h.txt	+	1	GO:0030334	regulation of cell migration	8	Cell motility
473	181	1.54955	0.000177615	116.808	7.81712e-07	['ENSG00000133789', 'ENSG00000111913', 'ENSG00000110944', 'ENSG00000073712', 'ENSG00000149177', 'ENSG00000148484', 'ENSG00000077238', 'ENSG00000162946', 'ENSG00000105879', 'ENSG00000154803', 'ENSG00000135046', 'ENSG00000082701', 'ENSG00000170298', 'ENSG00000164050', 'ENSG00000134352', 'ENSG00000117335', 'ENSG00000189079', 'ENSG00000146904', 'ENSG00000141293', 'ENSG00000100106', 'ENSG00000121966',…	ribo_up_24h.txt	+	1	GO:0030155	regulation of cell adhesion	5	Cell motility
32	25	3.16357	0.00411413	7.90247	3.38391e-05	['ENSG00000107798', 'ENSG00000110921', 'ENSG00000132196', 'ENSG00000172893', 'ENSG00000132356', 'ENSG00000118137', 'ENSG00000186480', 'ENSG00000143815', 'ENSG00000167508', 'ENSG00000160211', 'ENSG00000205808', 'ENSG00000147155', 'ENSG00000163344', 'ENSG00000160752', 'ENSG00000052802', 'ENSG00000067064', 'ENSG00000147383', 'ENSG00000112972', 'ENSG00000109929', 'ENSG00000113161', 'ENSG00000116133',…	ribo_up_24h.txt	+	1	GO:1902653	secondary alcohol biosynthetic process	1	Cholesterol metabolism
37	27	2.95494	0.00531147	9.13723	4.67532e-05	['ENSG00000107798', 'ENSG00000110921', 'ENSG00000132196', 'ENSG00000104549', 'ENSG00000172893', 'ENSG00000132356', 'ENSG00000118137', 'ENSG00000186480', 'ENSG00000143815', 'ENSG00000167508', 'ENSG00000160211', 'ENSG00000205808', 'ENSG00000147155', 'ENSG00000163344', 'ENSG00000160752', 'ENSG00000052802', 'ENSG00000067064', 'ENSG00000147383', 'ENSG00000133935', 'ENSG00000112972', 'ENSG00000109929',…	ribo_up_24h.txt	+	1	GO:0016126	sterol biosynthetic process	1	Cholesterol metabolism
82	49	2.41974	0.000479806	20.2501	2.52712e-06	['ENSG00000104549', 'ENSG00000166311', 'ENSG00000166035', 'ENSG00000186480', 'ENSG00000160179', 'ENSG00000160211', 'ENSG00000205808', 'ENSG00000147155', 'ENSG00000141458', 'ENSG00000165029', 'ENSG00000050405', 'ENSG00000147383', 'ENSG00000116678', 'ENSG00000112033', 'ENSG00000130164', 'ENSG00000119655', 'ENSG00000204624', 'ENSG00000113161', 'ENSG00000149809', 'ENSG00000012174', 'ENSG00000079459',…	ribo_up_24h.txt	+	1	GO:0008203	cholesterol metabolic process	1	Cholesterol metabolism
136	58	1.72694	0.0489422	33.5855	0.000734487	['ENSG00000111913', 'ENSG00000110944', 'ENSG00000103490', 'ENSG00000108946', 'ENSG00000111679', 'ENSG00000135046', 'ENSG00000170298', 'ENSG00000134352', 'ENSG00000175505', 'ENSG00000117335', 'ENSG00000204592', 'ENSG00000151208', 'ENSG00000125726', 'ENSG00000141736', 'ENSG00000119927', 'ENSG00000123143', 'ENSG00000081181', 'ENSG00000105397', 'ENSG00000095059', 'ENSG00000002822', 'ENSG00000196352',…	ribo_up_24h.txt	+	1	GO:0050670	regulation of lymphocyte proliferation	4	Immune response
176	74	1.70257	0.0186732	43.4636	0.000210175	['ENSG00000110944', 'ENSG00000107338', 'ENSG00000134954', 'ENSG00000077238', 'ENSG00000103490', 'ENSG00000111679', 'ENSG00000135046', 'ENSG00000134352', 'ENSG00000117335', 'ENSG00000204592', 'ENSG00000189079', 'ENSG00000141293', 'ENSG00000125726', 'ENSG00000119927', 'ENSG00000160255', 'ENSG00000107099', 'ENSG00000183655', 'ENSG00000105397', 'ENSG00000095059', 'ENSG00000197122', 'ENSG00000196352',…	ribo_up_24h.txt	+	1	GO:1903039	positive regulation of leukocyte cell-cell adhesion	6	Immune response
239	94	1.59264	0.0186979	59.0216	0.000211802	['ENSG00000111913', 'ENSG00000110944', 'ENSG00000107338', 'ENSG00000077238', 'ENSG00000103490', 'ENSG00000108946', 'ENSG00000111679', 'ENSG00000135046', 'ENSG00000170298', 'ENSG00000134352', 'ENSG00000117335', 'ENSG00000204592', 'ENSG00000189079', 'ENSG00000151208', 'ENSG00000125726', 'ENSG00000141736', 'ENSG00000119927', 'ENSG00000107099', 'ENSG00000183655', 'ENSG00000081181', 'ENSG00000105397',…	ribo_up_24h.txt	+	1	GO:0050863	regulation of T cell activation	2	Immune response
459	173	1.52623	0.000482092	113.351	2.50437e-06	['ENSG00000110944', 'ENSG00000177125', 'ENSG00000070961', 'ENSG00000172071', 'ENSG00000149177', 'ENSG00000175344', 'ENSG00000049323', 'ENSG00000077238', 'ENSG00000177485', 'ENSG00000135046', 'ENSG00000170298', 'ENSG00000134352', 'ENSG00000114861', 'ENSG00000196843', 'ENSG00000117335', 'ENSG00000036257', 'ENSG00000102804', 'ENSG00000079785', 'ENSG00000184584', 'ENSG00000055332', 'ENSG00000119927',…	ribo_up_24h.txt	+	1	GO:0001817	regulation of cytokine production	12	Immune response
384	144	1.51851	0.00290367	94.8297	2.2626e-05	['ENSG00000133789', 'ENSG00000110944', 'ENSG00000174371', 'ENSG00000134516', 'ENSG00000069974', 'ENSG00000149177', 'ENSG00000077238', 'ENSG00000197892', 'ENSG00000043462', 'ENSG00000135046', 'ENSG00000134352', 'ENSG00000114861', 'ENSG00000175505', 'ENSG00000167286', 'ENSG00000141736', 'ENSG00000119927', 'ENSG00000160255', 'ENSG00000107099', 'ENSG00000037749', 'ENSG00000184988', 'ENSG00000162434',…	ribo_up_24h.txt	+	1	GO:0045321	leukocyte activation	16	Immune response
166	69	1.68317	0.0284543	40.9941	0.000371589	['ENSG00000196083', 'ENSG00000162946', 'ENSG00000133703', 'ENSG00000244405', 'ENSG00000169220', 'ENSG00000164050', 'ENSG00000134352', 'ENSG00000175505', 'ENSG00000175866', 'ENSG00000007168', 'ENSG00000153707', 'ENSG00000151208', 'ENSG00000121966', 'ENSG00000078618', 'ENSG00000181754', 'ENSG00000196591', 'ENSG00000156299', 'ENSG00000066279', 'ENSG00000105429', 'ENSG00000004487', 'ENSG00000169032',…	ribo_up_24h.txt	+	1	GO:0051962	positive regulation of nervous system development	7	Other
241	98	1.64663	0.00508454	59.5155	4.43888e-05	['ENSG00000162946', 'ENSG00000182718', 'ENSG00000133703', 'ENSG00000169220', 'ENSG00000164050', 'ENSG00000134352', 'ENSG00000175505', 'ENSG00000175866', 'ENSG00000116641', 'ENSG00000153707', 'ENSG00000185033', 'ENSG00000121966', 'ENSG00000078618', 'ENSG00000181754', 'ENSG00000004487', 'ENSG00000112038', 'ENSG00000099250', 'ENSG00000130164', 'ENSG00000110492', 'ENSG00000143507', 'ENSG00000160145',…	ribo_up_24h.txt	+	1	GO:0050767	regulation of neurogenesis	7	Other
289	114	1.59733	0.00416158	71.3692	3.48299e-05	['ENSG00000110944', 'ENSG00000077238', 'ENSG00000162946', 'ENSG00000133703', 'ENSG00000169220', 'ENSG00000135046', 'ENSG00000164050', 'ENSG00000134352', 'ENSG00000175505', 'ENSG00000117335', 'ENSG00000175866', 'ENSG00000189079', 'ENSG00000153707', 'ENSG00000121966', 'ENSG00000183655', 'ENSG00000078618', 'ENSG00000181754', 'ENSG00000178585', 'ENSG00000004487', 'ENSG00000112038', 'ENSG00000170345',…	ribo_up_24h.txt	+	1	GO:0010720	positive regulation of cell development	7	Other
144	62	1.74348	0.0297381	35.5611	0.000392646	['ENSG00000073712', 'ENSG00000173083', 'ENSG00000149177', 'ENSG00000111679', 'ENSG00000171100', 'ENSG00000135124', 'ENSG00000154803', 'ENSG00000164050', 'ENSG00000171862', 'ENSG00000115355', 'ENSG00000138798', 'ENSG00000114062', 'ENSG00000127946', 'ENSG00000126458', 'ENSG00000100302', 'ENSG00000149212', 'ENSG00000100100', 'ENSG00000145016', 'ENSG00000197122', 'ENSG00000113721', 'ENSG00000069869',…	ribo_up_24h.txt	+	1	GO:0051896	regulation of phosphatidylinositol 3-kinase/protein kinase B signal transduction	3	Signal transduction
32	20	3.32395	0.00435921	6.01693	6.61058e-05	['ENSG00000107798', 'ENSG00000052802', 'ENSG00000147383', 'ENSG00000110921', 'ENSG00000132196', 'ENSG00000112972', 'ENSG00000172893', 'ENSG00000131473', 'ENSG00000132356', 'ENSG00000113161', 'ENSG00000116133', 'ENSG00000186480', 'ENSG00000160285', 'ENSG00000143815', 'ENSG00000167508', 'ENSG00000160211', 'ENSG00000079459', 'ENSG00000147155', 'ENSG00000167315', 'ENSG00000160752']	ribo_up_8h.txt	+	1	GO:1902653	secondary alcohol biosynthetic process	5	Cholesterol metabolism
37	22	3.16225	0.00353872	6.95708	5.05969e-05	['ENSG00000107798', 'ENSG00000052802', 'ENSG00000147383', 'ENSG00000110921', 'ENSG00000133935', 'ENSG00000104549', 'ENSG00000132196', 'ENSG00000112972', 'ENSG00000172893', 'ENSG00000131473', 'ENSG00000132356', 'ENSG00000113161', 'ENSG00000116133', 'ENSG00000186480', 'ENSG00000160285', 'ENSG00000143815', 'ENSG00000167508', 'ENSG00000160211', 'ENSG00000079459', 'ENSG00000147155', 'ENSG00000167315',…	ribo_up_8h.txt	+	1	GO:0016126	sterol biosynthetic process	5	Cholesterol metabolism
53	26	2.60899	0.00844484	9.96554	0.000146358	['ENSG00000107798', 'ENSG00000074800', 'ENSG00000091140', 'ENSG00000111716', 'ENSG00000105953', 'ENSG00000067057', 'ENSG00000111674', 'ENSG00000159399', 'ENSG00000170950', 'ENSG00000134333', 'ENSG00000100889', 'ENSG00000082212', 'ENSG00000102144', 'ENSG00000143158', 'ENSG00000109107', 'ENSG00000141959', 'ENSG00000067225', 'ENSG00000111640', 'ENSG00000156515', 'ENSG00000152556', 'ENSG00000149925',…	ribo_up_8h.txt	+	1	GO:0006090	pyruvate metabolic process	15	Energy metabolism
26	15	3.06826	0.0384479	4.88876	0.000980077	['ENSG00000126561', 'ENSG00000077238', 'ENSG00000073111', 'ENSG00000044574', 'ENSG00000178035', 'ENSG00000138795', 'ENSG00000096384', 'ENSG00000169710', 'ENSG00000100316', 'ENSG00000102879', 'ENSG00000165030', 'ENSG00000123416', 'ENSG00000107485', 'ENSG00000140464', 'ENSG00000162434']	ribo_up_8h.txt	+	1	GO:0070670	response to interleukin-4	6	Immune response
15	12	4.25466	0.019291	2.82044	0.000403985	['ENSG00000111605', 'ENSG00000181555', 'ENSG00000060237', 'ENSG00000137275', 'ENSG00000163166', 'ENSG00000124789', 'ENSG00000135829', 'ENSG00000047410', 'ENSG00000037474', 'ENSG00000125676', 'ENSG00000121774', 'ENSG00000119720']	ribo_up_8h.txt	+	1	GO:0032239	regulation of nucleobase-containing compound transport	1	Nucleic acid metabolism
18	13	3.84101	0.0217164	3.38452	0.000465754	['ENSG00000183207', 'ENSG00000135624', 'ENSG00000175792', 'ENSG00000150753', 'ENSG00000115484', 'ENSG00000140694', 'ENSG00000171824', 'ENSG00000144736', 'ENSG00000120438', 'ENSG00000156261', 'ENSG00000146731', 'ENSG00000166226', 'ENSG00000163468']	ribo_up_8h.txt	+	1	GO:1904872	regulation of telomerase RNA localization to Cajal body	2	Nucleic acid metabolism
103	51	2.63335	1.1919e-05	19.367	8.77919e-08	['ENSG00000183207', 'ENSG00000107854', 'ENSG00000131845', 'ENSG00000113812', 'ENSG00000113810', 'ENSG00000133422', 'ENSG00000085224', 'ENSG00000120438', 'ENSG00000156261', 'ENSG00000136824', 'ENSG00000002822', 'ENSG00000113648', 'ENSG00000047410', 'ENSG00000196199', 'ENSG00000114933', 'ENSG00000175792', 'ENSG00000150753', 'ENSG00000113522', 'ENSG00000169679', 'ENSG00000134283', 'ENSG00000166848',…	ribo_up_8h.txt	+	1	GO:2001252	positive regulation of chromosome organization	22	Nucleic acid metabolism
72	35	2.5853	0.00110011	13.5381	1.30285e-05	['ENSG00000113916', 'ENSG00000127483', 'ENSG00000024048', 'ENSG00000165819', 'ENSG00000177000', 'ENSG00000131263', 'ENSG00000136997', 'ENSG00000119720', 'ENSG00000143379', 'ENSG00000140320', 'ENSG00000085224', 'ENSG00000119969', 'ENSG00000153827', 'ENSG00000276043', 'ENSG00000101596', 'ENSG00000162775', 'ENSG00000196591', 'ENSG00000153187', 'ENSG00000104517', 'ENSG00000113368', 'ENSG00000179119',…	ribo_up_8h.txt	+	1	GO:0070828	heterochromatin organization	17	Nucleic acid metabolism
77	37	2.55556	0.00108318	14.4782	1.27498e-05	['ENSG00000070366', 'ENSG00000092199', 'ENSG00000107854', 'ENSG00000130119', 'ENSG00000131747', 'ENSG00000254093', 'ENSG00000080986', 'ENSG00000020426', 'ENSG00000112742', 'ENSG00000114127', 'ENSG00000086827', 'ENSG00000073050', 'ENSG00000117399', 'ENSG00000010244', 'ENSG00000143799', 'ENSG00000166851', 'ENSG00000085224', 'ENSG00000140464', 'ENSG00000164754', 'ENSG00000104320', 'ENSG00000153187',…	ribo_up_8h.txt	+	1	GO:2001251	negative regulation of chromosome organization	13	Nucleic acid metabolism
91	43	2.51305	0.000252023	17.1107	2.2749e-06	['ENSG00000113916', 'ENSG00000024048', 'ENSG00000068024', 'ENSG00000165819', 'ENSG00000131263', 'ENSG00000133422', 'ENSG00000136997', 'ENSG00000119720', 'ENSG00000140320', 'ENSG00000204713', 'ENSG00000085224', 'ENSG00000119969', 'ENSG00000153827', 'ENSG00000276043', 'ENSG00000187555', 'ENSG00000108021', 'ENSG00000101596', 'ENSG00000163565', 'ENSG00000185219', 'ENSG00000162775', 'ENSG00000196591',…	ribo_up_8h.txt	+	1	GO:0045814	negative regulation of gene expression, epigenetic	17	Nucleic acid metabolism
60	28	2.48189	0.0100689	11.2817	0.000176686	['ENSG00000070366', 'ENSG00000092199', 'ENSG00000107854', 'ENSG00000135624', 'ENSG00000130119', 'ENSG00000254093', 'ENSG00000065675', 'ENSG00000114127', 'ENSG00000174953', 'ENSG00000143799', 'ENSG00000168036', 'ENSG00000079246', 'ENSG00000120438', 'ENSG00000156261', 'ENSG00000140464', 'ENSG00000163468', 'ENSG00000153187', 'ENSG00000197122', 'ENSG00000173273', 'ENSG00000150753', 'ENSG00000115484',…	ribo_up_8h.txt	+	1	GO:1904356	regulation of telomere maintenance via telomere lengthening	24	Nucleic acid metabolism
112	52	2.46922	4.968e-05	21.0593	3.98215e-07	['ENSG00000129245', 'ENSG00000126254', 'ENSG00000147274', 'ENSG00000136937', 'ENSG00000110107', 'ENSG00000104824', 'ENSG00000006712', 'ENSG00000163166', 'ENSG00000166477', 'ENSG00000122692', 'ENSG00000100462', 'ENSG00000084093', 'ENSG00000100461', 'ENSG00000179950', 'ENSG00000153187', 'ENSG00000104852', 'ENSG00000070495', 'ENSG00000048740', 'ENSG00000157540', 'ENSG00000173933', 'ENSG00000248333',…	ribo_up_8h.txt	+	1	GO:0050684	regulation of mRNA processing	23	Nucleic acid metabolism
80	37	2.45973	0.00148955	15.0423	1.80709e-05	['ENSG00000183207', 'ENSG00000215301', 'ENSG00000104884', 'ENSG00000108469', 'ENSG00000135829', 'ENSG00000112249', 'ENSG00000073111', 'ENSG00000076003', 'ENSG00000145907', 'ENSG00000135046', 'ENSG00000132153', 'ENSG00000020922', 'ENSG00000005007', 'ENSG00000174953', 'ENSG00000196419', 'ENSG00000100888', 'ENSG00000079785', 'ENSG00000079246', 'ENSG00000107290', 'ENSG00000136492', 'ENSG00000104320',…	ribo_up_8h.txt	+	1	GO:0032392	DNA geometric change	21	Nucleic acid metabolism
52	26	2.65916	0.00731842	9.77751	0.000122608	['ENSG00000135829', 'ENSG00000180353', 'ENSG00000114346', 'ENSG00000082701', 'ENSG00000170312', 'ENSG00000173801', 'ENSG00000119720', 'ENSG00000080824', 'ENSG00000112062', 'ENSG00000203965', 'ENSG00000130726', 'ENSG00000096968', 'ENSG00000145675', 'ENSG00000058729', 'ENSG00000111605', 'ENSG00000100393', 'ENSG00000178028', 'ENSG00000047410', 'ENSG00000069869', 'ENSG00000104517', 'ENSG00000196924',…	ribo_up_8h.txt	+	1	GO:0046824	positive regulation of nucleocytoplasmic transport	10	Other
80	40	2.65916	0.000203466	15.0423	1.82191e-06	['ENSG00000198087', 'ENSG00000073712', 'ENSG00000135624', 'ENSG00000180353', 'ENSG00000254093', 'ENSG00000114346', 'ENSG00000170312', 'ENSG00000173801', 'ENSG00000080824', 'ENSG00000112062', 'ENSG00000203965', 'ENSG00000143799', 'ENSG00000166851', 'ENSG00000018408', 'ENSG00000120438', 'ENSG00000130726', 'ENSG00000156261', 'ENSG00000096968', 'ENSG00000145675', 'ENSG00000163840', 'ENSG00000162434',…	ribo_up_8h.txt	+	1	GO:1900182	positive regulation of protein localization to nucleus	10	Other

## Sheet: Supp. Table 2
Gene	Id	Location	Candidate Location	Codon	Type	Start	Range	p value	0h_cush	8h_cush	16h_cush	24h_cush	0h_grad	8h_grad	16h_grad	24h_grad	0h_harrep1	8h_harrep1	16h_harrep1	24h_harrep1	0h_harrep2	8h_harrep2	16h_harrep2	24h_harrep2	Total
ENSG00000253086	ENST00000517277_ncRNA_0	1+:11152384-11152402	1+:11152384-11152402	ACG	ncRNA	0.01	0.53	0.19624	4.6	0.5	1.3	9.8	0	0	1.8	1	0	0	0	0	0	0	0.9	0	19.9
ENSG00000162543	ENST00000375099_Trunc_0	1+:20190636-20191404	1+:20190636-20191404	ATT	Trunc	0.15	0.28	0.0056566	4.6	10.2	12.5	9.6	6.2	11.1	7.7	8.6	1	0	5.5	2	0	4.1	0	1	84
ENSG00000176022	ENST00000379198_CDS_0	1+:1232278-1233268	1+:1232278-1233268	ATG	CDS	1	0.63	0	233.4	181.4	106.9	85	282.9	227.3	102.8	89	61.7	48	35.3	28.3	57.7	36.1	32.4	17.4	1625.7
ENSG00000284602	ENST00000641729_ncRNA_0	1+:25232681-25232738	1+:25232681-25232738	AAG	ncRNA	0.12	0.19	0.11921	0	0	0.5	0	1	0	2.6	2.6	0	0	0	0	0	0	0	0	6.6
ENSG00000225077	ENST00000441724_ncRNA_0	1+:6236250-6236256	1+:6236250-6236256	ATG	ncRNA	0.98	0	0.5	4.6	0.7	0	9.2	0.4	0	1	0.9	0	0	3.4	1.5	0.8	4.7	1.6	4.2	33.1
ENSG00000225077	ENST00000441724_ncRNA_1	1+:6237286-6237345|6237813-6237817	1+:6237286-6237345|6237813-6237817	CTG	ncRNA	0.41	0.49	0.0096303	1	3	1	3.4	2	5	2	1.3	1.4	0	0	1.2	0	0.1	0	0	21.5
ENSG00000163874	ENST00000373087_uORF_1	1+:37474592-37474629|37475458-37475493	1+:37474592-37474629|37475458-37475493	ATG	uORF	0.82	0.59	0.096323	6.5	10.7	11.8	10.2	14.4	13.6	5.1	8.4	3.2	2.6	0.4	2.1	0.6	1.4	1.9	0	92.9
ENSG00000163874	ENST00000373087_CDS_0	1+:37475496-37475939|37480289-37480429|37481600-37481835|37482433-37482540|37482736-37483611	1+:37475496-37475939|37480289-37480429|37481600-37481835|37482433-37482540|37482736-37483611	ATG	CDS	0.37	0.51	0.2416	35.8	22	19.9	30.1	32.1	32.8	18.3	19	7.8	10.6	5.4	7.9	4.5	4	1.6	5.6	257.4
ENSG00000184313_ENSG00000243725	ENST00000371281_iORF_2	1+:54722782-54722797	1+:54722782-54722797	AAG	iORF	0.17	0	0.7599	2.1	1.4	0	2	0.1	1.1	1.4	1.4	2.2	1	0	1.6	0.7	2.1	0	0	17
ENSG00000184313_ENSG00000243725	ENST00000371281_iORF_1	1+:54728409-54728432|54731485-54731549	1+:54728409-54728432|54731485-54731549	AGG	iORF	0.2	0.11	0.36109	2	5.1	2.2	4.9	1	9	0.9	0.1	2.3	0.6	1.2	0.6	2.2	0	0	0.5	32.5
ENSG00000184313_ENSG00000243725	ENST00000371281_iORF_4	1+:54731564-54731603	1+:54731564-54731603	ATG	iORF	0.24	0.41	0.98071	0.2	2.7	2.4	2.1	0.1	2.4	1	0.2	0.3	0.1	0	0.2	0.1	1	0	0	12.6
ENSG00000184313_ENSG00000243725	ENST00000606515_dORF_3	1+:54731657-54731700|54733628-54733645	1+:54731657-54731700|54733628-54733645	ATG	dORF	0.09	0.48	0.98092	3.1	2.6	3.5	2.7	0.6	4.4	0.5	2.4	0.8	0.8	0.9	0	0.6	0.3	1	0	24
ENSG00000184313_ENSG00000243725	ENST00000371281_iORF_0	1+:54737624-54737664|54741410-54741421	1+:54733699-54733710|54737581-54737664|54741410-54741421	CTG	iORF	0.41	0.19	0.31805	3.2	5	0.7	2.3	1.8	11.2	1.1	0.9	0.2	2	1.4	1.4	2.9	3.4	0.3	2.4	40.1
ENSG00000058453	ENST00000375541_CDS_0	1+:16922018-16922078|16922662-16922798|16924324-16924479|16929845-16930031|16930123-16930207|16930285-16930347|16930428-16930594|16931290-16931397|16936636-16936873|16937640-16937737|16938399-16938483|16938908-16939142|16939893-16940093|16944099-16944282|16945461-16945606|16946258-16946405|16946760-16946991|16948330-16948524|16948798-16948926|16950952-16951122|16953301-16953481|16954222-16954357|…	1+:16922018-16922078|16922662-16922798|16924324-16924479|16929845-16930031|16930123-16930207|16930285-16930347|16930428-16930594|16931290-16931397|16936636-16936873|16937640-16937737|16938399-16938483|16938908-16939142|16939893-16940093|16944099-16944282|16945461-16945606|16946258-16946405|16946760-16946991|16948330-16948524|16948798-16948926|16950952-16951122|16953301-16953481|16954222-16954357|…	ATG	CDS	0.3	0.43	5.8704e-06	44.2	56.8	56.9	39.4	67.8	83.9	36.3	38.7	28.6	20.6	22.7	22.6	26.8	28.2	13.9	13.2	600.7
ENSG00000234264	ENST00000428732_ncRNA_0	1+:68496739-68496763	1+:68496739-68496763	CTG	ncRNA	0.55	0.37	0.10623	0	0	1	0	0	0	2	1	0	1	0	0	0	0	0	1	6
ENSG00000157873	ENST00000355716_uORF_0	1+:2556592-2556655	1+:2556592-2556655	ATG	uORF	0.96	0.53	0.0035641	5.8	4.2	3.9	7	2.5	9.5	6.3	2	0.9	0	1.2	1.1	2	0	1	1	48.4
ENSG00000157873	ENST00000355716_CDS_1	1+:2556664-2556733|2557725-2557834|2558342-2558468|2559822-2559978|2560623-2560714|2561672-2561815|2562864-2562896|2563147-2563273	1+:2556664-2556733|2557725-2557834|2558342-2558468|2559822-2559978|2560623-2560714|2561672-2561815|2562864-2562896|2563147-2563273	ATG	CDS	0.26	0.28	0.15981	3.4	7.9	3.2	3.6	12.9	4.7	2.6	7.4	0	0	0	0	0	0	0	0.5	46.2
ENSG00000226754	ENST00000458151_ncRNA_0	1+:53238696-53238750	1+:53238696-53238750	CTG	ncRNA	0.22	0.42	0.0011022	1	2	0	1.3	0.8	1	0	0.8	1	0	0	0	2	1.3	0	0	11.3
ENSG00000225675	ENST00000445039_ncRNA_0	1+:53328281-53328338	1+:53328281-53328338	GTG	ncRNA	0.22	0.42	0.23852	0	0.7	2.6	1	0	2.3	0	1	0	0	0	0	0.6	0	0	0.3	8.3
ENSG00000158828	ENST00000321556_CDS_0	1+:20633548-20633935|20637841-20638129|20639891-20639992|20644489-20644672|20645559-20645723|20648504-20648632|20648994-20649231|20650433-20650691	1+:20633548-20633935|20637841-20638129|20639891-20639992|20644489-20644672|20645559-20645723|20648504-20648632|20648994-20649231|20650433-20650691	ATG	CDS	0.12	0.46	1.8057e-05	12.8	12.8	15.5	26.3	13.2	19.8	2	11.3	4.5	1.4	5.4	3.2	8.9	1.3	3	3.8	145.2
ENSG00000158828	ENST00000321556_iORF_1	1+:20648508-20648553	1+:20648508-20648553	CTG	iORF	0.3	0.11	0.24323	0.8	0	1	0.2	0.3	0	0	0	0	0	1	0	1.8	0	0	0	5
ENSG00000162426	ENST00000471889_Trunc_0	1+:8335448-8335590|8337815-8337992|8339492-8339698|8343746-8344013	1+:8324332-8324726|8325297-8325390|8325817-8326042|8330208-8330936|8335436-8335590|8337815-8337992|8339492-8339698|8343746-8344013	CTG	Trunc	0.54	0.37	0.002347	2	0	5.1	7	1.1	6	3	0.8	0	1	1.6	3	1.6	1	0	1	34.2
ENSG00000162426	ENST00000471889_iORF_1	1+:8330739-8330772	1+:8330739-8330772	GTG	iORF	0.69	0.13	0.72966	0.1	0.9	0	0.4	0	1.2	0.3	1.2	0	0	0	0	0	0	0	0.1	4.3
ENSG00000160072	ENST00000472194_ncRNA_4	1+:1478127-1478178	1+:1478127-1478178	CTG	ncRNA	0.29	0.43	0.0031634	4	0	0	0	3	0	0	0	0	0	0	0	0	0	0	0	7
ENSG00000160072	ENST00000472194_ncRNA_1	1+:1486142-1486235|1486543-1486668|1487862-1487914|1489203-1489274|1490256-1490424|1490562-1490671|1495484-1495817	1+:1486142-1486235|1486543-1486668|1487862-1487914|1489203-1489274|1490256-1490424|1490562-1490671|1495484-1495817	ATA	ncRNA	0.17	0.27	6.4852e-13	47.3	64.7	34.6	12.5	67.6	69.4	6.7	11	18.9	30.3	13.8	6.4	18.9	34.3	9.6	4.4	450.5
ENSG00000160072	ENST00000474481_ncRNA_2	1+:1490269-1490428	1+:1490269-1490428	CTG	ncRNA	0.28	0.14	1	7	8.8	9.5	3	16	24.9	0	1.7	6	10.2	3.7	2	5.2	8	3.5	0.2	109.6
ENSG00000160072	ENST00000474481_ncRNA_3	1+:1490298-1490322	1+:1490298-1490322	CTG	ncRNA	0.32	0.42	1	0.8	1.8	2	0.4	1.9	0.3	0.3	0.9	0.2	1.5	0	0	0.6	0.7	0.4	1.8	13.4
ENSG00000160072	ENST00000308647_Trunc_0	1+:1495709-1495817	1+:1495709-1495817	AGG	Trunc	0.67	0.47	0.48882	1.8	6	2.1	0	1.6	4.5	0	0.8	0.5	1.2	1.5	0	0	3.9	0	1	24.9
ENSG00000197785	ENST00000378756_uORF_0	1+:1512162-1512249	1+:1512162-1512249	GTG	uORF	0.07	0.48	0.0037213	4.7	3.8	2.8	2.2	5.4	17	1	0.4	5.1	5.1	0	0	3.2	2.8	0.9	0.9	55.4
ENSG00000197785	ENST00000378755_iORF_2	1+:1516023-1516032	1+:1516023-1516032	ACG	iORF	1	0.16	0.88889	1.6	1.4	1.8	0.7	0.1	2.1	0	0.5	1	1.4	0.3	0.4	0.2	0.4	0.4	0	12.4
ENSG00000197785	ENST00000378755_iORF_1	1+:1520194-1520266	1+:1520194-1520266	AGG	iORF	0.37	0.08	0.21527	2.5	5.5	0.7	2.7	1.3	2.9	1	1.1	0	0	0.4	0	1	0.1	0	0	19.1
ENSG00000218510	ENST00000434233_ncRNA_5	1+:22025351-22025372|22030279-22030372	1+:22025351-22025372|22030279-22030372	ATG	ncRNA	0.05	0.53	0.48055	14.2	7.1	7.7	17.5	9.4	10.5	14.8	7.6	12.9	12.5	4.8	9.4	5	8.4	6.4	5.5	153.9
ENSG00000218510	ENST00000634934_ncRNA_7	1+:22025501-22025594	1+:22025501-22025594	ATG	ncRNA	0.9	0.58	0.11228	6.9	11.7	12.3	9	12.1	15.6	5.3	5.2	2.1	1.7	1.9	1.4	6.5	0.8	3.9	2.5	99
ENSG00000218510	ENST00000416769_ncRNA_8	1+:22025558-22025594	1+:22025558-22025594	CTG	ncRNA	0.98	0.61	0.88672	5.9	10.5	8.9	6	6.6	11.5	3.4	3.3	0.2	0.7	1.6	1.4	3.2	0.8	1.9	2.5	68.6
ENSG00000218510	ENST00000641009_ncRNA_3	1+:22025590-22025647	1+:22025590-22025647	CTG	ncRNA	1	0.53	0.031491	26.8	21.1	23	16.1	25.5	31.9	17.1	20.9	11.5	6.2	6	5	9.5	5.7	5.8	4.1	236.2
ENSG00000218510	ENST00000452322_ncRNA_2	1+:22025590-22025639|22027413-22027460	1+:22025590-22025639|22027413-22027460	CTG	ncRNA	1	0.53	0.62476	26.8	21.1	23.1	16.1	25.5	32.9	17.1	20.9	11.5	6.2	6	5	9.5	5.7	5.8	4.5	237.7
ENSG00000218510	ENST00000416769_ncRNA_0	1+:22025590-22025643|22030279-22030316	1+:22025590-22025643|22030279-22030316	CTG	ncRNA	0.99	0.52	0.06041	38.1	27.8	32.1	29.1	34	43.4	22.2	25.3	20.6	14.1	8	8.1	19.5	9.6	12.2	6	350
ENSG00000218510	ENST00000641009_ncRNA_1	1+:22025628-22025643	1+:22025628-22025643	GTG	ncRNA	0.97	0.57	0.016269	21.2	19.7	19.4	22.3	21.3	36.7	14.5	9.3	15.8	7.9	4.8	6.6	11.8	7.8	4.1	7.5	230.7
ENSG00000218510	ENST00000641009_ncRNA_11	1+:22025707-22025752	1+:22025707-22025752	GTG	ncRNA	0.22	0.47	0.0014741	0	0.6	2.1	0.2	6.6	0.3	0.2	1.2	1.1	0	0	1.5	0.8	1.9	0	1	17.5
ENSG00000218510	ENST00000641009_ncRNA_10	1+:22025756-22025843	1+:22025756-22025843	ATG	ncRNA	0.1	0.41	0.00016852	2.9	0.9	1.1	1.1	4.2	3.9	3.3	1.1	1	0	0	0	0	0.7	0	1	21.1
ENSG00000218510	ENST00000452322_ncRNA_6	1+:22030283-22030316	1+:22030283-22030316	CTG	ncRNA	0.62	0.59	0.22793	11.3	6.7	9	12.9	7.5	11.5	5.1	4.4	9	7.9	1.9	3.2	10	3.9	6.4	2	112.7
ENSG00000218510	ENST00000634934_ncRNA_4	1+:22030345-22030372	1+:22030288-22030372	ATA	ncRNA	0.29	0.31	0.61976	4.6	1.9	2.4	6.9	2	3	6.7	4.9	8.4	8.3	4	8	2	5.5	4.1	3.5	76.2
ENSG00000218510	ENST00000452322_ncRNA_14	1+:22030373-22030388	1+:22030373-22030388	ATC	ncRNA	0.02	0.47	0.6875	2	0	0	1.7	0.8	1.8	0.6	1.8	0	0	0.1	0	0.8	1.1	0.8	0.6	12.2
ENSG00000218510	ENST00000452322_ncRNA_13	1+:22030541-22030595	1+:22030541-22030595	AAG	ncRNA	0.31	0.45	0.89824	0.8	0.9	1.3	3.3	0.9	0.9	1.9	0.8	0.1	1.1	0	1	0	0.7	0.2	0	14.1
ENSG00000218510	ENST00000416769_ncRNA_9	1+:22030551-22030620	1+:22030551-22030620	ATG	ncRNA	0.91	0.49	0.0032197	8.2	10.3	5.8	6.4	8.8	7.9	3.1	4	2	2.7	0	0.7	3	1	1.2	1	66.2
ENSG00000218510	ENST00000416769_ncRNA_12	1+:22030655-22030748	1+:22030655-22030748	ATG	ncRNA	0.97	0.27	0.0046319	1.7	0	0.4	2	1.7	1.6	1.8	0.3	2	0.8	0	0.7	1	0	0	0	13.8
ENSG00000070831_ENSG00000230068	ENST00000344548_uORF_1	1+:22052711-22052741	1+:22052711-22052741	GTG	uORF	0.05	0.64	0.36538	12.2	21.7	20.2	9.6	28.7	29.9	21.7	19	3.1	7.2	2.2	1.4	2.2	4.7	4.5	2.3	190.5
ENSG00000070831_ENSG00000230068	ENST00000400259_uORF_0	1+:22052737-22052746	1+:22052734-22052746	CTG	uORF	0.98	0.56	0.30556	39	65.1	45.6	84.1	61.4	63.6	45.6	59.9	80.3	101.2	50	82	71.5	82	112.2	65.2	1108.7
ENSG00000070831_ENSG00000230068	ENST00000315554_iORF_3	1+:22086526-22086532	1+:22086526-22086532	ATT	iORF	0.05	0	0.5	4.9	5.9	5.1	5.1	3.5	6.6	1.5	1.6	0.5	0	0	0.3	0	0.5	0.5	0.9	36.9
ENSG00000070831_ENSG00000230068	ENST00000344548_iORF_2	1+:22086852-22086866|22091427-22091437	1+:22086852-22086866|22091427-22091437	CTG	iORF	0	0.64	0.92596	4.4	3.9	4.3	6.4	3.4	20.3	5.1	3.2	2.1	1.6	3.4	1.9	2.7	4.8	0.1	2	69.6
ENSG00000067606	ENST00000378567_Trunc_0	1+:2150846-2150978|2155994-2156092|2169517-2169604|2172054-2172190|2172300-2172388|2173896-2174016|2174753-2174833|2175223-2175313|2184582-2184698|2184921-2185009	1+:2148894-2148924|2150789-2150978|2155994-2156092|2169517-2169604|2172054-2172190|2172300-2172388|2173896-2174016|2174753-2174833|2175223-2175313|2184582-2184698|2184921-2185009	CTG	Trunc	0.12	0.37	0.0089936	2.8	7.3	5.7	2.6	11.3	6.2	2.8	3.9	1	5.4	0.9	1.9	0	2	1	1.5	56.3
ENSG00000067606	ENST00000378567_iORF_1	1+:2150808-2150865	1+:2150808-2150865	ATG	iORF	0.72	0.39	1	2	1	2.1	0	0	0.3	1	0	1	0.5	1.1	0	1	0	1	0	11
ENSG00000169914	ENST00000375120_CDS_0	1+:19882513-19882734|19890384-19890533|19894367-19894480|19897539-19897662|19904266-19904398|19904890-19904987|19906431-19906616|19907569-19907746	1+:19882513-19882734|19890384-19890533|19894367-19894480|19897539-19897662|19904266-19904398|19904890-19904987|19906431-19906616|19907569-19907746	ATG	CDS	1	0.54	2.7593e-08	34.5	42.9	31.9	40.1	61.4	73	33.5	35.7	14.4	24.6	12.6	10.4	17.1	12.9	10.6	5.2	460.8
ENSG00000169914	ENST00000466697_ncRNA_2	1+:19890509-19890533|19894367-19894418	1+:19890509-19890533|19894367-19894418	ATG	ncRNA	0.15	0.38	0.43433	1.2	1	0.7	1.2	1.2	4.9	0.8	1.5	0	0	0	0.6	0	0	0	1	14
ENSG00000169914	ENST00000466697_ncRNA_1	1+:19890532-19890533|19894367-19894480|19897539-19897773	1+:19890532-19890533|19894367-19894480|19897539-19897773	GTG	ncRNA	0.24	0.43	0.99596	6	5.5	7.6	11.5	7	11.5	7.5	4.2	2.6	2.8	0.6	0.5	2.6	3.5	2.8	0	76.1
ENSG00000142794	ENST00000478653_ncRNA_4	1+:21440181-21440193	1+:21440181-21440193	ATG	ncRNA	1	0.51	0.125	8.6	5.2	4.6	6.9	3.5	7.2	6.8	3	1.2	3.1	0.9	0.8	2.3	2.9	2.3	1.5	60.8
ENSG00000142794	ENST00000478653_ncRNA_1	1+:21440216-21440348|21444947-21444956	1+:21440216-21440348|21444947-21444956	CTG	ncRNA	0.2	0.4	0.2784	2.9	12	4.8	5.3	8.3	20	3.5	4.5	3.7	2.6	1.6	1.6	0.4	2.1	2.7	1	76.9
ENSG00000142794	ENST00000318249_uoORF_2	1+:21445034-21445139	1+:21444956-21445139	CTG	uoORF	0.07	0.45	0.78207	6.3	9.8	5.2	5.6	9.3	15.2	3.9	7.7	0.1	2.3	0.5	1.2	1.8	1.5	0.2	0.5	71.2
ENSG00000142794	ENST00000318249_CDS_0	1+:21445086-21445219|21468687-21468897|21470631-21470734|21471568-21471783|21472842-21472915|21473379-21473585|21474899-21474951|21478143-21478307|21479348-21479400|21480050-21480223|21480929-21480981|21481596-21481769|21482483-21482535|21483142-21483386	1+:21445086-21445219|21468687-21468897|21470631-21470734|21471568-21471783|21472842-21472915|21473379-21473585|21474899-21474951|21478143-21478307|21479348-21479400|21480050-21480223|21480929-21480981|21481596-21481769|21482483-21482535|21483142-21483386	ATG	CDS	1	0.48	1	20.7	24.9	14.2	18.7	16.7	20	19.3	20.9	5.3	3.7	1.9	2.8	3.8	3	2	7.3	185.1
ENSG00000142794	ENST00000478653_ncRNA_5	1+:21453409-21453457	1+:21453409-21453457	AAG	ncRNA	0.15	0.39	0.24368	1	1	1	0.7	0	1.1	0	1	1.3	0	1	0.9	0	0	0	0	8.9
ENSG00000142794	ENST00000318220_dORF_3	1+:21468725-21468897|21470631-21470734|21471568-21471783|21472842-21472915|21473379-21473585|21474899-21474951|21478143-21478307|21479348-21479400|21480050-21480223|21480929-21480981|21481596-21481769|21482483-21482535|21483142-21483386	1+:21468722-21468897|21470631-21470734|21471568-21471783|21472842-21472915|21473379-21473585|21474899-21474951|21478143-21478307|21479348-21479400|21480050-21480223|21480929-21480981|21481596-21481769|21482483-21482535|21483142-21483386	GTG	dORF	0.55	0.17	1	9.9	7.7	2.8	11.4	6.8	9.5	6.4	8.4	3.1	1	0	0	1	0	0	0.9	68.9
ENSG00000158109	ENST00000378344_Variant_0	1+:3625024-3625273|3625423-3625515|3625712-3625889|3627499-3627653|3628408-3628603	1+:3625024-3625273|3625423-3625515|3625712-3625889|3627499-3627653|3628408-3628603	ACG	Variant	0.19	0.5	0	171.3	148	123.2	97.5	185.7	194.6	68	80.4	45.1	42.7	27.6	10.8	35.3	25.4	20.6	11.7	1288
ENSG00000158109	ENST00000378344_iORF_1	1+:3627640-3627653|3628408-3628551	1+:3627640-3627653|3628408-3628551	ATC	iORF	0.5	0.19	0.78611	3.6	9.4	6.4	7.6	6.8	6.2	4.4	2.3	1.4	1.8	3.3	4.3	1.2	0.3	0	1.4	60.4
ENSG00000169598	ENST00000378209_Variant_0	1+:3857492-3857717|3858717-3858844|3865811-3866000|3867973-3868053|3869604-3869775|3872471-3872572|3883506-3883741	1+:3857492-3857717|3858717-3858844|3865811-3866000|3867973-3868053|3869604-3869775|3872471-3872572|3883506-3883741	TTG	Variant	0.93	0.5	0	37.4	43.7	47	48.7	38.6	60.5	25.6	33.3	18.1	11.4	9.9	15.6	6.9	13.5	10.8	10.4	431.3
ENSG00000169598	ENST00000378209_uORF_1	1+:3857535-3857592	1+:3857535-3857592	ACG	uORF	0.57	0.43	0.79379	0.2	3.8	2.7	0	2	2.8	0.2	1.9	0	0	0.1	0	0	1.2	1.1	1	16.9
ENSG00000236423	ENST00000442673_ncRNA_0	1+:3900406-3900472	1+:3900406-3900472	CTG	ncRNA	0.3	0.4	0.0066926	0	1	1	4	0	0.6	2.6	1.3	0	1	1.1	0.8	0	0	0	0	13.5
ENSG00000236423	ENST00000442673_ncRNA_1	1+:3900477-3900561	1+:3900477-3900561	ATG	ncRNA	0.64	0.44	0.0023507	0.9	1.9	1.4	0.2	0	0	3.7	1.6	0	1	0	0.3	0	0	0	0	11
ENSG00000236423	ENST00000442673_ncRNA_2	1+:3916826-3916865	1+:3916826-3916865	ATG	ncRNA	0.18	0.18	0.41428	0	0.2	0	0.8	1	0.3	1.1	1	0	0	0	0	0	0	0	0	4.5
ENSG00000240409_ENSG00000198744	ENST00000416718_ncRNA_0	1+:634794-634824	1+:634794-634824	AGG	ncRNA	0.94	0.48	0.14085	2	0.2	0.6	1	3.7	2.2	4	0	0	1	0	0	0.8	0	0.9	0	16.3
ENSG00000228794	ENST00000609009_ncRNA_2	1+:827739-827775	1+:827739-827775	GTG	ncRNA	0.87	0.27	0.2867	4.5	5.5	3.2	2	4.4	9.2	1.9	4.9	2	0.2	2.9	3	0	0.5	0.9	0.9	46
ENSG00000228794	ENST00000415295_ncRNA_7	1+:841840-841879	1+:841840-841879	ATG	ncRNA	0.91	0.38	0.15305	0	0.6	0.1	0	1.3	0.6	0	0	0.3	0	1.5	0	0	0.9	0.9	0	6.2
ENSG00000228794	ENST00000609009_ncRNA_1	1+:847671-847806|849483-849492	1+:847671-847806|849483-849492	ATG	ncRNA	0.79	0.53	1	9.9	8.2	6.5	7.1	7.1	9.8	5.3	5.9	4.1	5.2	1.3	2.5	0	1.5	4.7	2.7	81.8
ENSG00000228794	ENST00000449005_ncRNA_0	1+:847671-847806|851926-852067	1+:847671-847806|851926-852067	ATG	ncRNA	0.79	0.53	6.6098e-06	17.9	14.6	12.9	9.6	10.9	17	7.9	6.9	4.6	6.2	2.4	2.5	1	3.7	5.9	3.8	127.9
ENSG00000228794	ENST00000449005_ncRNA_4	1+:847790-847806|851926-851955	1+:847790-847806|851926-851955	ATT	ncRNA	0.15	0.44	0.37006	3.9	1.8	1.3	0.9	1.1	3.5	0.5	1.6	0	0	0.9	0	1	0.6	0.6	1	18.9
ENSG00000228794	ENST00000623808_ncRNA_5	1+:851931-851955	1+:851931-851955	ATT	ncRNA	0.47	0.09	0.33285	2.5	0.3	0.5	0	0	1.6	0.2	0.9	0	0	0.9	0	1	0	0.6	1	9.5
ENSG00000228794	ENST00000609009_ncRNA_3	1+:851997-852006	1+:851997-852006	AGG	ncRNA	0.07	0.02	1	2.5	2.3	1.8	1.5	3.2	1.5	1.5	0.1	0.4	0	0	0	0	0.8	0	0.6	16.2
ENSG00000228794	ENST00000449005_ncRNA_6	1+:852749-852766|853390-853433	1+:852749-852766|853390-853433	GTG	ncRNA	0.21	0.41	0.035194	2.1	1	2	0	0	0.3	0	0	0	0	0	0	0	0	0	1	6.4
ENSG00000272438_ENSG00000241180	ENST00000607769_ncRNA_1	1+:904907-904931	1+:904907-904931	CTG	ncRNA	0.06	0.5	0.26647	0.9	3.4	2.6	1.3	1	2.5	1	1.6	3.5	2	1	0	0	1	1	1	23.9
ENSG00000272438_ENSG00000241180	ENST00000607769_ncRNA_0	1+:904927-904957|915749-915821	1+:904927-904957|915749-915821	CTG	ncRNA	0.98	0.47	0.36553	0	0	1	1	4	2	2.6	1.5	0.7	1.9	1.6	1.9	0.7	0	0	0	18.8
ENSG00000173436_ENSG00000158747	ENST00000322753_Variant_0	1+:19597021-19597109|19622099-19622147|19623473-19623583|19626386-19626401	1+:19597021-19597109|19622099-19622147|19623473-19623583|19626386-19626401	AAG	Variant	0.07	0.54	3.6167e-15	884.4	553.5	514.7	521.4	558.6	838.2	390.9	278.1	268.8	307.6	232.8	203	225.1	261.4	257.8	150.4	6446.6
ENSG00000173436_ENSG00000158747	ENST00000617872_Variant_1	1+:19597021-19597109|19623473-19623583|19626386-19626401	1+:19597021-19597109|19623473-19623583|19626386-19626401	AAG	Variant	0.07	0.54	1	825.5	512	487.9	462.9	525.6	800.3	367.7	264.4	259.3	298.7	224.1	200.6	218.3	249	254.7	148.3	6099.3
ENSG00000173436_ENSG00000158747	ENST00000602293_uORF_3	1+:19597066-19597109|19617257-19617268	1+:19597066-19597109|19617257-19617268	AGG	uORF	0.93	0.54	1	268.6	177.9	168.8	121.7	147.3	278.3	117.4	73.6	90.8	121.9	95	85	66.8	95.2	173.1	73.1	2154.5
ENSG00000173436_ENSG00000158747	ENST00000602293_CDS_2	1+:19617296-19617336|19622099-19622147|19623473-19623583|19626386-19626401	1+:19617296-19617336|19622099-19622147|19623473-19623583|19626386-19626401	ATG	CDS	0.1	0.46	0.072444	405.7	240.8	205.3	243.7	217.6	302.9	138	112	68.7	61.2	57.4	47.5	47.1	50.4	17	18.3	2233.5
ENSG00000173436_ENSG00000158747	ENST00000602293_iORF_4	1+:19622115-19622145	1+:19622115-19622145	AGG	iORF	0.04	0.63	0.37657	19.1	13.8	7	12.8	10.7	12.7	5.8	5.1	2.5	4.5	2.3	0.9	0.9	1.2	1.1	0	100.5
ENSG00000173436_ENSG00000158747	ENST00000375136_iORF_5	1+:19655118-19655200|19655323-19655334	1+:19655118-19655200|19655323-19655334	ATA	iORF	0.16	0.49	0.44324	3.2	4.2	5.9	8.2	2.6	2.8	3.4	6	0	0	0	0	0.3	1	0	0.5	38.1
ENSG00000173436_ENSG00000158747	ENST00000375136_iORF_6	1+:19656876-19656939	1+:19656876-19656939	GTG	iORF	0.3	0.03	0.6777	0.7	3.3	2.2	2.8	3.5	1.2	0.2	1.9	0	0.4	0	0	0	0	0.2	1	17.4
ENSG00000173436_ENSG00000158747	ENST00000375136_iORF_7	1+:19656944-19656980	1+:19656944-19656980	AGG	iORF	0.61	0.25	0.64166	0	0.9	1.2	2.3	0.1	1.6	0.8	1	0	0	0.4	0	0.9	0	0	0.7	10
ENSG00000142634	ENST00000375980_CDS_0	1+:15409971-15410279|15425870-15426018|15427149-15427284|15428592-15428724	1+:15409971-15410279|15425870-15426018|15427149-15427284|15428592-15428724	ATG	CDS	0.99	0.66	1.0058e-14	527	494.8	471.6	428.2	810.1	680.4	338.1	350.2	135.7	143	110.9	94.6	116.4	117.3	89.2	57.9	4965.6
ENSG00000142634	ENST00000375980_iORF_1	1+:15425932-15425962	1+:15425932-15425962	TTG	iORF	0.13	0.4	0.80482	1.2	1.1	0.3	1	1.9	1.3	0	0.3	1	0.4	0.4	0.6	1	0.3	0.9	0.3	12.1
ENSG00000120948_ENSG00000271895	ENST00000240185_uORF_0	1+:11012656-11012740	1+:11012656-11012740	TTG	uORF	0.06	0.55	0.0077756	11.2	36.8	14.2	11.3	23.7	54.8	10	10.2	13.6	16.8	8.8	7.7	20.1	14.8	22.9	6.7	283.6
ENSG00000120948_ENSG00000271895	ENST00000614757_uORF_1	1+:11012707-11012740	1+:11012707-11012740	GTG	uORF	0.26	0.64	1	7.6	32.1	12	11.2	20.1	48.7	10	9.4	12.2	15.7	6.6	7.1	19.6	13.7	20.3	5.6	251.9
ENSG00000120948_ENSG00000271895	ENST00000618606_ncRNA_4	1+:11016918-11016924	1+:11016918-11016924	ATT	ncRNA	0.93	0	0.5	2	0.7	1.1	3.6	0.2	0.5	0.6	0.2	1.9	1.2	1.2	2.2	3	0.8	0.3	0.4	20
ENSG00000120948_ENSG00000271895	ENST00000240185_iORF_5	1+:11022272-11022281	1+:11022272-11022281	ATT	iORF	0.14	0.01	0.25	2.1	1.3	1.3	0.8	0.4	0.2	0.3	0	1.3	2.5	1.2	0	2.2	2.3	0.6	0	16.6
ENSG00000120948_ENSG00000271895	ENST00000240185_iORF_3	1+:11022334-11022343	1+:11022334-11022343	GTG	iORF	0.03	0.48	0.75	1.9	1	1.8	3.7	0.3	1.1	4.5	0.3	0.6	0.7	0.4	1	1.7	1.9	0	1.4	22.4
ENSG00000120948_ENSG00000271895	ENST00000240185_iORF_2	1+:11022346-11022376	1+:11022346-11022376	TTG	iORF	0.04	0.56	0.83683	0.7	6.9	3.8	1.3	3.1	9.4	1.7	0.2	3.9	4.8	2.8	1.2	3.2	2.1	0.6	0.5	46.4
ENSG00000235545	ENST00000453229_ncRNA_0	1+:62688542-62688554	1+:62688542-62688554	ATG	ncRNA	0.02	0.35	0.45229	0	0	0.1	0.8	0	0	1	1	0	1	2.7	0	0	0	0	0	6.5
ENSG00000125703	ENST00000371120_uORF_1	1+:62784209-62784225|62803718-62803735	1+:62784152-62784225|62803718-62803735	CTG	uORF	0.71	0.54	0.0042411	31	18.6	23.6	32.2	26.8	42.7	28.1	15.2	16.5	21.6	13.3	18	14.8	15.1	22.3	5.2	345.2
ENSG00000125703	ENST00000317868_uORF_0	1+:62803723-62803735	1+:62803723-62803735	ATA	uORF	0.79	0.43	0.020285	3.7	1	2.5	7.1	3.8	3.6	2.6	1	6.6	12.6	5.4	4.3	4	7.4	12.3	1.8	79.8
ENSG00000125703	ENST00000317868_uORF_3	1+:62803748-62803784	1+:62803748-62803784	ATG	uORF	0.54	0.41	0.0032879	7.8	7.4	10.5	26.3	12.8	32.4	13.4	10.1	11.4	15.9	7.4	12.8	13.7	8.5	11.4	9.6	211.4
ENSG00000125703	ENST00000317868_uoORF_2	1+:62803761-62803809	1+:62803761-62803809	ATG	uoORF	0.99	0.23	0.66908	10.6	2.8	10.4	18.4	7.9	10.8	9.3	5.7	3.7	3.5	2.9	5.4	4.6	5.2	5.2	4.8	111.3
ENSG00000125703	ENST00000317868_uoORF_9	1+:62803784-62803823	1+:62803784-62803823	ATA	uoORF	0.93	0.49	0.72344	1.8	0	1.2	5.1	1.3	1.1	2.8	0	0.3	0.4	0.9	0.5	1.2	0.4	1.1	1.5	19.6
ENSG00000125703	ENST00000317868_iORF_11	1+:62805232-62805247	1+:62805232-62805247	ATG	iORF	0.98	0.44	0.6875	0.2	1.1	1.1	0.7	0.6	3	0.2	0.4	1.3	0.5	1.6	0	1	1.2	0	0	13
ENSG00000125703	ENST00000317868_iORF_4	1+:62816731-62816806	1+:62816731-62816806	CTG	iORF	0.15	0.41	0.096659	5.6	5.4	5.1	2	3.7	4.7	3.6	1.4	2.4	0	0.1	0.1	0.5	0	0.1	0.1	34.9
ENSG00000125703	ENST00000317868_iORF_14	1+:62819298-62819334	1+:62819298-62819334	ATT	iORF	0.71	0.31	0.84425	0.3	0	2	0.5	0.4	0.4	0.6	0.3	0.1	0.1	0	0.2	0.1	0	0	0.1	5.1
ENSG00000125703	ENST00000317868_iORF_6	1+:62819299-62819335|62821138-62821150	1+:62819299-62819335|62821138-62821150	TTG	iORF	0.9	0.48	0.74094	2.9	2.2	4.5	0.8	1.2	1.4	1.1	2.4	0.8	0.2	0	0	0.9	0	0	0.8	19.4
ENSG00000125703	ENST00000317868_iORF_10	1+:62821200-62821209|62829039-62829057	1+:62821200-62821209|62829039-62829057	ATT	iORF	0.05	0.19	0.77024	3.3	2.3	2.1	2	0.1	2.3	0.7	1	0	0	0	0	0.9	0.9	0	0	15.7
ENSG00000125703	ENST00000317868_iORF_12	1+:62829123-62829165	1+:62829123-62829165	CTG	iORF	0.03	0.37	0.53404	0.1	0.9	1.7	0	1.5	1.5	0.2	0.6	0.9	0.6	0.2	1	0	1.8	0	2.7	13.7
ENSG00000125703	ENST00000317868_iORF_7	1+:62834054-62834087	1+:62834054-62834087	ATA	iORF	0.22	0.48	0.17253	1.4	0	0	5.3	0	0.9	2.9	0.1	3.8	0.9	1	1	2	1	0	0	20.3
ENSG00000125703	ENST00000317868_iORF_13	1+:62834823-62834835	1+:62834823-62834835	ATG	iORF	0.57	0.02	0.5	0	0.7	0.3	3.5	0.1	0.7	1.4	0.2	0	0	0.1	0	0.1	0	0	0	7.1
ENSG00000125703	ENST00000317868_iORF_8	1+:62834835-62834852|62841427-62841491	1+:62834835-62834852|62841427-62841491	AGG	iORF	0.77	0.47	0.78137	2.9	2.4	1	0.3	2.2	4.4	1.9	2	1.2	2.2	1.6	1	1.1	0.8	0	0.1	25
ENSG00000125703	ENST00000317868_iORF_5	1+:62841498-62841534	1+:62841498-62841534	CTG	iORF	0.04	0.4	0.88108	2.5	1.3	1.1	0.2	1	0.2	0	0	0.1	1	0.1	0	0.9	0	0.1	0.2	8.7
ENSG00000142765	ENST00000616558_uoORF_3	1+:27342063-27342150|27345296-27345335	1+:27342063-27342150|27345296-27345335	ACG	uoORF	0.13	0.6	0.02389	13.3	11.5	19.7	19.2	16.9	24.9	17.2	18.1	8	5.1	2.9	10.3	7.8	4.9	9.2	7.6	196.6
ENSG00000142765	ENST00000483926_ncRNA_1	1+:27345334-27345525|27347420-27347569|27347807-27347880|27347966-27348012|27349079-27349152|27349397-27349765|27349971-27350136	1+:27345334-27345525|27347420-27347569|27347807-27347880|27347966-27348012|27349079-27349152|27349397-27349765|27349971-27350136	ATG	ncRNA	0.05	0.36	7.7176e-05	29.2	38.6	35.1	33.3	53.5	55.3	26	28	2.6	1.9	5.9	7	2	2.4	1.5	3.4	326
ENSG00000142765	ENST00000616558_Trunc_0	1+:27345391-27345525|27347420-27347569|27347807-27347880|27347966-27348012|27349079-27349152|27349397-27349498|27349651-27349765|27349971-27350132|27350388-27350485|27350793-27350952|27351257-27351336|27351455-27351555|27353282-27353488|27353712-27353852	1+:27345391-27345525|27347420-27347569|27347807-27347880|27347966-27348012|27349079-27349152|27349397-27349498|27349651-27349765|27349971-27350132|27350388-27350485|27350793-27350952|27351257-27351336|27351455-27351555|27353282-27353488|27353712-27353852	ATG	Trunc	0.28	0.25	0.48827	52	57.7	47.7	55.4	79.3	77.5	39.4	39.1	7	5	9.8	12	8.8	3.3	4.4	9.1	507.4
ENSG00000142765	ENST00000543823_iORF_8	1+:27345458-27345525|27347420-27347458	1+:27345458-27345525|27347420-27347458	AGG	iORF	0.13	0.39	0.50912	1	2.9	1.3	1.2	1.8	8.4	2.2	2.4	0	0	0	1	0	0	0	0.1	22.3
ENSG00000142765	ENST00000490170_ncRNA_4	1+:27347553-27347569|27347807-27347880|27347966-27348012|27349079-27349152|27349397-27349948	1+:27347553-27347569|27347807-27347880|27347966-27348012|27349079-27349152|27349397-27349948	AAG	ncRNA	0.08	0.45	1	17.4	18.5	15.4	18.5	22.7	20.5	10.5	13.1	1	0.1	1.9	4.4	0.7	1.3	1	1.6	148.6
ENSG00000142765	ENST00000490170_ncRNA_9	1+:27350043-27350136	1+:27350043-27350136	CTG	ncRNA	0.26	0.13	1	1.9	0.9	1	2.4	1.4	1.7	2	3.7	1.5	0.9	1.6	0	0	0	0	0	18.9
ENSG00000142765	ENST00000483926_ncRNA_2	1+:27350431-27350485|27350793-27350952|27351257-27351336|27351455-27351555|27353282-27353488|27353712-27353852	1+:27350431-27350485|27350793-27350952|27351257-27351336|27351455-27351555|27353282-27353488|27353712-27353852	AAG	ncRNA	0.35	0.46	0.1597	17.5	20	11.4	19.5	27.5	26.1	14.4	14.5	3.4	2	3.9	3.9	5.8	0.9	2.9	5.6	179.4
ENSG00000142765	ENST00000490170_ncRNA_11	1+:27350843-27350891	1+:27350843-27350891	GTG	ncRNA	0.08	0.23	0.64564	1.9	0	0.2	1.8	2.9	1.4	1.5	0.2	0	0	0.2	0	0	0	0	0	10
ENSG00000142765	ENST00000543823_iORF_7	1+:27350930-27350952|27351257-27351336|27351455-27351555|27353282-27353297	1+:27350930-27350952|27351257-27351336|27351455-27351555|27353282-27353297	CTG	iORF	0.07	0.16	0.31206	5.1	3.4	6.3	5.1	11.5	12.3	3.9	4	0	0.8	0.9	2.9	0.7	0	0.9	0.9	58.9
ENSG00000142765	ENST00000490170_ncRNA_12	1+:27351315-27351336|27351455-27351497	1+:27351315-27351336|27351455-27351497	ACG	ncRNA	0.51	0.05	0.55203	0.8	0.9	0.5	0	1.1	1.2	1	1.4	0	0	0	0.2	0	0	0.1	0.4	7.6
ENSG00000142765	ENST00000475199_ncRNA_10	1+:27351493-27351559	1+:27351493-27351559	GTG	ncRNA	0.49	0.21	0.60539	1.2	0.9	0.1	2.1	2.9	2.4	1	2.1	0	0	0	1	0	0	0	0	13.6
ENSG00000142765	ENST00000490170_ncRNA_5	1+:27351493-27351555|27353282-27353488|27353712-27353852	1+:27351493-27351555|27353282-27353488|27353712-27353852	GTG	ncRNA	0.48	0.21	0.38366	5.8	8.6	6.1	10.5	7.8	13.6	4.4	6.2	3.1	1	1.5	1.7	5.8	0.2	1.8	1	79.2
ENSG00000142765	ENST00000475199_ncRNA_6	1+:27353289-27353488|27353712-27353852	1+:27353289-27353488|27353712-27353852	CTG	ncRNA	0.16	0.44	0.52348	4.7	7.7	6	8.4	4.9	11.3	3.4	4.1	3.1	1	1.5	0.7	5.8	0.2	1.8	1	65.7
ENSG00000181773	ENST00000374024_uORF_1	1+:27392677-27392734	1+:27392677-27392734	CTG	uORF	0.99	0.47	0.071017	2	2	3	3.4	8.5	6.5	4.9	3	0	2	0	3	3	3	0.6	0	44.8
ENSG00000181773	ENST00000374024_CDS_0	1+:27393798-27394791	1+:27393798-27394791	ATG	CDS	1	0.5	1.7056e-05	26.8	38.5	25.1	22	23.9	39.6	27	15.2	9	23.1	10.7	4.9	7.5	15.8	7.8	3	299.7
ENSG00000181773	ENST00000374024_iORF_2	1+:27393808-27393856	1+:27393808-27393856	GTG	iORF	0.07	0.51	0.86782	0.6	2.7	3.8	1.4	1.7	4.4	0.8	1	0	0.2	0	0	0.5	0.7	0	0	17.8
ENSG00000181773	ENST00000374024_iORF_3	1+:27394378-27394387	1+:27394378-27394387	ATC	iORF	0.01	0.34	0.71951	0	1.1	2	0	0	2	1	0	0	0	0	0	0	0	0	0	6.1
ENSG00000173660	ENST00000311672_uORF_0	1+:46303677-46303746	1+:46303677-46303746	CTG	uORF	0.08	0.54	0.028064	533.7	336.5	377.2	312.1	772.5	621.5	355.6	283.9	267.9	275	179.5	175	225.4	287.3	241.9	142.3	5387.2
ENSG00000173660	ENST00000311672_uORF_8	1+:46303681-46303705	1+:46303681-46303705	GTG	uORF	0.66	0.53	0.40196	11.5	14.7	13.1	14.6	17.6	21.4	13.7	8.4	7.6	6.7	4.9	0.7	3.2	4.1	5.2	1.7	149.2
ENSG00000173660	ENST00000489056_uORF_1	1+:46303707-46303746	1+:46303707-46303746	CTG	uORF	0.93	0.48	0.0097948	508.5	319.8	361.2	290.2	737.5	590.9	333.7	273.9	251.5	260.6	169.2	168.1	214.9	269.3	233.3	139.6	5122.3
ENSG00000173660	ENST00000496387_uORF_4	1+:46303712-46303721	1+:46303712-46303721	CTG	uORF	0.93	0.54	0.25163	228.8	182.4	132.1	137.4	293.2	333.3	130.3	110.9	157.3	166.3	98	113.9	129.6	152.8	170.6	78.9	2615.6
ENSG00000173660	ENST00000496387_uORF_3	1+:46303727-46303760	1+:46303727-46303760	CTG	uORF	0.12	0.49	0.00011233	271.4	162.3	192.8	252.6	216	282.3	176.6	98.8	132.9	135.3	98.7	88.4	139.5	136.2	137.3	75.5	2596.7
ENSG00000173660	ENST00000496387_uORF_7	1+:46303746-46303752	1+:46303746-46303752	ATC	uORF	0.93	0	0.63638	16.3	11.8	14.6	16.4	14.8	16.5	13	6.4	14.4	10.7	4.9	7.1	9.4	9.3	7.6	2.8	176.2
ENSG00000173660	ENST00000496387_iORF_11	1+:46309104-46309125	1+:46309104-46309125	AAG	iORF	0.41	0.34	0.65625	0.4	0	0	0	0.5	1.3	1.7	0	0.8	0	0	0.1	0.1	0	0.7	0	5.8
ENSG00000173660	ENST00000460947_ncRNA_9	1+:46309921-46309969	1+:46309921-46309969	CTG	ncRNA	0.05	0.49	0.62887	4.7	2.6	1.1	1.4	1.7	3	2.9	2.2	0.4	0	0	0	0	0	0	0	20.1
ENSG00000173660	ENST00000489056_Trunc_6	1+:46310198-46310234	1+:46310198-46310234	ATG	Trunc	0.04	0.6	0.22032	12.1	17.8	10.2	11.4	15	30	6.5	4.5	9.4	6.5	3.6	6.5	7.5	7.5	2.2	2.1	152.7
ENSG00000173660	ENST00000311672_Trunc_2	1+:46310205-46310316|46316551-46316584	1+:46310205-46310316|46316551-46316584	AAG	Trunc	0.07	0.54	0.00014526	485.4	351.6	250.7	216	370.1	399.4	178	130	71.4	55.3	30.8	36.4	51.7	42.5	13.2	16.1	2698.5
ENSG00000173660	ENST00000460947_ncRNA_5	1+:46310312-46310316|46316551-46316571	1+:46310312-46310316|46316551-46316571	TTG	ncRNA	0.97	0.18	0.32546	22.3	22.6	26.1	17.3	42.7	59.6	22	7.8	6.9	6.4	6.9	4.3	8.5	4.2	2.9	1.1	261.6
ENSG00000173660	ENST00000460947_ncRNA_10	1+:46316690-46316714	1+:46316690-46316714	ATG	ncRNA	0.51	0.42	0.070557	1	0	0	1	1.6	1.4	0.4	0	1.4	0	1	0	1	0.1	0	0	8.8
ENSG00000226415	ENST00000420977_ncRNA_0	1+:76700413-76700428	1+:76700413-76700428	ATG	ncRNA	0.94	0.13	0.44968	0	0	1.2	0.9	0.2	0	0.4	0	0.5	0.4	0.1	0.6	0	0.8	0.2	0	5.3
ENSG00000142784	ENST00000319394_uORF_2	1+:27234807-27234822	1+:27234807-27234822	ATG	uORF	1	0.59	0.0081	27.7	15.8	29	25.1	13.7	16.6	12.2	17.7	3	4	7.6	12.3	8.1	9.6	10.2	3.7	216.5
ENSG00000142784	ENST00000319394_uORF_7	1+:27260974-27261040	1+:27260974-27261040	GTG	uORF	0.13	0.4	0.071594	0	2.2	0.6	3	0	0.8	0.4	0	1.2	0	1.2	0	0.3	0	1.8	1	12.4
ENSG00000142784	ENST00000319394_CDS_0	1+:27261054-27261102|27263151-27263235|27282238-27282285|27283337-27283449|27287673-27287861|27292214-27292397|27294021-27294116|27294513-27294629|27296325-27296401|27297047-27297156|27297937-27298111|27301225-27301461|27303620-27303795|27305000-27305193|27306185-27306383	1+:27261054-27261102|27263151-27263235|27282238-27282285|27283337-27283449|27287673-27287861|27292214-27292397|27294021-27294116|27294513-27294629|27296325-27296401|27297047-27297156|27297937-27298111|27301225-27301461|27303620-27303795|27305000-27305193|27306185-27306383	ATG	CDS	0.95	0.52	4.2181e-14	128.6	114.5	123.1	151.2	131.1	140.2	100.4	125.7	15	8.4	17.4	19.7	16.7	19.2	7.8	14	1133
ENSG00000142784	ENST00000491239_ncRNA_1	1+:27287742-27287861|27292214-27292397|27294021-27294116|27294513-27294629|27296325-27296401|27297047-27297156|27297937-27298111|27301225-27301461|27303620-27303946	1+:27287742-27287861|27292214-27292397|27294021-27294116|27294513-27294629|27296325-27296401|27297047-27297156|27297937-27298111|27301225-27301461|27303620-27303946	CTG	ncRNA	0.05	0.49	0.010129	85.4	76.5	84	99.5	91.4	97.3	69.3	74.8	11.4	5.9	9.1	12	10.6	12.3	3.3	8.2	751.1
ENSG00000142784	ENST00000491239_ncRNA_6	1+:27287770-27287794	1+:27287770-27287794	TTG	ncRNA	0.05	0.12	0.33386	0	2.1	1	1.2	2.6	0.7	2.5	0.3	0	0	0	0	0	0	0	0	10.5
ENSG00000142784	ENST00000491239_ncRNA_8	1+:27292369-27292384	1+:27292369-27292384	ATG	ncRNA	0.02	0.27	0.93545	0.9	0	0.8	0.8	0.1	0.6	0.3	0.9	0	0.3	0	0	0	0.3	0	0	5
ENSG00000142784	ENST00000491239_ncRNA_5	1+:27297113-27297156|27297937-27297948	1+:27297113-27297156|27297937-27297948	ATA	ncRNA	0.57	0.44	0.38041	1	2.6	1.8	1.5	3.4	6.2	0.9	2.9	0	1	0.3	0	0.1	0	0	0	21.7
ENSG00000142784	ENST00000491239_ncRNA_4	1+:27303776-27303809	1+:27303776-27303809	AGG	ncRNA	0.92	0.42	0.23188	4.2	0.8	2	6.4	2.7	3.8	2	0.9	1.7	0.5	0.7	0	1.4	0	0	0	27.2
ENSG00000142784	ENST00000319394_iORF_3	1+:27303776-27303795|27305000-27305193|27306185-27306255	1+:27303776-27303795|27305000-27305193|27306185-27306255	AGG	iORF	0.99	0.42	0.42495	8.8	3.9	6.3	10.1	9.6	7.1	10.9	6.6	3.8	1.6	1.4	0.8	1.4	1.2	2.2	0	75.8
ENSG00000121766	ENST00000546109_uORF_4	1+:31297012-31297069	1+:31297012-31297069	CTG	uORF	0.36	0.58	0.0049956	3.5	11.2	8.3	0.5	6.5	13.2	2.3	6.3	1.7	1.7	1	0.4	0.1	3	4.6	2.8	67.3
ENSG00000121766	ENST00000546109_uORF_0	1+:31297059-31297075|31310043-31310057	1+:31297059-31297075|31310043-31310057	CTG	uORF	0.97	0.58	0.099353	56.3	29.4	30.7	50.3	48	61.6	38.1	31	32.2	48.7	35.6	37.9	35.4	48.4	36.2	27.3	647.2
ENSG00000121766	ENST00000373714_uORF_3	1+:31310048-31310057	1+:31310048-31310057	TTG	uORF	0.98	0.07	0.14063	3.7	3	6.1	13.4	8.4	3.8	4.7	2.5	5	6.9	3.1	3.9	1.8	3.9	6.7	2	78.9
ENSG00000121766	ENST00000373714_uORF_1	1+:31310073-31310088	1+:31310073-31310088	ATG	uORF	0.99	0.64	0.0016	15.8	4.9	7	26.5	3.8	4	7.9	1.9	21.7	24.7	8.1	12.1	13.4	15.2	16.9	11.4	195.3
ENSG00000121766	ENST00000546109_uORF_2	1+:31310098-31310164|31318166-31318175	1+:31310098-31310164|31318166-31318175	ATG	uORF	0.74	0.63	0.0036333	20.5	10.7	22.4	20.8	17.8	25.7	22.4	19.4	9.3	8.1	3.8	4.9	3.3	5.9	11.4	5.8	212.1
ENSG00000121766	ENST00000373714_iORF_7	1+:31310102-31310164|31319108-31319121	1+:31310102-31310164|31319108-31319121	ATT	iORF	0.18	0.27	0.99995	2.6	0.8	2.4	0.9	1.7	2.9	2.2	1.7	0.6	0.8	0	1.6	0.3	0.1	0.1	0.2	19
ENSG00000121766	ENST00000373714_iORF_6	1+:31319127-31319166|31337174-31337231	1+:31319127-31319166|31337174-31337231	ATG	iORF	0.73	0.47	0.81678	3.8	7.3	5.7	5	3.7	3.6	2.7	2.8	0.6	1	1	1.2	1.1	0	0.2	0.9	40.6
ENSG00000121766	ENST00000373714_iORF_5	1+:31338996-31339048|31346639-31346710	1+:31338996-31339048|31346639-31346710	TTG	iORF	0.75	0.48	0.51639	5.9	2.7	7.7	4.7	6.5	5.9	2.2	4.2	1	2.3	1.2	0.1	0.8	1.2	0.7	1	48.2
ENSG00000121766	ENST00000373714_iORF_8	1+:31348859-31348871	1+:31348859-31348871	AGG	iORF	0.08	0.42	0.875	1.6	0.6	0.6	3.1	0.3	0.1	0.2	0.9	0	0.4	0.3	0.3	0.3	0	0	0.1	8.8
ENSG00000168528	ENST00000373709_CDS_0	1+:31413265-31413304|31423692-31423854|31424682-31424873|31425329-31425409|31425775-31425913|31426653-31426823|31428977-31429068|31429396-31429538|31432966-31433185|31434063-31434199	1+:31413265-31413304|31423692-31423854|31424682-31424873|31425329-31425409|31425775-31425913|31426653-31426823|31428977-31429068|31429396-31429538|31432966-31433185|31434063-31434199	ATG	CDS	0.92	0.47	1.6007e-12	21.7	21.1	24.7	24.6	28.8	20.6	26.9	27.6	3.8	11.6	6	4.9	10	5.5	3	4	244.9
ENSG00000260386_ENSG00000142910	ENST00000639839_ncRNA_3	1+:31506293-31506344	1+:31506293-31506344	CTG	ncRNA	0.05	0.42	0.2513	4.1	0.8	3.4	2.5	3.1	3.8	1	1.1	1.4	0.8	1.7	1.7	0.6	0	0	1.5	27.6
ENSG00000260386_ENSG00000142910	ENST00000639839_ncRNA_2	1+:31506310-31506406|31507295-31507301	1+:31506310-31506406|31507295-31507301	TTG	ncRNA	0.05	0.52	0.12871	11.9	6.1	8.3	4.3	8.1	7.6	9.1	3.1	1.5	0.2	0.9	1.1	2	0	0	0.4	64.7
ENSG00000260386_ENSG00000142910	ENST00000563550_ncRNA_0	1+:31506310-31506406|31507433-31507581|31507715-31507816|31509063-31509171	1+:31506310-31506406|31507433-31507581|31507715-31507816|31509063-31509171	TTG	ncRNA	0.05	0.52	0.29793	16.2	7.1	11.7	5.3	15.1	10.9	14	4.4	1.5	0.2	0.9	1.1	1	0	0.1	0.4	89.6
ENSG00000260386_ENSG00000142910	ENST00000639741_ncRNA_1	1+:31506310-31506406|31536268-31536364	1+:31506310-31506406|31536268-31536364	TTG	ncRNA	0.05	0.52	0.00099939	15.9	6.1	11.1	7.9	12.2	8.2	11.9	4.1	2.2	0.9	0.9	1.1	1	0	0	0.4	83.8
ENSG00000260386_ENSG00000142910	ENST00000562271_ncRNA_4	1+:31506335-31506344	1+:31506335-31506344	ATG	ncRNA	0.93	0.12	0.77668	0.8	0	2.9	1.7	1.8	3.1	0	0	0.7	0.8	0.7	0.4	0.1	0	0	0.8	14
ENSG00000260386_ENSG00000142910	ENST00000562271_ncRNA_7	1+:31507426-31507477	1+:31507426-31507477	ATT	ncRNA	0.26	0.13	0.031529	1.8	1.2	0.1	0	2	1.7	1	0	0	0	0	0	0	0	0	0	7.8
ENSG00000260386_ENSG00000142910	ENST00000639741_ncRNA_5	1+:31536371-31536413	1+:31536371-31536413	CTG	ncRNA	0.06	0.46	0.44796	2	0.1	1.4	3.1	6.7	1	0.7	0.7	0	0	0	0	0	0	0	0	15.6
ENSG00000260386_ENSG00000142910	ENST00000638644_ncRNA_6	1+:31536371-31536409|31551534-31551538	1+:31536371-31536409|31551534-31551538	CTG	ncRNA	0.06	0.46	0.44796	2	0.1	1.4	3.1	6.7	1	0.7	0.7	0	0	0	0	0	0	0	0	15.6
ENSG00000236528	ENST00000455431_ncRNA_0	1+:25859647-25859707	1+:25859647-25859707	CTG	ncRNA	0.4	0.39	0.22885	0	0	4	1	0.5	0	2	0	0	0	1	0	0	0	0	0	8.5
ENSG00000175087	ENST00000619836_uORF_2	1+:26111231-26111243	1+:26111231-26111243	ATG	uORF	1	0.63	0.0060105	9.4	16	6	10	19	14	11	8	4	12	3	2	7	7	4	4	136.2
ENSG00000175087	ENST00000374269_uORF_1	1+:26111863-26111914	1+:26111863-26111914	ATG	uORF	0.02	0.51	8.1814e-05	58.7	62.1	43.9	22.4	63.5	94.2	38.8	35.9	17.5	13	10.7	14.6	10.9	6.9	14.1	7.4	514.5
ENSG00000175087	ENST00000374269_uORF_4	1+:26111882-26111915|26114291-26114306	1+:26111882-26111915|26114291-26114306	ATG	uORF	0.04	0.43	0.71442	1.5	7.5	4.3	4.3	7.1	12.8	2.4	5	3.5	2	0.4	0	0.9	1	1.5	0	54.3
ENSG00000175087	ENST00000619836_CDS_0	1+:26114308-26114593|26121836-26122577	1+:26114308-26114593|26121836-26122577	ATG	CDS	0.89	0.62	1.1315e-05	204.9	122.3	158.4	221.3	129.3	167.6	123.7	90.5	68.1	46.1	31.2	26.2	29.6	40.1	10.7	22.6	1492.8
ENSG00000175087	ENST00000374269_iORF_12	1+:26114399-26114417	1+:26114399-26114417	CTG	iORF	0.51	0.22	1	0.1	0.8	1.1	2	1.5	1.1	1	0.4	0	0.8	0	0	0	0	0.7	0	9.6
ENSG00000175087	ENST00000374269_iORF_7	1+:26114478-26114574	1+:26114478-26114574	AAG	iORF	0.08	0.47	1	1.6	1.3	5.9	7.3	3.1	1.8	1.4	2.8	1.4	1	0.2	2	1	2.8	2	1.9	37.5
ENSG00000175087	ENST00000374269_iORF_5	1+:26114519-26114593|26121836-26121843	1+:26114519-26114593|26121836-26121843	AGG	iORF	0.26	0.53	0.49324	3.4	4.4	3.4	9.9	3.1	5.4	4.4	5.9	3.1	1.9	1.5	1	3.8	0.3	2.7	1.6	55.9
ENSG00000175087	ENST00000374269_iORF_11	1+:26121922-26121937	1+:26121922-26121937	AGG	iORF	0.13	0.31	0.14974	0.9	0.1	0	2.9	0	1.8	1	0	0	0.5	2	0	1	0.4	0	0.3	10.9
ENSG00000175087	ENST00000374269_iORF_8	1+:26121999-26122065	1+:26121999-26122065	GTG	iORF	0.89	0.05	0.88776	3.1	2.3	1.1	3.3	5.1	7.2	1.6	3.4	0.2	0.8	0.5	0.4	0.1	0.6	0	0.5	30.3
ENSG00000175087	ENST00000374269_iORF_3	1+:26122248-26122323	1+:26122248-26122323	ATT	iORF	0.57	0.46	0.80543	7.3	6.8	4.1	8.9	2	3.5	3.2	2.7	0.7	0.6	0.7	0.8	2.1	2.1	0	0.9	46.5
ENSG00000175087	ENST00000374269_dORF_6	1+:26122564-26122606	1+:26122564-26122606	CTG	dORF	0.91	0.54	0.1205	3.6	1.2	3	5.2	2.1	4.9	1.1	1.3	1.8	5.9	0.6	1.4	0.1	1.7	2.1	2.6	38.8
ENSG00000175087	ENST00000374269_dORF_9	1+:26122598-26122649	1+:26122598-26122649	ATG	dORF	0.95	0.36	0.15277	4.2	1.7	2.8	4.6	3.3	3.5	2.6	1	0.7	0.1	1.2	0	0	0.8	0.3	0.4	27.3
ENSG00000175087	ENST00000374269_dORF_10	1+:26122626-26122683	1+:26122626-26122683	GTG	dORF	0.37	0.44	0.41106	2.5	0	0.6	0.7	0.2	1.4	1.7	0.1	0	1	0.5	0	1	0.7	0	1.9	12.5
ENSG00000224051	ENST00000343938_uORF_9	1+:1324819-1324828	1+:1324819-1324828	ACG	uORF	0.33	0.3	0.55556	0.9	0.8	0	0.3	0	1.9	0	0	0	0	0	0	0	1	0	0	4.8
ENSG00000224051	ENST00000343938_uORF_4	1+:1324913-1324925	1+:1324913-1324925	ACG	uORF	0.99	0.62	0.31641	4	6.1	5.7	3.1	3.9	4.8	3.2	4.6	2.2	1.9	0.8	0.6	2	2.2	0.9	1.3	47.3
ENSG00000224051	ENST00000343938_uORF_2	1+:1326838-1326859	1+:1324970-1325102|1326835-1326859	ATG	uORF	0.98	0.33	0.19148	7.7	10.7	5.9	9.6	13.2	9.1	6.6	8.5	5.6	8.4	4.5	5.6	2.8	7.8	5.8	6.6	118.5
ENSG00000224051	ENST00000343938_uoORF_1	1+:1324978-1325102|1326835-1326918	1+:1324978-1325102|1326835-1326918	GTG	uoORF	0.21	0.53	0.028736	12	14	14.9	19.8	19.9	26.2	14.4	13.5	10.3	19.4	10.7	14.5	5.7	12	5.9	8.7	221.6
ENSG00000224051	ENST00000343938_uORF_5	1+:1325028-1325088	1+:1325028-1325088	CTG	uORF	0.47	0.5	0.58744	4.3	6.6	2.9	2.7	4.3	5.5	0.7	1.5	1.1	4.9	0.8	0	1.9	0.2	0.9	0.9	39.2
ENSG00000224051	ENST00000488011_uORF_3	1+:1326838-1326859	1+:1326838-1326859	ATG	uORF	0.23	0.65	0.19148	7.7	10.7	5.9	9.6	13.2	9.1	6.6	8.5	5.6	8.4	4.5	5.6	2.8	7.8	5.8	6.6	118.5
ENSG00000224051	ENST00000343938_CDS_0	1+:1326910-1327032|1327240-1327763	1+:1326910-1327032|1327240-1327763	ATG	CDS	0.99	0.4	5.5902e-12	54.8	73.1	50.8	54.1	58.8	82.7	36.6	38.8	7.3	13.1	3.9	13	6.6	11.4	5.5	5.3	515.7
ENSG00000224051	ENST00000488011_orphan_8	1+:1326927-1326978	1+:1326927-1326978	AGG	orphan	0.08	0.28	0.98763	5.6	2.4	1.4	2.2	0	2.2	0.2	1.7	0.9	3.9	0	1.3	0	1.6	1	1.4	25.7
ENSG00000224051	ENST00000488011_orphan_7	1+:1326980-1327032|1327240-1327248	1+:1326980-1327032|1327240-1327248	AGG	orphan	0.85	0.41	0.024521	0.9	6.2	2	4.8	2.1	5.4	2.3	2.3	1	0	1	0	0	1.6	0	1	30.6
ENSG00000224051	ENST00000343938_dORF_6	1+:1327014-1327032|1327240-1328107	1+:1327014-1327032|1327240-1328107	CTG	dORF	0.12	0.3	1	6.2	11.3	6	5.9	13	10.8	6.4	7	1.3	0.9	1.2	0	2	0.7	1.8	0	74.5
ENSG00000187147	ENST00000440132_uORF_3	1+:44631976-44632003	1+:44631976-44632003	ATG	uORF	0.93	0.42	0.0015224	53.4	42.8	39.7	28.9	117.5	93.6	34.2	26.8	33.6	23.6	23.1	17.5	27.5	25.6	19.5	16.4	623.6
ENSG00000187147	ENST00000440132_uORF_4	1+:44632122-44632137	1+:44632122-44632137	ACG	uORF	0.87	0.48	0.0021085	14.9	26.9	5.4	6	20.2	29.9	13.1	10.9	6.3	2	2	4.9	3	4	3	3	155.5
ENSG00000187147	ENST00000488865_dORF_2	1+:44632348-44632385|44635544-44635666|44636029-44636176	1+:44632348-44632385|44635544-44635666|44636029-44636176	CTG	dORF	0.04	0.57	8.572e-06	97.9	83.3	53.7	71.7	74.7	106.5	50.7	41.4	20.2	20.6	13.7	11	16.7	17.2	9.5	4.9	693.5
ENSG00000187147	ENST00000355387_Trunc_0	1+:44632348-44632385|44635544-44635588|44636029-44636162|44644697-44644794|44644994-44645081|44645220-44645276|44645409-44645488|44649660-44649769|44649882-44649957|44650703-44650775	1+:44632348-44632385|44635544-44635588|44636029-44636162|44644697-44644794|44644994-44645081|44645220-44645276|44645409-44645488|44649660-44649769|44649882-44649957|44650703-44650775	CTG	Trunc	0.04	0.6	1.1278e-14	265.7	209.9	164.2	180.3	274.7	256.8	139.4	99.2	43.8	48.9	27.6	30.9	40.7	35	9.3	13.8	1840.1
ENSG00000187147	ENST00000497469_ncRNA_6	1+:44632356-44632385|44635544-44635581	1+:44632356-44632385|44635544-44635581	ACG	ncRNA	0.13	0.32	0.93557	10.8	12.1	9	10.2	21.7	28	11.8	8.5	8.8	3.9	1.9	1	4.4	3.8	0.4	2	138.3
ENSG00000187147	ENST00000484745_ncRNA_1	1+:44635549-44635588|44636029-44636162|44644697-44644794|44644994-44645081|44645220-44645276|44645409-44645488|44649660-44649769|44649882-44649957|44650703-44650775	1+:44635549-44635588|44636029-44636162|44644697-44644794|44644994-44645081|44645220-44645276|44645409-44645488|44649660-44649769|44649882-44649957|44650703-44650775	ATT	ncRNA	0.63	0.61	1	252.7	197.1	155.9	168.7	250.7	229.3	124.9	90.4	40	45.4	24.4	28	39.3	32	8.4	12.6	1699.7
ENSG00000187147	ENST00000474956_ncRNA_5	1+:44650697-44650775	1+:44650697-44650775	CTG	ncRNA	0.04	0.64	1	25	22.8	21.4	20.4	25.1	25.3	21.1	12	3	2.5	1.7	3	5.4	1	0	2	191.7
ENSG00000187147	ENST00000474956_ncRNA_7	1+:44650726-44650834	1+:44650726-44650834	GTG	ncRNA	0.07	0.46	0.70532	4.9	7.5	2.3	0.7	3.5	2.6	4.4	1.1	0.4	0.3	0.2	0	0.4	1.8	0	0	30.3
ENSG00000116717	ENST00000370986_uORF_3	1+:67685237-67685381	1+:67685237-67685381	ATT	uORF	0.07	0.63	0.00052425	5.4	19.4	19	11.4	17	37.8	14.7	14.4	2.6	7.3	3.8	3.6	4.5	4.9	5	2.9	173.8
ENSG00000116717	ENST00000370986_uORF_2	1+:67685322-67685403	1+:67685322-67685403	CTG	uORF	0.92	0.5	0.014801	6.3	21.5	17.6	14.2	19.6	32.9	11.8	16.6	1.5	5.3	2.6	10	4.3	3.5	4.5	1.8	174.1
ENSG00000116717	ENST00000460575_ncRNA_1	1+:67685437-67685538|67686024-67686130	1+:67685437-67685538|67686024-67686130	GTG	ncRNA	0.49	0.6	1	42.3	51	34.8	49.5	51.2	64.3	38.5	43.8	15.3	15.6	10.6	9.3	9	15.8	12.9	5.8	469.7
ENSG00000116717	ENST00000370986_Variant_0	1+:67685437-67685538|67686024-67686126|67686349-67686587|67687660-67687774	1+:67685437-67685538|67686024-67686126|67686349-67686587|67687660-67687774	GTG	Variant	0.45	0.6	0	102.3	143.8	93.4	113.8	107.8	183.2	85.3	98.9	26.8	33.8	32.6	26.5	17.7	32.7	14.9	13.3	1126.8
ENSG00000116717	ENST00000460575_ncRNA_5	1+:67686360-67686435	1+:67686360-67686435	ACG	ncRNA	0.13	0.21	0.47698	1.2	8.5	3.1	2.7	2.5	5.8	4.7	2.6	0	0	0	1.9	1.4	1.5	0	0	36.1
ENSG00000116717	ENST00000484245_ncRNA_4	1+:67686456-67686585	1+:67686456-67686585	ACG	ncRNA	0.18	0.51	0.99886	4.2	18	8.3	6.3	8.6	15.7	3.8	4.3	0.6	1.1	0	0.2	0.2	0.4	0	0.4	72.2
ENSG00000116717	ENST00000370986_iORF_6	1+:67687667-67687697	1+:67687667-67687697	ATT	iORF	0.15	0.49	0.93939	1.4	3.1	0.4	1.9	1.7	2.2	0.6	1	0.1	0	0	0.6	0.5	0.4	0	0.3	14.2
ENSG00000200800	ENST00000363930_ncRNA_0	1+:96226026-96226035	1+:96226026-96226035	TTG	ncRNA	0.93	0.54	0.75	32.2	15.8	25	39.7	21.2	20	19	14.9	9.2	11.4	13.5	14.6	22.2	14.6	12.6	14.2	300.3
ENSG00000228502	ENST00000415278_ncRNA_0	1+:96448035-96448050	1+:96448035-96448050	ATG	ncRNA	0.99	0.39	0.3439	0	0	0	1.1	2	1	0	1	1	3	0	0	5	4.9	1	1	20.8
ENSG00000260464	ENST00000565336_ncRNA_0	1+:93847570-93847594	1+:93847570-93847594	GTG	ncRNA	0.07	0.52	0.55505	34.3	38.6	45.2	44.5	46.4	36.3	17.5	28.4	37.6	28.5	28	24	24.4	24.8	21.5	20.1	500.2
ENSG00000157916	ENST00000378513_uoORF_2	1+:2391810-2391958|2395783-2395871|2397115-2397134	1+:2391810-2391958|2395783-2395871|2397115-2397134	CTG	uoORF	0.12	0.58	0.19296	66.5	56.7	59	73.6	70.6	108.3	45.5	50.9	30.4	25.5	21.4	27.9	24.1	21.5	32.7	20.8	735.3
ENSG00000157916	ENST00000378513_uORF_9	1+:2391842-2391923	1+:2391842-2391923	GTG	uORF	0.35	0.17	0.59716	0.2	3	0.1	1	2.5	3.7	2.4	0.3	0.1	0.7	3.5	0.1	0	1.7	0	0	19.4
ENSG00000157916	ENST00000378513_uORF_4	1+:2391919-2391946	1+:2391919-2391946	GTG	uORF	0.98	0.46	0.0039063	27.6	26.1	29.8	31.4	45	79.1	21.8	27	10.3	13	13.3	9.4	16.9	11.2	10.1	4.4	376.6
ENSG00000157916	ENST00000605895_uoORF_3	1+:2391951-2391958|2395783-2395871|2397115-2397134	1+:2391951-2391958|2395783-2395871|2397115-2397134	CTG	uoORF	0.97	0.46	0.79083	52.5	36.1	43.8	57.4	50.3	74.6	38.1	39.6	20.6	17.2	16.9	20.2	18.1	18.8	26	17.6	547.8
ENSG00000157916	ENST00000443438_uoORF_5	1+:2393212-2393231|2395783-2395871|2397115-2397134	1+:2393212-2393231|2395783-2395871|2397115-2397134	AAG	uoORF	0.11	0.63	0.73071	25.9	24.4	16.6	38.7	19.5	39.5	18.1	20.4	14.4	10.6	8.5	14.6	8.6	12.4	13.2	12.4	297.8
ENSG00000157916	ENST00000488353_iORF_6	1+:2395824-2395871|2397115-2397134	1+:2395824-2395871|2397115-2397134	ATG	iORF	0.87	0.18	0.73579	17.9	19.4	11.1	24.8	15	28.9	13.7	15.9	6.7	4.6	4	8	4.4	5.8	7.3	7.6	195.3
ENSG00000157916	ENST00000488353_iORF_1	1+:2397162-2397220|2399414-2399514|2400856-2400860	1+:2397162-2397220|2399414-2399514|2400856-2400860	ATG	iORF	0.89	0.5	0.77135	39.9	44.9	33.3	47.8	37.1	47.9	34.4	31.6	14.7	9.9	12.1	11.1	11	4.6	3.9	7.2	391.3
ENSG00000157916	ENST00000378513_dORF_0	1+:2397162-2397220|2400856-2400935|2402206-2402342|2403034-2403124	1+:2397162-2397220|2400856-2400935|2402206-2402342|2403034-2403124	ATG	dORF	0.97	0.51	4.4111e-11	238.4	272.9	218.4	288.7	179.9	234.1	139.1	147.3	72.2	69.5	71.1	51.3	52.4	51	24.9	32.8	2144
ENSG00000157916	ENST00000488353_iORF_8	1+:2399433-2399457	1+:2399433-2399457	ATG	iORF	0.04	0.16	0.75698	2.9	0.7	1.4	4.2	0.6	4.1	1.8	2.2	1.5	0.4	1.2	0.8	0.2	1.8	0	0.2	24
ENSG00000157916	ENST00000488353_iORF_7	1+:2402208-2402295	1+:2402208-2402295	ATG	iORF	0.61	0.62	0.75366	17.5	15.2	18.8	23.9	7.5	14.5	6.9	7.9	5.3	4.3	3.4	5	4.2	4.8	1.2	3	143.6
ENSG00000149527	ENST00000449969_Trunc_1	1+:2479948-2479978|2480183-2480312|2484447-2484618|2486906-2487000|2487172-2487376|2487597-2487718|2489206-2489378|2489759-2489867|2491191-2491335|2494855-2494948|2495487-2495570|2496606-2496704|2496827-2497010|2497501-2497609|2498522-2498647|2498743-2498828|2499083-2499230|2499640-2499720|2502111-2502910|2503616-2503627	1+:2479948-2479978|2480183-2480312|2484447-2484618|2486906-2487000|2487172-2487376|2487597-2487718|2489206-2489378|2489759-2489867|2491191-2491335|2494855-2494948|2495487-2495570|2496606-2496704|2496827-2497010|2497501-2497609|2498522-2498647|2498743-2498828|2499083-2499230|2499640-2499720|2502111-2502910|2503616-2503627	CTG	Trunc	0.21	0.33	0.076906	22.8	24.6	13.6	20.1	37	45.8	20.6	15.9	3	7	4.9	3	2.7	4.9	2	1.8	229.8
ENSG00000149527	ENST00000378486_Trunc_0	1+:2479948-2479977|2480182-2480312|2484447-2484618|2486906-2487000|2487172-2487376|2487597-2487718|2489206-2489378|2489759-2489867|2491191-2491335|2494855-2494948|2495487-2495570|2496606-2496704|2496827-2497010|2497501-2497609|2498522-2498647|2498743-2498828|2499083-2499230|2499640-2499720|2502111-2502409|2503921-2505213	1+:2479948-2479977|2480182-2480312|2484447-2484618|2486906-2487000|2487172-2487376|2487597-2487718|2489206-2489378|2489759-2489867|2491191-2491335|2494855-2494948|2495487-2495570|2496606-2496704|2496827-2497010|2497501-2497609|2498522-2498647|2498743-2498828|2499083-2499230|2499640-2499720|2502111-2502409|2503921-2505213	CTG	Trunc	0.21	0.42	0	30.8	40.5	26.5	28	45.7	63.6	33.7	21.8	6	11.8	6.6	7	6	6.9	2	4.2	341.2
ENSG00000149527	ENST00000473964_ncRNA_3	1+:2499127-2499230|2499640-2499828	1+:2498524-2498647|2498743-2498828|2499083-2499230|2499640-2499828	ATG	ncRNA	0.52	0.34	0.16731	3.1	2.8	2.7	6.4	8	6.7	2.9	2.7	0	0	0	0	0	1	0	0	36.4
ENSG00000149527	ENST00000473964_ncRNA_4	1+:2502234-2503086	1+:2502168-2503086	ACG	ncRNA	0.2	0.21	0.22442	4.8	3.7	2.6	4	7.8	4.8	2.3	0.6	0	2	1	0	0	0	0	1	34.5
ENSG00000149527	ENST00000473964_ncRNA_2	1+:2504196-2505213	1+:2504196-2505213	AGG	ncRNA	0.35	0.33	1	8.8	17.3	12.1	8.9	9.3	18.6	13.3	3.5	2	4.8	1.7	4	3.3	1	0	3.5	111.9
ENSG00000117481	ENST00000474844_uORF_11	1+:46340382-46340442	1+:46340382-46340442	ATT	uORF	0.41	0.23	0.12305	1.9	1.2	1.8	2.1	1	2.3	1.4	1.4	2.4	1.6	0.4	1	0	0	0.6	0	19
ENSG00000117481	ENST00000474844_uORF_6	1+:46340454-46340499	1+:46340454-46340499	ATG	uORF	0.87	0.57	0.1559	0	4	2.8	2.8	4.8	10.4	1.9	1	0.8	1	3.2	0.9	2.9	0	1	0	37.4
ENSG00000117481	ENST00000474844_uORF_13	1+:46340539-46340560	1+:46340539-46340560	CTG	uORF	0.79	0.38	0.20686	0	0	1	1	0	0	0	2	1	0	1	1	0	0	1	0	8
ENSG00000117481	ENST00000474844_uoORF_3	1+:46340623-46340839	1+:46340623-46340839	AGG	uoORF	0.72	0.48	0.83571	0.6	7	5.6	7	5.1	8.3	4.9	9.3	3	1.4	2	0.9	0.1	0.8	3.2	3	62.3
ENSG00000117481	ENST00000307089_CDS_1	1+:46340826-46340919|46344800-46345144|46352867-46352886	1+:46340826-46340919|46344800-46345144|46352867-46352886	ATG	CDS	0.98	0.49	1	65.5	103.5	60.8	46.7	55.5	119.5	43.1	45.8	35.1	33	19.1	18.3	25.4	28.3	17.8	15.3	732.8
ENSG00000117481	ENST00000474844_CDS_0	1+:46340826-46340919|46344800-46345144|46346920-46347075|46352867-46353028|46360703-46360828|46361569-46361846	1+:46340826-46340919|46344800-46345144|46346920-46347075|46352867-46353028|46360703-46360828|46361569-46361846	ATG	CDS	0.99	0.48	1.431e-14	108.1	175.6	97.2	97.2	114.4	202.4	63.7	71.4	62.3	64.9	37.5	36.1	44	59.7	23.7	22.9	1281.1
ENSG00000117481	ENST00000469918_iORF_8	1+:46340869-46340919|46341322-46341356	1+:46340869-46340919|46341322-46341356	GTG	iORF	0.05	0.29	0.9128	2.3	3.1	2.3	3	1.9	6.7	1.8	1.9	1.1	1.2	0	0	0.9	1	0	0.2	27.5
ENSG00000117481	ENST00000307089_iORF_5	1+:46340869-46340919|46344800-46344858	1+:46340869-46340919|46344800-46344858	GTG	iORF	0.05	0.29	0.9906	3	5.6	2.8	3.4	2.2	7.8	2.4	2	1.3	2.1	0.2	0	1.4	1	0	0.2	35.3
ENSG00000117481	ENST00000475281_ncRNA_10	1+:46344883-46344943	1+:46344883-46344943	TTG	ncRNA	0.15	0.2	0.94756	0.5	1.6	2	0.2	1.7	4.2	2.2	0.3	0.5	1.8	1	0	1.1	0.9	0	0	18
ENSG00000117481	ENST00000498008_dORF_7	1+:46345114-46345144|46346920-46347019	1+:46345114-46345144|46346920-46347019	AGG	dORF	0.06	0.33	0.90142	1.4	5.8	3.1	2.1	2.9	8.1	0.4	4	0.7	1.1	0.4	0.1	0	2.7	0	0.3	33
ENSG00000117481	ENST00000307089_dORF_12	1+:46345114-46345144|46352867-46352906	1+:46345114-46345144|46352867-46352906	AGG	dORF	0.06	0.33	0.63677	1	3.9	1.3	0.8	1.1	5.8	0.8	2.4	0	0.6	0.7	0.1	0	2.1	0.2	0.5	21.3
ENSG00000117481	ENST00000498008_dORF_4	1+:46346958-46347051	1+:46346958-46347051	ATG	dORF	0.71	0.45	0.15926	2.7	4.2	5.7	4	3	7.2	4.7	2.6	2.2	1.3	0.6	0	1	1.5	0	0	40.6
ENSG00000117481	ENST00000307089_dORF_2	1+:46360784-46360828|46361569-46361846	1+:46360784-46360828|46361569-46361846	AAG	dORF	0.09	0.54	1	23	51.2	20.1	25.7	37.6	52.2	12.9	12.6	17.3	22.8	9.8	12.1	13.2	12.3	3.9	6.1	332.7
ENSG00000117481	ENST00000498008_dORF_9	1+:46361658-46361715	1+:46361658-46361715	GTG	dORF	0.23	0.46	0.61149	1.3	3	0	2	1.5	2.6	0.6	1.5	0.9	1.7	1.5	0.8	1.6	0	0.6	0.9	20.5
ENSG00000117480	ENST00000493735_ncRNA_0	1+:46405759-46405798	1+:46405759-46405798	ATC	ncRNA	0.14	0.36	0.059204	0.6	0.5	0	0	3.3	0	0	0.6	0	0	0	0	0	0	0	0	5
ENSG00000231671	ENST00000444327_ncRNA_1	1+:101389832-101389856	1+:101389832-101389856	ATA	ncRNA	0.77	0.37	0.26647	0	0.9	2	0	0.9	1	0	1	0	0	0	0	0	0	0	0	5.8
ENSG00000231671	ENST00000444327_ncRNA_0	1+:101389866-101389929	1+:101389866-101389929	ATG	ncRNA	0.06	0.27	0.27424	2.9	1.9	1	2.7	1	2	1.6	1.8	0	0	0	1	0	0	0	0	15.9
ENSG00000137965	ENST00000370747_CDS_0	1+:78650195-78650652|78654242-78654279|78655013-78655209|78655361-78655511|78659311-78659483|78660553-78660654|78662703-78662878|78663764-78663811	1+:78650195-78650652|78654242-78654279|78655013-78655209|78655361-78655511|78659311-78659483|78660553-78660654|78662703-78662878|78663764-78663811	ATG	CDS	1	0.42	0.0013383	4.2	8.5	7.7	18.2	5.5	18	1.5	4.4	6	9.9	5.8	5.8	3.6	6.7	7	5.1	117.8
ENSG00000137965	ENST00000370747_iORF_1	1+:78655057-78655138	1+:78655057-78655138	ATG	iORF	0.91	0.03	0.55252	0	0.9	0.9	1.7	3.5	3.9	0	0.4	0.2	1	0	0	0	1	1.9	0	15.5
ENSG00000137965	ENST00000370747_iORF_2	1+:78655362-78655437	1+:78655362-78655437	ATA	iORF	0.21	0.41	0.061329	1	1.9	1.3	1.4	0.8	2.4	1	0.8	1	0	1	1	0	0	0	1	14.6
ENSG00000162368	ENST00000371871_uoORF_4	1+:47333908-47333992	1+:47333908-47333992	CTG	uoORF	0.13	0.47	0.098774	10.3	21.3	24	11.3	32.1	29	17.6	10.2	8.7	7.8	8.3	3.6	9.6	7.6	6.8	1	209.4
ENSG00000162368	ENST00000450808_uoORF_6	1+:47333934-47333952	1+:47333934-47333952	AGG	uoORF	0.05	0.08	0.42815	0.1	1.7	2.4	1.9	2.1	4.7	1.4	0.9	2.2	4	2.2	0.7	2.5	1.9	0.5	0.7	29.8
ENSG00000162368	ENST00000450808_uoORF_5	1+:47333941-47333992	1+:47333941-47333992	GTG	uoORF	0.63	0.28	0.88654	2.5	11.7	7.1	2.6	13	19.3	4.1	6	6.7	5.8	8	2.6	7.8	6	4.7	1	108.9
ENSG00000162368	ENST00000371871_Trunc_1	1+:47333948-47334116|47368468-47368615|47372954-47373107|47375196-47375235	1+:47333945-47334116|47368468-47368615|47372954-47373107|47375196-47375235	CTG	Trunc	0.18	0.49	0.897	777.9	687.4	583.4	551.7	953	926.7	405.4	353.9	283.2	311.6	180.6	139.2	219.3	248.9	205.5	103.2	6930.9
ENSG00000162368	ENST00000371873_CDS_0	1+:47333945-47334116|47368468-47368615|47372954-47373107|47374908-47374985|47375196-47375293|47376703-47376745	1+:47333945-47334116|47368468-47368615|47372954-47373107|47374908-47374985|47375196-47375293|47376703-47376745	ATG	CDS	0.11	0.66	0	883.8	716.1	620.4	638.6	989.4	964.9	433.4	376.7	316	342	202.2	152.4	246.1	275.3	220.1	110.3	7487.8
ENSG00000162368	ENST00000450808_CDS_2	1+:47333945-47334116|47372954-47373107|47374908-47374985|47375196-47375293|47376703-47376745	1+:47333945-47334116|47372954-47373107|47374908-47374985|47375196-47375293|47376703-47376745	ATG	CDS	0.12	0.54	1	714.1	575.6	500.5	504.3	849.6	793.1	345.8	309.6	273.8	304.7	178.2	141.3	224.8	249.6	205.2	102.9	6273.2
ENSG00000162368	ENST00000371871_iORF_3	1+:47368472-47368595	1+:47368472-47368595	ATG	iORF	0.99	0.33	0.10162	49.5	39.7	35.2	48.2	43.5	56.7	20.6	20.5	13.5	16.5	8.9	6.7	15.1	12.6	11.2	4.7	403.1
ENSG00000162368	ENST00000450808_iORF_7	1+:47372995-47373007	1+:47372995-47373007	ATT	iORF	0	0.54	0.94274	2.7	1	2.3	0.9	2.7	2.9	0.1	0.8	0.9	0.9	0	0	0	0	0.6	0	15.7
ENSG00000162368	ENST00000450808_iORF_8	1+:47374919-47374931	1+:47374919-47374931	ACG	iORF	0.46	0.17	0.67126	1.6	0.4	0.5	1.8	0.2	0.9	1.1	0.2	1.4	0	0.7	0	0.2	0.1	0	0.6	9.6
ENSG00000186564	ENST00000334793_Trunc_0	1+:47438555-47439623	1+:47438141-47439623	CTG	Trunc	0.53	0.48	6.7843e-06	9	5.7	1.8	6.2	12.9	19	1.9	4.5	1.2	4	2.1	0	2.6	1.9	1	1	75
ENSG00000186564	ENST00000334793_iORF_1	1+:47438155-47439607	1+:47438155-47439607	CTG	iORF	0.12	0.28	0.99999	3	2.4	1.8	3.7	6	3.4	1.6	3.7	0	0	0	1	2.6	0.7	2	0.6	32.6
ENSG00000162616_ENSG00000213560	ENST00000484662_ncRNA_11	1+:77979288-77979297	1+:77979288-77979297	TTG	ncRNA	0.1	0.41	0.30556	0	0	1	1.9	0.9	1	1	0	0	0	1	0	0.8	0.6	0	0	8.2
ENSG00000162616_ENSG00000213560	ENST00000484662_ncRNA_6	1+:77979376-77979427	1+:77979376-77979427	AAG	ncRNA	0.17	0.46	0.030931	0	0.7	1	3.3	0.9	3	3	0.5	0.3	2.1	0	1.6	0	0	0	0.5	16.8
ENSG00000162616_ENSG00000213560	ENST00000484662_ncRNA_3	1+:77979402-77979474	1+:77979402-77979474	CTG	ncRNA	0.22	0.32	0.41957	0.8	5	1.7	5.1	2	7.3	0.8	1.6	1.5	0.1	0.6	1.3	0.3	1.3	0	0	29.4
ENSG00000162616_ENSG00000213560	ENST00000370763_uORF_12	1+:78004954-78004990	1+:78004954-78004990	ACG	uORF	0.18	0.4	0.50324	0	0.9	0	0.9	0	2.2	0	1	1.5	0	0	0	0	0	0.4	0	7
ENSG00000162616_ENSG00000213560	ENST00000370763_uORF_8	1+:78004994-78005009	1+:78004994-78005009	CTG	uORF	0.11	0.48	0.61888	1.7	0	1	0.8	0	0	0	0.9	0.9	0.9	1.6	0	0	1	1.8	0	10.6
ENSG00000162616_ENSG00000213560	ENST00000370763_uORF_2	1+:78005010-78005037	1+:78005010-78005037	ATA	uORF	0.96	0.59	0.0022123	1.9	5.5	8.4	9.9	5.3	10.1	3.9	7.4	3.6	5.9	5.4	4.9	3.6	4.1	4.2	2.4	86.3
ENSG00000162616_ENSG00000213560	ENST00000370763_uORF_1	1+:78005040-78005094	1+:78005040-78005094	CTG	uORF	0.72	0.54	0.008177	4.9	7.3	8.2	9.9	8.8	8.9	7.9	6.6	8.5	8	6.3	7.3	3.3	1.8	5.7	8.2	111.8
ENSG00000162616_ENSG00000213560	ENST00000370763_CDS_0	1+:78005110-78005321|78013050-78013619|78016013-78016247	1+:78005110-78005321|78013050-78013619|78016013-78016247	ATG	CDS	0.99	0.54	4.9812e-11	31.2	42.1	24.2	69.6	21	50.6	27.7	20.9	24.7	28	18.4	29	10.5	22.8	7.9	15.5	444
ENSG00000162616_ENSG00000213560	ENST00000370763_iORF_5	1+:78005199-78005247	1+:78005199-78005247	ATT	iORF	0.05	0.16	0.98174	0.7	0.2	3.5	2.7	1.8	3	0.7	1	0	0	0.8	0.2	0	0	0	0	14.6
ENSG00000162616_ENSG00000213560	ENST00000370763_iORF_7	1+:78013129-78013165	1+:78013129-78013165	ATT	iORF	0.14	0.14	0.89525	1.5	1.1	2.2	1	1.1	0.1	2.2	1.3	0.6	1	0	0	0	1	0	0	12.9
ENSG00000162616_ENSG00000213560	ENST00000370763_iORF_13	1+:78013221-78013257	1+:78013221-78013257	ATG	iORF	0.48	0.37	0.98729	0	0.4	1.5	0.7	0	0.5	0.6	0	0.1	0.5	0.8	0.6	0.5	0.1	0	0	6.3
ENSG00000162616_ENSG00000213560	ENST00000370763_iORF_4	1+:78013257-78013377	1+:78013257-78013377	ATG	iORF	0.48	0.42	0.43087	0.7	2.8	0.8	3.1	0.5	3	1	0.7	0.4	2	0.5	2.3	1.5	3.6	0	0.1	22.9
ENSG00000162616_ENSG00000213560	ENST00000370763_iORF_10	1+:78013551-78013590	1+:78013551-78013590	AAG	iORF	0.45	0.41	0.67439	0	1	0.6	1.9	0	0	0	0	1.7	0	0	0	0	1.8	0	1	8.2
ENSG00000162616_ENSG00000213560	ENST00000370763_iORF_14	1+:78016077-78016089	1+:78016077-78016089	ATG	iORF	0.98	0.31	0.34229	0	0	0	1.5	0	0.8	0.9	0	0.7	0.7	0	0.7	0	0	0	0	5.2
ENSG00000162616_ENSG00000213560	ENST00000370763_iORF_9	1+:78016117-78016147	1+:78016117-78016147	ATA	iORF	0.38	0.24	0.34104	0.2	1.2	0.7	1.3	0	0.3	0	0.2	1	0	1	0.3	0.9	0	0	0.4	7.6
ENSG00000185946_ENSG00000240038	ENST00000533099_uORF_3	1+:103525771-103525792	1+:103525741-103525792	TTG	uORF	0.41	0.35	0.021752	1.8	0	1.1	2	0	0.9	0.9	0	0	0	0	0	0.9	0	0	0	7.7
ENSG00000185946_ENSG00000240038	ENST00000533099_uoORF_0	1+:103525908-103525930|103526066-103526212	1+:103525908-103525930|103526066-103526212	GTG	uoORF	0.71	0.33	0.14289	3.3	4.5	3.7	1.7	7.8	8.9	4.9	4	0.1	0.6	2.9	1.1	1.3	0.1	1.2	0.1	46.4
ENSG00000185946_ENSG00000240038	ENST00000524631_uORF_1	1+:103526010-103526025	1+:103526010-103526025	ATG	uORF	1	0.44	0.0001	1.2	5.7	4	1	4	4	4.1	0	2	3	0	1	2.9	0.9	1	1	35.7
ENSG00000185946_ENSG00000240038	ENST00000423855_iORF_5	1+:103533791-103533845	1+:103533791-103533845	ATT	iORF	0.33	0.39	0.03581	0.9	0.4	0.5	0	0	0.9	1.8	0	2.6	0	0	0	0	0	0	0	7
ENSG00000185946_ENSG00000240038	ENST00000533834_ncRNA_2	1+:103541437-103541475|103543298-103543447|103544940-103545119	1+:103541437-103541475|103543298-103543447|103544940-103545119	AAG	ncRNA	0.22	0.38	0.23415	1.9	0.1	2.6	6.4	2.4	3.6	4	0.8	3	1.9	1	3.1	0	2.2	0.7	0.8	34.5
ENSG00000185946_ENSG00000240038	ENST00000533834_ncRNA_4	1+:103545073-103545097	1+:103545073-103545097	ATT	ncRNA	0.05	0.19	0.62406	1	0	3	3	0	0	0	1	0	0	0	0	0	0	0	1	9
ENSG00000186603	ENST00000334815_CDS_0	1+:45327148-45328264	1+:45327148-45328264	ATG	CDS	0.87	0.43	0.0066584	10	21.2	13	4	11.9	25.1	2.9	2	4	2.9	4.6	1	4.3	8.1	1.4	0	116.3
ENSG00000186603	ENST00000334815_iORF_1	1+:45327728-45327758	1+:45327728-45327758	GTG	iORF	0.19	0.16	0.40279	1.7	0.1	0.5	0	0	1.4	0	0	0	0.1	0	0	0	0.6	0	0	4.4
ENSG00000132773	ENST00000372090_uORF_11	1+:45339777-45339816	1+:45339777-45339816	ACG	uORF	0.63	0.37	0.013986	1.3	1.8	0.9	0.9	1	1.5	2	1	0	0	0	0	0	0	1	0	11.5
ENSG00000132773	ENST00000372090_uORF_4	1+:45339913-45339991	1+:45339913-45339991	ATG	uORF	1	0.54	0.042368	3	4	5	2	4	7	3	1.9	4.8	2	6	0	3	4	2	1	52.6
ENSG00000132773	ENST00000372090_uoORF_3	1+:45340122-45340269	1+:45340122-45340269	ACG	uoORF	0.19	0.51	0.00017228	12.2	13.9	6.5	11.5	25.7	36.7	7.7	9.4	11.7	14.1	9.6	5	9.4	10.2	5.2	2.2	191
ENSG00000132773	ENST00000495703_ncRNA_2	1+:45340252-45340375	1+:45340252-45340375	ATG	ncRNA	1	0.59	0.79737	21.4	57.8	25.8	23.1	48.4	108	22.2	11.4	24.2	28	14.1	11.4	22.3	25.8	15.8	8.6	468.4
ENSG00000132773	ENST00000372090_CDS_0	1+:45340252-45340304|45341072-45341215|45341302-45341343|45341472-45341569|45341948-45342107|45342383-45342643|45342842-45343002|45343081-45343702	1+:45340252-45340304|45341072-45341215|45341302-45341343|45341472-45341569|45341948-45342107|45342383-45342643|45342842-45343002|45343081-45343702	ATG	CDS	1	0.59	8.9815e-15	177.2	260.4	125.7	123	173.8	393.7	97.9	90.8	96.5	101.4	69.5	56.8	77.6	85.2	33.6	29.1	1992.2
ENSG00000132773	ENST00000495703_ncRNA_14	1+:45340493-45340526	1+:45340493-45340526	ATG	ncRNA	0.51	0.41	0.097322	1	2	0	0.9	0	0.8	1	1	0	0	0	0	0	2	0	0	8.8
ENSG00000132773	ENST00000495703_ncRNA_15	1+:45341096-45341111	1+:45341096-45341111	CTG	ncRNA	0.9	0.15	0.73769	0	0	0.1	2.4	1.1	0.6	1	0	0.8	0.1	0	0.1	0.2	0	0	0.8	7.1
ENSG00000132773	ENST00000495703_ncRNA_1	1+:45341134-45341215|45341302-45341343|45341472-45341569|45341948-45342107|45342383-45342643|45342734-45342753	1+:45341134-45341215|45341302-45341343|45341472-45341569|45341948-45342107|45342383-45342643|45342734-45342753	GTG	ncRNA	0.61	0.15	1	89	107.8	53.2	49.5	66.2	127	40.2	35.1	16.8	16.4	13.5	16	10.9	15.6	9.4	5.8	672.3
ENSG00000132773	ENST00000495703_ncRNA_12	1+:45341309-45341339	1+:45341309-45341339	GTG	ncRNA	0.06	0.46	0.92072	0.8	1.4	0.4	1.6	2.1	2.6	0.3	1.6	0.1	0	0	0.5	0	0.4	0	0	12
ENSG00000132773	ENST00000495703_ncRNA_5	1+:45342000-45342015	1+:45341492-45341569|45341948-45342015	AGG	ncRNA	0.85	0.18	0.63167	0.6	0.3	0	1.9	0	2.8	0.4	0	1	0.7	0.9	0	0	0.7	0	0	9.2
ENSG00000132773	ENST00000495703_ncRNA_6	1+:45342045-45342107|45342383-45342432	1+:45342045-45342107|45342383-45342432	ATG	ncRNA	0.1	0.5	0.49211	5.4	4.7	3.7	2	2.5	3.9	2.3	3	1	0.1	0.5	0.8	0.7	0	0	0	30.7
ENSG00000132773	ENST00000495703_ncRNA_7	1+:45342625-45342643|45342734-45342746	1+:45342625-45342643|45342734-45342746	ATA	ncRNA	0.99	0.3	0.7427	3.7	0.7	1.4	2.3	1.8	1	0.5	0.2	0	0.9	0	0.2	0.7	0.1	0.1	1	14.8
ENSG00000132773	ENST00000372090_iORF_8	1+:45342625-45342643|45342842-45342845	1+:45342625-45342643|45342842-45342845	ATA	iORF	0.99	0.23	0.70559	3.7	0.7	1.4	2.3	1.8	1	0.5	0.2	0	0.9	0	0.2	0.7	0.1	0.1	1	14.8
ENSG00000132773	ENST00000495703_ncRNA_9	1+:45343110-45343134	1+:45343110-45343134	GTG	ncRNA	0.57	0.16	0.72142	1.8	2.5	0.8	0.1	0.8	1.9	0.7	0	0.9	0	1.8	0.9	0.6	0	0	0	12.7
ENSG00000132773	ENST00000495703_ncRNA_13	1+:45343359-45343374	1+:45343359-45343374	AGG	ncRNA	0.69	0.37	0.63278	1.6	0.7	0.7	0.1	0	1.1	0.6	1	0.4	1	0	0	0	0.5	0	0	7.6
ENSG00000132773	ENST00000495703_ncRNA_16	1+:45343526-45343538	1+:45343526-45343538	ATG	ncRNA	0.99	0.27	0.90848	0.2	0	0.1	0.4	0.5	0.5	0.3	0	1.1	0	0.6	0.1	0.7	0.7	0	0	5
ENSG00000132773	ENST00000495703_ncRNA_10	1+:45343541-45343604	1+:45343541-45343604	AGG	ncRNA	0.85	0.24	0.94568	1.9	2.8	0	0	1	3.9	0.7	0.2	1.1	2.5	0.4	0.9	3.2	1.2	0	0.1	20
ENSG00000065526	ENST00000375759_uORF_1	1+:15847903-15848005	1+:15847903-15848005	ATG	uORF	0.93	0.54	0.035237	24.7	36.1	18.1	7.5	32.7	55.8	17.5	14.6	7.3	3.3	6.1	0.8	9.2	6.3	7.6	2.9	250.7
ENSG00000065526	ENST00000375759_Trunc_0	1+:15933497-15936266|15937162-15937645|15937811-15938006|15938717-15938876|15939295-15939427	1+:15848001-15848150|15872815-15873136|15876201-15876678|15909320-15909481|15911100-15911301|15916127-15916279|15918925-15919051|15919403-15919517|15920869-15920983|15922248-15922349|15928090-15936266|15937162-15937645|15937811-15938006|15938717-15938876|15939295-15939427	AGG	Trunc	0.54	0.48	0.99072	109.9	141.1	81.4	63.9	186.8	268.9	79.7	65.2	41.9	64.7	46.1	47.9	58	66.2	51.1	33.3	1406.1
ENSG00000065526	ENST00000375759_iORF_11	1+:15872863-15872944	1+:15872863-15872944	AGG	iORF	0.32	0.38	0.91332	6.4	2.3	2.3	3.8	2.5	4.7	3.7	1.7	0.5	3.3	3.5	0	0.2	2.3	0	0	37.1
ENSG00000065526	ENST00000375759_iORF_2	1+:15872886-15873024	1+:15872886-15873024	ATT	iORF	0.31	0.5	0.9314	15	9.4	9.7	9.2	8.5	11.6	2.6	3.6	1	3	3.1	0.8	2.1	3	0.5	1.4	84.5
ENSG00000065526	ENST00000375759_iORF_43	1+:15872953-15872968	1+:15872953-15872968	ACG	iORF	0.1	0.12	0.8208	1.4	0.6	0.4	0.6	0	0.3	0.5	0	0	0	0.5	0.1	0.2	0.5	0	0	5.2
ENSG00000065526	ENST00000375759_iORF_25	1+:15872974-15873010	1+:15872974-15873010	AGG	iORF	0.54	0.46	0.97362	1.6	2.3	1	2	1.1	1.9	1.2	0.3	1.2	0.5	0.4	0.3	1.4	0.1	0	0	15.3
ENSG00000065526	ENST00000375759_iORF_3	1+:15873099-15873136|15876201-15876678|15909320-15909481|15911100-15911154	1+:15873039-15873136|15876201-15876678|15909320-15909481|15911100-15911154	ATG	iORF	0.14	0.23	1	8.6	14.3	8.1	5.5	7	31.1	5.2	4.2	6.7	4.2	1.6	0.5	3.7	2.8	3.7	2	109.2
ENSG00000065526	ENST00000471538_ncRNA_21	1+:15873628-15873712	1+:15873628-15873712	ATG	ncRNA	0.71	0.39	0.0004338	4	0	0	2	0	1	0	0	1	5.9	0	0	2.5	1	0	0	17.4
ENSG00000065526	ENST00000471538_ncRNA_7	1+:15874331-15874395|15876201-15876710	1+:15874331-15874395|15876201-15876710	ATG	ncRNA	0.27	0.41	0.98099	5.1	11.4	4.2	2.6	6.2	17.2	2.9	2.1	3.9	1.6	1.5	0	3.5	2.3	4.3	0	68.9
ENSG00000065526	ENST00000471538_ncRNA_28	1+:15876480-15876549	1+:15876480-15876549	ACG	ncRNA	0.23	0.32	0.4201	0.1	1.2	0.8	1.6	1.4	1.9	2.8	1.8	0	0.4	0.7	0	0.4	0	0.5	0	13.6
ENSG00000065526	ENST00000375759_iORF_20	1+:15909362-15909428	1+:15909362-15909428	ATC	iORF	0.66	0.06	0.53714	0.9	0.8	1	1.5	1.1	4.3	0	0	0.7	2.3	0	0	0.7	0.7	0	0	14.1
ENSG00000065526	ENST00000375759_iORF_40	1+:15911238-15911283	1+:15911238-15911283	CTG	iORF	0.73	0.42	0.63082	1	1.3	0	1	0	1.9	0	0	0	1	0	0	0	1.9	0	0	8.1
ENSG00000065526	ENST00000375759_iORF_30	1+:15916146-15916164	1+:15916146-15916164	ATT	iORF	0.48	0.39	0.028612	0.8	2	0	2.4	1	1.5	0	0	1	0	1.6	0	1	0	0.3	0.1	11.6
ENSG00000065526	ENST00000375759_iORF_34	1+:15919500-15919515	1+:15919500-15919515	ATG	iORF	0.54	0.08	0.7599	0	0	0	0	0	2.8	0	0	0	0	1	0	0	1	0	0	4.8
ENSG00000065526	ENST00000375759_iORF_18	1+:15922289-15922331	1+:15922289-15922331	CTG	iORF	0.05	0.29	0.19095	2.9	1	0	0	5.9	3	0.6	1	0	2.5	1	0	0	2	1	0	20.8
ENSG00000065526	ENST00000375759_iORF_27	1+:15922346-15922349|15928090-15928120	1+:15922346-15922349|15928090-15928120	AAG	iORF	0.17	0.16	0.7435	0.8	0.4	1.8	1.2	3.8	1.1	0.7	0	0	0	0.4	0	1.5	1	0	0.1	13
ENSG00000065526	ENST00000375759_iORF_4	1+:15928137-15928665	1+:15928137-15928665	ATG	iORF	0.21	0.42	0.99259	3.6	10.6	8.7	4.7	12.8	13.3	2.8	3.5	3.3	4.3	8.2	1.6	6.7	5	3	3.7	95.8
ENSG00000065526	ENST00000375759_iORF_33	1+:15928156-15928171	1+:15928156-15928171	AGG	iORF	0.98	0.13	0.5248	0	1.8	0.1	0.8	0	0.9	0	2	0.7	0.9	0.4	0	1	0	1	0	9.5
ENSG00000065526	ENST00000375759_iORF_39	1+:15928666-15928699	1+:15928666-15928699	ACG	iORF	0.27	0.35	0.5657	0	0	0	0.5	0	0	2	0.1	0	0	1.8	0	0	0	0.5	0	5
ENSG00000065526	ENST00000375759_iORF_29	1+:15928890-15928938	1+:15928890-15928938	AAG	iORF	0.28	0.43	0.22532	1.8	0.9	1	0	1	2	0.6	1.8	0	0	0	0	1.4	1.9	0.9	0	13.5
ENSG00000065526	ENST00000375759_iORF_26	1+:15929085-15929160	1+:15929085-15929160	TTG	iORF	0.29	0.34	0.77119	1	0	0.1	1	2.4	2.9	1.7	0.7	0	2.5	0.1	0.2	1.6	0	0.1	1	15.2
ENSG00000065526	ENST00000375759_iORF_23	1+:15929316-15929331	1+:15929316-15929331	AGG	iORF	0.57	0.07	0.8704	1.5	0.8	2.5	0	0	5.8	0.2	0	0	0.9	0.9	0	0	0	0.5	0	13.2
ENSG00000065526	ENST00000375759_iORF_32	1+:15929872-15929899	1+:15929872-15929899	AGG	iORF	0.38	0.18	0.45988	0.2	0	0.9	0	0.9	4	0.2	1.6	0.8	1	0	0	0.1	0	0.1	0.3	10.2
ENSG00000065526	ENST00000375759_iORF_13	1+:15930027-15930069	1+:15930027-15930069	GTG	iORF	0.82	0.42	0.84051	1	0.6	0.5	0	2.5	1.5	0.9	0.2	0	1.4	0	0	1.1	0	0	0	9.7
ENSG00000065526	ENST00000375759_iORF_38	1+:15930439-15930490	1+:15930439-15930490	AAG	iORF	0.26	0.35	0.64635	0	0	0	1	0.7	0	1.9	1	0	1	0	0	0	2.1	0	1	8.9
ENSG00000065526	ENST00000375759_iORF_14	1+:15930474-15930519	1+:15930474-15930519	AAG	iORF	0.15	0.55	0.73881	4.4	3.3	2.3	0.7	4.4	1.6	3.9	1	2.2	0.7	0.8	0.4	0.9	1.5	0.1	0.7	29
ENSG00000065526	ENST00000375759_iORF_37	1+:15930657-15930726	1+:15930657-15930726	ATT	iORF	0.93	0.42	0.25003	0	0	1.8	1.1	0.9	0.9	0.3	0	0	1.1	0.9	0.4	0	0	1	1	9.3
ENSG00000065526	ENST00000375759_iORF_24	1+:15931122-15931134	1+:15931122-15931134	ATT	iORF	0.75	0.27	0.61533	0	0	0	1.9	0	0	0	0	1	0.9	0	0.7	0	0	0	0	4.6
ENSG00000065526	ENST00000375759_iORF_35	1+:15931183-15931219	1+:15931183-15931219	ATC	iORF	0.08	0.16	0.66544	0.7	1.1	0.3	0	1.8	0.6	0.5	0	0	0.2	0	0	0.6	1	0.1	0	7.1
ENSG00000065526	ENST00000375759_iORF_44	1+:15931806-15931845	1+:15931806-15931845	ATT	iORF	0.12	0.36	0.76518	0	0.8	0.7	0.5	0.6	1.2	0	0.9	0.1	0	0	0	0	0	0.4	0	5.3
ENSG00000065526	ENST00000375759_iORF_12	1+:15932020-15932125	1+:15932020-15932125	AAG	iORF	0.06	0.23	0.48565	1.1	1.6	1.1	2.1	7.2	8.6	2.6	2.2	1.3	1	0.7	0.3	1.8	1	0	0.1	32.7
ENSG00000065526	ENST00000375759_iORF_6	1+:15932811-15933297	1+:15932811-15933297	AGG	iORF	0.42	0.37	1	8.3	4.4	1.5	4	13.9	4.6	4.2	0	3.2	2.1	1.8	2.7	1.5	2.6	0.3	0.8	56.1
ENSG00000065526	ENST00000375759_iORF_19	1+:15933229-15933313	1+:15933229-15933313	AGG	iORF	0.19	0.15	0.77974	1.7	0.7	0	2.6	2.4	1.3	1.5	0	1.1	0.9	0.6	0.9	0	0.4	4.4	0.6	19
ENSG00000065526	ENST00000375759_iORF_16	1+:15933375-15933447	1+:15933375-15933447	AAG	iORF	0.83	0.11	0.91006	2.2	0.7	0.8	0	3.3	5.6	2.9	1.2	0.8	1.6	0.6	0.9	1	0.2	0.9	0	22.5
ENSG00000065526	ENST00000375759_iORF_36	1+:15933514-15933565	1+:15933514-15933565	ATC	iORF	0.63	0.43	0.80466	1	0.9	1	0	2.2	0.8	0.8	0.1	0	0	1	0.1	0	0.9	0.9	0	9.6
ENSG00000065526	ENST00000375759_iORF_22	1+:15934353-15934374	1+:15934353-15934374	ATG	iORF	0.37	0.45	0.024487	0	1.2	0	1.6	2.5	3.3	1.7	0	0	0	1.7	1.6	0.8	1.6	1	0	17
ENSG00000065526	ENST00000375759_iORF_41	1+:15934395-15934437	1+:15934395-15934437	ATG	iORF	0.21	0.4	0.55636	0	2.1	1	0	0	4	0	0	0	0	0	0	0	1	0	0	8.1
ENSG00000065526	ENST00000375759_iORF_15	1+:15937202-15937334	1+:15937202-15937334	CTG	iORF	0.26	0.42	0.71324	2	2.1	4	2.9	5.8	5.2	1.2	0.8	0	0.5	0.1	2.4	0.5	0	1	0	28.6
ENSG00000065526	ENST00000375759_iORF_10	1+:15937239-15937377	1+:15937239-15937377	CTG	iORF	0.06	0.36	0.44361	5.7	6.1	0	0.8	8.6	7.6	2.4	3.1	1	0	0.9	1.1	1.5	0	0	0	38.7
ENSG00000065526	ENST00000375759_iORF_17	1+:15937942-15938006|15938717-15938764	1+:15937942-15938006|15938717-15938764	AAG	iORF	0.13	0.43	0.97526	2.6	1	2.7	1.2	5.5	4.3	0	0.4	0.6	1.4	2.4	0.2	2.4	0	0.2	2.4	27.3
ENSG00000065526	ENST00000487496_ncRNA_5	1+:15938741-15938876|15939295-15939427	1+:15938741-15938876|15939295-15939427	CTG	ncRNA	0.09	0.33	0.11049	11.7	11.9	6.8	3.2	14.6	17.5	5.7	2.9	2.4	3.3	1	1.9	3.3	3.7	2.5	2.5	94.8
ENSG00000065526	ENST00000487496_ncRNA_31	1+:15938772-15938781	1+:15938754-15938781	ATG	ncRNA	0.37	0.33	0.88889	0	2.8	0	0.8	0	0.1	0.9	0	0	0	0	0	0	0.9	0.7	0	6.3
ENSG00000065526	ENST00000487496_ncRNA_9	1+:15938802-15938876|15939295-15939407	1+:15938802-15938876|15939295-15939407	CTG	ncRNA	0.12	0.45	0.63415	3.6	5.7	1	1.9	10.6	6.5	4.5	3.9	0.4	1.2	0.6	1	5	2.5	1	1.6	51
ENSG00000065526	ENST00000487496_ncRNA_8	1+:15938839-15938876|15939295-15939330	1+:15938839-15938876|15939295-15939330	AGG	ncRNA	0.12	0.51	0.42233	2.3	2.2	0.9	0	16.6	3.6	3.5	1.6	1	0	0.4	0.7	0	0.9	0	0.5	34.4
ENSG00000065526	ENST00000375759_dORF_42	1+:15939819-15939828	1+:15939819-15939828	AGG	dORF	0.01	0.39	0.55556	0.8	0.5	2.1	0	2.1	1.2	0.5	0	0	0	0	0	0	0	0	0	7.2
ENSG00000180488_ENSG00000232015	ENST00000443751_CDS_0	1+:77779655-77779736|77783237-77783351|77801330-77801508|77803269-77803406|77806974-77807101|77813733-77813867|77815107-77815231|77843306-77843407|77858937-77859056|77859313-77859386|77860039-77860126|77861223-77861322|77863893-77864028|77866337-77866391|77873000-77873120|77874845-77875064	1+:77779655-77779736|77783237-77783351|77801330-77801508|77803269-77803406|77806974-77807101|77813733-77813867|77815107-77815231|77843306-77843407|77858937-77859056|77859313-77859386|77860039-77860126|77861223-77861322|77863893-77864028|77866337-77866391|77873000-77873120|77874845-77875064	ATG	CDS	1	0.56	1.2045e-14	73.3	83.4	86.4	129.8	80.6	95	68.7	50.1	32.6	31.5	22.1	29.6	25.8	32.9	19.9	16.1	877.7
ENSG00000180488_ENSG00000232015	ENST00000370791_CDS_1	1+:77779655-77779736|77783237-77783351|77801330-77801508|77803269-77803406|77806974-77807101|77813733-77813867|77815107-77815231|77843306-77843407|77858937-77859056|77859313-77859386|77860039-77860126|77861223-77861322|77863893-77864028|77866337-77866391|77873003-77873120|77874845-77875064	1+:77779655-77779736|77783237-77783351|77801330-77801508|77803269-77803406|77806974-77807101|77813733-77813867|77815107-77815231|77843306-77843407|77858937-77859056|77859313-77859386|77860039-77860126|77861223-77861322|77863893-77864028|77866337-77866391|77873003-77873120|77874845-77875064	ATG	CDS	1	0.56	1	72.3	83.4	86.4	129.8	80.6	95	68.7	49.3	32.6	31.5	22.1	29.6	25.8	32.9	19.9	16.1	876
ENSG00000180488_ENSG00000232015	ENST00000443751_iORF_3	1+:77779695-77779736|77783237-77783271	1+:77779695-77779736|77783237-77783271	CTG	iORF	0.94	0.26	0.42408	6.7	13.1	7	4.6	11.6	16.9	1.4	3.8	1.9	3.8	2	0	2.9	2.9	1.4	0	79.7
ENSG00000180488_ENSG00000232015	ENST00000477627_uoORF_7	1+:77783242-77783275	1+:77783242-77783275	AAG	uoORF	0.24	0.34	0.90179	1	1.7	1.6	0	0.3	3	0	0	0.4	1	1.2	1.3	0.2	1	0.8	0	13.5
ENSG00000180488_ENSG00000232015	ENST00000443751_iORF_4	1+:77801406-77801508|77803269-77803302	1+:77801406-77801508|77803269-77803302	ATC	iORF	0.15	0.44	0.39624	2.2	1.7	2	6.9	1.3	2.8	2.3	1.6	0.8	2.3	2.9	0.5	0.4	1.9	0.1	0	29.7
ENSG00000180488_ENSG00000232015	ENST00000476203_ncRNA_9	1+:77807000-77807021	1+:77807000-77807021	CTG	ncRNA	0.71	0.28	0.24522	0	1	0	1.8	1.5	1.2	1	0	0	2	0	0	0.9	0	0	0	9.3
ENSG00000180488_ENSG00000232015	ENST00000476203_ncRNA_2	1+:77807097-77807101|77813733-77813867|77815107-77815231|77843306-77843407|77858937-77859096	1+:77807097-77807101|77813733-77813867|77815107-77815231|77843306-77843407|77858937-77859096	ATG	ncRNA	0.15	0.41	0.13629	7.4	7.1	12.6	20.1	12.2	13.5	9.1	8.3	6.7	7.4	3.6	5.4	3	7.2	2.2	4	129.7
ENSG00000180488_ENSG00000232015	ENST00000476203_ncRNA_11	1+:77813812-77813827	1+:77813812-77813827	CTG	ncRNA	0.52	0.22	0.1186	0	1.8	0	2.1	0	0	0.9	0	0	0.3	0	0	0	1	0	0	6.1
ENSG00000180488_ENSG00000232015	ENST00000476203_ncRNA_5	1+:77858996-77859026	1+:77858996-77859026	ATT	ncRNA	0.55	0.1	0.59029	0	0	0	0	0	0	0.8	0	0.9	0	1.5	0.6	0	0	0	0	3.9
ENSG00000180488_ENSG00000232015	ENST00000476203_ncRNA_13	1+:77859334-77859346	1+:77859334-77859346	AGG	ncRNA	0.26	0.26	1	0	0	0	0.9	0.6	0.5	0	1	1.6	0.6	0	0	0.9	0	0	0	6
ENSG00000180488_ENSG00000232015	ENST00000443751_iORF_10	1+:77860119-77860126|77861223-77861240	1+:77860119-77860126|77861223-77861240	ACG	iORF	0.52	0.36	0.82925	0.1	0	0	2.2	1.1	0	0.1	0.9	0.3	1.5	0	0	0.1	1	0	0.1	7.4
ENSG00000180488_ENSG00000232015	ENST00000476203_ncRNA_8	1+:77861224-77861260	1+:77861224-77861260	ATC	ncRNA	0.42	0.44	0.57328	1	0	0	1.6	0.5	0	0.9	0.9	2.6	1	0	0	0.6	1	0	1.8	11.8
ENSG00000180488_ENSG00000232015	ENST00000443751_iORF_12	1+:77861318-77861322|77863893-77863916	1+:77861318-77861322|77863893-77863916	AGG	iORF	0.02	0.12	0.65633	1	0	0.8	1.4	0	1.5	0	0	0	0.7	0	0	0.8	0	0	0	6.1
ENSG00000180488_ENSG00000232015	ENST00000443751_iORF_6	1+:77874849-77874918	1+:77874849-77874918	AAG	iORF	0.06	0.33	0.73239	0.7	2.9	1	3.5	0.7	0.4	1.9	2.1	1.2	0	0	0	0.8	0.4	0	1.4	17
ENSG00000230679	ENST00000442636_ncRNA_0	1+:8879621-8879717	1+:8879621-8879717	CTG	ncRNA	0.4	0.41	0.00094653	1	3	5.7	9.4	3.3	3.8	2.6	4.7	0	0.1	7.9	1.7	1	2.7	1	1	49
ENSG00000230679	ENST00000442636_ncRNA_1	1+:8879724-8879787	1+:8879724-8879787	CTG	ncRNA	0.14	0.22	0.058883	0	0.7	0.7	3.7	0	1.1	1.4	2.2	1.2	0	0	0.1	0	0	1	1	13
ENSG00000049239	ENST00000377403_uoORF_1	1+:9234838-9235066|9244924-9245050	1+:9234838-9235066|9244924-9245050	CTG	uoORF	0.14	0.37	0.13023	13.5	25.1	23.5	11	19	30.4	12.5	24.4	2.4	3.1	4.1	3.5	1.2	3.7	2.8	1.6	181.7
ENSG00000049239	ENST00000377403_uORF_8	1+:9234932-9234944	1+:9234932-9234944	TTG	uORF	0.64	0.34	0.68359	0.9	2.6	0	0.9	0.3	0.9	0.1	0.2	0	0	0	0	0	0	0.7	0	6.7
ENSG00000049239	ENST00000602477_Trunc_0	1+:9244934-9245561|9246965-9247083|9262058-9262328|9263508-9264869	1+:9244934-9245561|9246965-9247083|9262058-9262328|9263508-9264869	ATG	Trunc	1	0.48	0	127.1	236.9	236	218.8	160.3	274.6	126.1	169.5	62	65.8	68	63.4	52.7	59	38	38.5	1997
ENSG00000049239	ENST00000602477_iORF_3	1+:9245215-9245383	1+:9245215-9245383	CTG	iORF	0.12	0.3	0.75623	4.3	7.2	8.8	11.5	4.6	8.5	4.7	2.9	0.4	1	0.7	0.3	0.1	0.1	0	1.4	56.5
ENSG00000049239	ENST00000602477_iORF_5	1+:9245382-9245553	1+:9245382-9245553	AAG	iORF	0.24	0.21	0.41913	4.3	7.7	6.6	6	4.1	7.3	3.4	4.5	2.3	2.7	1.1	2.1	1	2.4	1.5	0	57.1
ENSG00000049239	ENST00000602477_iORF_6	1+:9245551-9245561|9246965-9247081	1+:9245551-9245561|9246965-9247081	AGG	iORF	0.83	0.43	0.93008	0.2	1.7	2.4	6.6	1.4	6.5	3.5	0.2	1.5	2.2	0.7	0.9	0.4	1.2	1	0.6	31.2
ENSG00000049239	ENST00000602477_iORF_4	1+:9262076-9262118	1+:9247074-9247083|9262058-9262118	AGG	iORF	0.38	0.6	0.035514	3.4	6	4.3	3.7	6.8	7.3	5.9	4.2	1.8	0.1	2.3	3.1	1.5	0.9	0.4	1.2	52.9
ENSG00000049239	ENST00000602477_iORF_7	1+:9263523-9263562	1+:9263523-9263562	TTG	iORF	0.06	0.48	0.83395	1.4	1.3	1.3	2.4	0.6	5.1	1.9	0	1.3	0	0.9	0	0	0	0	0.6	16.7
ENSG00000049239	ENST00000602477_iORF_2	1+:9263947-9263980	1+:9263947-9263980	CTG	iORF	0.66	0.35	0.71878	0.5	0.6	0.9	0.3	0	1.6	1.4	2.2	0	1.1	1	1.2	0	0.9	0.9	0	12.4
ENSG00000084072	ENST00000497370_uORF_2	1+:39738900-39738931|39740088-39740096	1+:39738900-39738931|39740088-39740096	ATG	uORF	0.93	0.54	1	100.9	84.9	79.7	62.8	164.9	154.2	62.3	72.6	84.9	87	42.3	43.2	60.7	60.1	70	38.4	1269
ENSG00000084072	ENST00000495526_CDS_1	1+:39738900-39738923|39740164-39740258	1+:39738900-39738923|39740164-39740258	ATG	CDS	0.97	0.65	0.53787	134.3	103.4	97.1	85.7	187.7	188.5	75.5	83.6	92.2	89.6	45.3	48.6	65.7	62.8	66.6	38	1464.7
ENSG00000084072	ENST00000324379_CDS_0	1+:39738900-39738931|39740164-39740263|39741365-39741409|39741894-39741921|39743215-39743297|39743823-39743924|39745374-39745498|39748902-39749088|39752909-39753052|39753286-39753355	1+:39738900-39738931|39740164-39740263|39741365-39741409|39741894-39741921|39743215-39743297|39743823-39743924|39745374-39745498|39748902-39749088|39752909-39753052|39753286-39753355	ATG	CDS	0.98	0.64	3.3491e-15	366.4	357.8	267.1	266	373	507.9	204.7	215.6	186.6	163	96.1	79	130.2	118.6	93.2	68.4	3493.5
ENSG00000084072	ENST00000480169_ncRNA_4	1+:39739291-39739293|39740164-39740258	1+:39739291-39739293|39740164-39740258	AGG	ncRNA	0.04	0.59	0.30985	34.4	18.5	18.1	25.2	24.3	40.6	13.5	13.4	8.3	4.4	3.1	6.3	7.3	3.1	0.1	0.5	221.2
ENSG00000084072	ENST00000470213_iORF_6	1+:39743907-39743924|39748902-39748930	1+:39743907-39743924|39748902-39748930	AAG	iORF	0.05	0.46	0.90785	4.1	4.2	2.7	2	1.6	3.1	0.6	2.3	0	0.8	0	0	0.4	0	0	0.3	22.2
ENSG00000084072	ENST00000480169_ncRNA_5	1+:39745477-39745492	1+:39745477-39745492	ATG	ncRNA	0.96	0.41	0.36862	3.1	3.2	1.7	2.7	4	8.4	1.6	0.2	0.6	1.9	0.1	0.8	1.7	0.8	0	0	30.8
ENSG00000084072	ENST00000495526_dORF_3	1+:39748916-39749088|39752909-39753052|39753286-39753355	1+:39748916-39749088|39752909-39753052|39753286-39753355	CTG	dORF	0.04	0.46	1	113.3	138.9	94.4	95.7	100.3	162.4	71.6	75.6	58.5	47.7	37.4	20.4	34.2	40	16.8	21.3	1128.5
ENSG00000126088	ENST00000246337_uORF_13	1+:45012157-45012229	1+:45012157-45012229	ATG	uORF	0.12	0.43	0.11894	3	1	1	1	2.5	1.1	2	0	0	0.7	1	0.5	0	0	0.3	1	15.1
ENSG00000126088	ENST00000463092_ncRNA_12	1+:45012232-45012241	1+:45012232-45012241	GTG	ncRNA	0.69	0.48	0.14063	1.3	0.4	0	3.8	0.1	1.8	0	0	1.3	3.1	0.3	0	0	1	1.4	1.9	16.3
ENSG00000126088	ENST00000494399_ncRNA_2	1+:45012265-45012285|45012856-45012899	1+:45012265-45012285|45012856-45012899	ATG	ncRNA	1	0.63	0.19221	26.9	21.3	20	24.1	25	24.5	22.6	29.3	36.9	33.2	19.4	35.3	43.1	39.3	29.1	21.4	451.4
ENSG00000126088	ENST00000246337_CDS_0	1+:45012265-45012285|45012906-45013019|45013135-45013215|45013291-45013354|45013593-45013791|45013908-45014070|45014438-45014576|45014735-45014836|45014939-45015006|45015336-45015498	1+:45012265-45012285|45012906-45013019|45013135-45013215|45013291-45013354|45013593-45013791|45013908-45014070|45014438-45014576|45014735-45014836|45014939-45015006|45015336-45015498	ATG	CDS	1	0.61	0	266.5	311.3	224.4	274	284.2	373.1	167.2	183.6	100.5	101.1	72.8	100.8	113.9	94.7	51.7	56.8	2776.8
ENSG00000126088	ENST00000469548_ncRNA_6	1+:45013175-45013190	1+:45013175-45013190	GTG	ncRNA	0.1	0.13	0.10517	10.3	8.9	10.3	5	10.2	12.8	3.5	5.4	2.2	3.3	1.2	0.3	0.7	0.3	0	1	75.2
ENSG00000126088	ENST00000463092_ncRNA_7	1+:45013294-45013372	1+:45013294-45013372	CTG	ncRNA	0.05	0.51	0.085433	10.4	7.5	6.7	9.2	13.3	14	5.6	5.4	0.4	5.9	0.2	0.6	2.1	4.8	1.4	1.6	89
ENSG00000126088	ENST00000469548_ncRNA_5	1+:45013621-45013654	1+:45013621-45013654	CTG	ncRNA	0.62	0.65	0.82604	13.4	15.2	8.3	10.8	11	22	13.5	10.6	0.9	0.9	0.6	2.8	4.2	2.9	0	1.1	118.4
ENSG00000126088	ENST00000469548_ncRNA_10	1+:45013723-45013771	1+:45013723-45013771	AAG	ncRNA	0.11	0.49	0.33244	2.5	3.4	2.9	1.5	2.1	3.2	1	4.4	3.3	1.2	0.5	0.8	0.8	0.2	0	0	27.8
ENSG00000126088	ENST00000494399_ncRNA_1	1+:45013965-45014115	1+:45013965-45014115	AAG	ncRNA	0.24	0.36	0.49882	39.3	43.4	38.7	39.2	34.4	48.5	22.1	26.8	4.1	6.9	9	6.2	4.2	3.3	2.4	2.8	331.5
ENSG00000126088	ENST00000494399_ncRNA_14	1+:45014440-45014455	1+:45014440-45014455	ATT	ncRNA	0.17	0.35	0.055598	0.2	0.3	0.8	0.1	1.7	1.8	0	1.9	0.1	0.3	0	0	0	0.1	0	0	7.6
ENSG00000126088	ENST00000469548_ncRNA_8	1+:45014472-45014535	1+:45014472-45014535	TTG	ncRNA	0.1	0.48	0.35013	2.4	3.3	0.7	2.4	3	5.3	0.6	3	2.4	1.9	0.2	0.9	0.7	1.6	0	1	29.5
ENSG00000126088	ENST00000466193_ncRNA_11	1+:45014540-45014597	1+:45014540-45014597	AGG	ncRNA	0.42	0.55	1	2.2	4.6	2	2	6	3.1	0	0	0	3	0.2	1.4	2	0	0	1	27.4
ENSG00000126088	ENST00000494399_ncRNA_3	1+:45014558-45014597	1+:45014558-45014597	CTG	ncRNA	0.51	0.2	1	2.2	3	1	2	6	3	0	0	0	2	0	0	2	0	0	1	22.2
ENSG00000126088	ENST00000466193_ncRNA_4	1+:45014735-45014840	1+:45014735-45014840	ATC	ncRNA	0.27	0.6	1	14.2	16.9	9.9	16.5	18.7	16.6	8.1	9.7	4.7	3.2	3	2.5	6.3	4.1	1.3	2.1	137.7
ENSG00000126088	ENST00000465678_ncRNA_9	1+:45014942-45015005	1+:45014942-45015005	GTG	ncRNA	0.34	0.39	0.98193	2.3	4.7	3.3	0.9	2	3.9	2.6	2	1.1	4.2	0.1	0.2	0.4	1	0.7	0	29.4
ENSG00000230424	ENST00000437898_ncRNA_0	1+:19210505-19210559|19240256-19240445	1+:19210505-19210559|19240256-19240445	GTG	ncRNA	1	0.49	0.33687	3.3	2.8	7.6	9.8	7.4	4	8.3	6.8	3.6	0.5	0.1	1	3.7	1.8	4	1.1	65.9
ENSG00000053372	ENST00000330263_CDS_0	1+:19251835-19251863|19254781-19254840|19255947-19256051|19257063-19257145|19257453-19257521|19257832-19257984|19258476-19258553|19258680-19258830	1+:19251835-19251863|19254781-19254840|19255947-19256051|19257063-19257145|19257453-19257521|19257832-19257984|19258476-19258553|19258680-19258830	ATG	CDS	0.98	0.54	3.6067e-15	292	301.3	144.1	107.6	321.8	451.6	94.6	56.8	171.2	142.3	66.2	45.8	129.6	125.4	64.9	36.3	2551.3
ENSG00000053372	ENST00000493700_ncRNA_3	1+:19252006-19252027	1+:19252006-19252027	ATG	ncRNA	0.99	0.41	0.047339	2	1	0	0	1	0	0	0	1.1	1	0	0	2	0	1	0	9.1
ENSG00000053372	ENST00000330263_iORF_1	1+:19258539-19258553|19258680-19258681	1+:19258539-19258553|19258680-19258681	AGG	iORF	0.82	0.5	0.076956	4.8	5.1	2	0	8.4	8.8	2	0.2	0	0.2	0	1.9	1.8	1.4	0.2	0	36.8
ENSG00000053372	ENST00000330263_iORF_2	1+:19258748-19258793	1+:19258748-19258793	AAG	iORF	0.09	0.42	0.76736	0.7	5.9	1.5	0.8	1.8	5.2	1.8	0.5	3.4	2.4	1.1	0	1.1	0.3	0.9	0	27.5
ENSG00000040487	ENST00000469076_uoORF_2	1+:19312330-19312358|19312728-19312889|19324632-19324746	1+:19312330-19312358|19312728-19312889|19324632-19324746	CTG	uoORF	0.88	0.51	0.52446	7.2	10.4	5.4	5.6	6.7	10.6	4.3	8.1	4.4	3.4	1.9	8.6	3.3	1.2	3.6	3.8	88.6
ENSG00000040487	ENST00000375155_uORF_3	1+:19312764-19312800	1+:19312337-19312358|19312728-19312800	GTG	uORF	0.92	0.15	0.078886	0.9	3.8	1.5	4	2.9	2.9	3.7	2.8	1.4	1	3.8	1	1	0	1.1	2	33.6
ENSG00000040487	ENST00000375153_Variant_0	1+:19312337-19312889|19317599-19317841|19324632-19324762|19325494-19325582|19326244-19326387|19326530-19326623|19327226-19327412|19328571-19328643	1+:19312337-19312889|19317599-19317841|19324632-19324762|19325494-19325582|19326244-19326387|19326530-19326623|19327226-19327412|19328571-19328643	CTG	Variant	0.91	0.51	0.00089276	16.6	29.4	28	28.1	28.3	43.7	18.4	26.1	9.9	11.2	6.8	21.7	4.6	7	4.2	6.8	290.8
ENSG00000040487	ENST00000375153_uORF_8	1+:19312764-19312800	1+:19312764-19312800	GTG	uORF	0.99	0.17	0.34131	0.9	3.8	1.5	4	2.9	2.9	3.7	2.8	1.4	1	3.8	1	1	0	1.1	2	33.6
ENSG00000040487	ENST00000375155_Variant_1	1+:19312793-19312889|19317599-19317841|19324632-19324762|19325494-19325582|19326244-19326387|19326530-19326623|19327226-19327412|19328571-19328643	1+:19312793-19312889|19317599-19317841|19324632-19324762|19325494-19325582|19326244-19326387|19326530-19326623|19327226-19327412|19328571-19328643	GTG	Variant	0.26	0.3	1	13.8	25.3	24.5	23.3	25.8	34	15.8	21.7	9.5	9.1	5.1	20.2	4.5	6.2	3	5	246.9
ENSG00000040487	ENST00000469076_Variant_7	1+:19312863-19312889|19324632-19324762|19325525-19325534	1+:19312863-19312889|19324632-19324762|19325525-19325534	CTG	Variant	0.16	0.45	0.22574	1.1	8.4	7.3	5.2	6.5	10.8	2.9	4	2.4	0.6	1	1	1	2	0	0.8	55
ENSG00000040487	ENST00000375153_uoORF_4	1+:19317604-19317760	1+:19317604-19317760	TTG	uoORF	0.09	0.52	0.85934	2.4	6.1	3.9	6.5	5.2	9.3	3.8	7	2.8	2	3.3	2.1	1	3	2	5.2	65.6
ENSG00000040487	ENST00000375153_iORF_9	1+:19324670-19324762|19325494-19325534	1+:19324670-19324762|19325494-19325534	AGG	iORF	0.12	0.3	0.28008	6	3.5	0.9	3.4	1.1	5.3	0.8	1	0.6	0	0.1	0.3	0	1	0	0	24
ENSG00000040487	ENST00000375153_iORF_11	1+:19324698-19324746	1+:19324698-19324746	CTG	iORF	0.28	0.39	0.92121	1.2	0.6	0.2	0.7	0.9	0	1.2	0.8	0.4	0	0	0	1	0	0	0	7
ENSG00000040487	ENST00000432465_Trunc_6	1+:19325542-19325582|19326244-19326387|19326530-19326623|19327570-19327621	1+:19325542-19325582|19326244-19326387|19326530-19326623|19327570-19327621	CTG	Trunc	0.2	0.36	0.59265	2.8	6.6	5	2.5	5.2	5.9	2.2	4.5	0	1.9	0	2.2	1.5	2.2	0	0	42.6
ENSG00000040487	ENST00000469076_dORF_5	1+:19325542-19325582|19326244-19326387|19326530-19326623|19327226-19327412|19328571-19328643	1+:19325542-19325582|19326244-19326387|19326530-19326623|19327226-19327412|19328571-19328643	CTG	dORF	0.23	0.38	1	5	7.6	9.3	7.2	7.1	9.6	4	5.2	0	2.4	0	3.2	1.5	2.2	0	1	65.2
ENSG00000040487	ENST00000432465_iORF_10	1+:19326247-19326310	1+:19326247-19326310	CTG	iORF	0.24	0.33	0.34643	0.2	1	1.3	1.2	0.2	2.5	0	1.3	0	0	0	1.1	0	0.8	0	0.8	10.4
ENSG00000157191	ENST00000337132_uoORF_6	1+:16440721-16440805	1+:16440721-16440805	GTG	uoORF	0.4	0.56	0.041814	18.7	16	13	11.5	25.1	27.1	10.6	10.6	3.7	14.1	6.6	7.8	4.6	7.2	13	4.1	193.8
ENSG00000157191	ENST00000486390_ncRNA_3	1+:16440761-16440853|16441165-16441184	1+:16440761-16440853|16441165-16441184	ATG	ncRNA	0.98	0.63	0.85613	61.7	108.9	79.8	80.1	92.7	166.5	85.1	75.3	19.6	34.2	16.6	23.5	22.5	34.1	35.5	18.7	954.8
ENSG00000157191	ENST00000496239_ncRNA_1	1+:16440761-16440853|16443631-16443732|16447869-16447974|16448059-16448141|16449092-16449231	1+:16440761-16440853|16443631-16443732|16447869-16447974|16448059-16448141|16449092-16449231	ATG	ncRNA	0.99	0.66	0.31897	211.4	317.8	217.7	266	199.4	392.4	195.9	189.7	47.7	57.9	43	45.8	39.6	50.3	47.2	36.1	2357.9
ENSG00000157191	ENST00000337132_CDS_0	1+:16440761-16440853|16443631-16443732|16447869-16447974|16448059-16448141|16449092-16449201|16451837-16452015|16455817-16455893|16458841-16458890	1+:16440761-16440853|16443631-16443732|16447869-16447974|16448059-16448141|16449092-16449201|16451837-16452015|16455817-16455893|16458841-16458890	ATG	CDS	0.99	0.62	0	300.3	445.2	320.3	368.1	294.1	555.8	264	265.3	72.8	80.7	61.9	79.8	62	73.4	51.3	48.1	3342.9
ENSG00000157191	ENST00000496239_ncRNA_4	1+:16447896-16447929	1+:16447896-16447929	ATC	ncRNA	0.04	0.31	0.52062	5.4	8.5	6.5	3.7	3.8	9.7	3.3	2.4	2.7	0.3	0.6	2.1	0	1.1	0.2	0.5	50.8
ENSG00000157191	ENST00000496239_ncRNA_8	1+:16448074-16448141|16449092-16449100	1+:16448074-16448141|16449092-16449100	TTG	ncRNA	0.06	0.56	0.94622	5.4	6.6	5.8	9.3	1.1	9.7	2.1	3.8	2.7	0.5	1.7	0.1	0.2	1.1	0.6	1.2	51.9
ENSG00000157191	ENST00000496239_ncRNA_10	1+:16449113-16449152	1+:16449113-16449152	ATT	ncRNA	0.22	0.56	0.77449	3	6.4	3.1	5.6	4.6	1.9	2.2	3.2	2.4	0	1	1.4	1.1	0.7	0.5	1.3	38.2
ENSG00000157191	ENST00000496239_ncRNA_12	1+:16449172-16449205	1+:16449172-16449205	AGG	ncRNA	0.09	0.47	0.79537	0.5	1.5	0.5	1.2	2.6	6.3	2.1	1.7	0.1	0	0	0.1	0.1	0	0	0.1	16.8
ENSG00000157191	ENST00000443980_iORF_11	1+:16449172-16449201|16451837-16451844	1+:16449172-16449201|16451837-16451844	AGG	iORF	0.09	0.47	0.59397	0.5	1.5	0.7	2.7	2.6	6.3	2.1	2	0.1	0.1	0	0.3	0.1	0	0	0.1	19.1
ENSG00000157191	ENST00000496239_ncRNA_2	1+:16451849-16452015|16455817-16455893|16458841-16458890	1+:16451849-16452015|16455817-16455893|16458841-16458890	AAG	ncRNA	0.13	0.51	1	90.2	128.7	102.5	103.4	94.7	163.4	68.1	76.2	25	22.6	18.8	32.3	22.4	23	4	11.9	987.5
ENSG00000157191	ENST00000496239_ncRNA_13	1+:16451883-16451904	1+:16451883-16451904	CTG	ncRNA	0.12	0.49	0.90006	0.4	3.4	1.2	0.1	1.3	3.9	0.9	1.3	0.2	0.2	0.1	0.6	0.5	0	0	0	14.1
ENSG00000157191	ENST00000443980_iORF_5	1+:16451955-16452015|16458841-16458895	1+:16451955-16452015|16458841-16458895	CTG	iORF	0.64	0.44	0.38091	18.7	34.9	29.1	23.9	25.7	33.7	15	25.1	7.4	5.6	6.1	5.5	3.8	6.5	2.1	0.2	243.3
ENSG00000157191	ENST00000509727_ncRNA_9	1+:16455833-16455863	1+:16455833-16455863	CTG	ncRNA	0.08	0.18	0.29988	4.4	7.5	4.9	5.7	3.9	11.7	5.1	4.6	1	1.2	0.3	2.2	3.9	3.3	0.7	0.6	60.9
ENSG00000157191	ENST00000509727_ncRNA_7	1+:16455866-16455893|16458841-16458895	1+:16455866-16455893|16458841-16458895	CTG	ncRNA	0.04	0.43	0.87183	7.1	11.2	6.9	10	4.6	14.8	5.1	5	4.6	4.8	2.6	3.5	1.9	5.2	0.2	2.7	90.3
ENSG00000048707_ENSG00000239149	ENST00000620676_uORF_2	1+:12230091-12230120|12234190-12234221	1+:12230091-12230120|12234190-12234221	CTG	uORF	0.59	0.47	0.25262	5.9	5.4	2.9	17.6	5.5	7.9	5.9	3.5	5.4	6.5	2.6	2.3	5.1	2.8	1.3	2.8	83.4
ENSG00000048707_ENSG00000239149	ENST00000620676_uORF_9	1+:12234231-12234264	1+:12234231-12234264	ATG	uORF	0.99	0.53	0.91968	1.9	0	0.6	4.2	1.6	1.6	1	1.8	0.6	0.9	0	0	0.8	0.8	0.7	0.9	17.3
ENSG00000048707_ENSG00000239149	ENST00000620676_Trunc_0	1+:12276303-12278038|12279498-12279650|12282704-12283736|12288222-12288313|12290997-12291124|12293523-12293704|12299201-12299384|12304505-12304728|12308430-12308641|12311453-12311625|12311812-12311925|12314114-12314327|12318071-12318337|12319496-12319630|12321808-12321964|12322535-12322746|12323705-12323780|12327647-12327854|12329828-12329918|12333225-12333366|12335704-12335827|12338230-12338305|…	1+:12234266-12234363|12242512-12242590|12244245-12244436|12244536-12244617|12249222-12249339|12253721-12253826|12256332-12256503|12256986-12257087|12257934-12258103|12260692-12260794|12260947-12261149|12261900-12262080|12266880-12267011|12267844-12267920|12268705-12268876|12270993-12271124|12273002-12273135|12275824-12278038|12279498-12279650|12282704-12283736|12288222-12288313|12290997-12291124|…	ATG	Trunc	0.64	0.49	0.99933	290.8	237.7	273.9	360.9	205.1	372.7	194.4	214.6	92.4	110	84	95.9	67.3	76.7	105	66.7	2848.1
ENSG00000048707_ENSG00000239149	ENST00000620676_iORF_10	1+:12234315-12234330	1+:12234315-12234330	ATG	iORF	0	0.53	0.89338	1.6	0	1.2	4.3	0.5	1.9	0.6	1.5	0.7	0	1	1.1	0	0	0	0	14.4
ENSG00000048707_ENSG00000239149	ENST00000620676_iORF_22	1+:12242587-12242590|12244245-12244263	1+:12242587-12242590|12244245-12244263	CTG	iORF	0.99	0.4	0.35291	0	0.8	1	0.1	0	2.7	0.9	1	0	0	0	0.1	0.8	0	0.4	0	7.8
ENSG00000048707_ENSG00000239149	ENST00000620676_iORF_6	1+:12244281-12244308	1+:12244281-12244308	ATC	iORF	0.05	0.48	0.064162	4.5	1.3	1.7	0.8	1.8	4.3	0.6	2	0	1	0.1	0.4	0.1	0	0	0	18.7
ENSG00000048707_ENSG00000239149	ENST00000620676_iORF_4	1+:12244570-12244591	1+:12244552-12244591	ATT	iORF	0.05	0.44	0.16943	0	1.9	0	2.9	0	4.1	0	1.9	0.5	0	0	0	0	0	0	0	11.3
ENSG00000048707_ENSG00000239149	ENST00000620676_iORF_30	1+:12261984-12262011	1+:12261984-12262011	ATT	iORF	0.84	0.23	0.39161	0	0	0	0.5	0.9	0.8	0	0	1	0.5	0.7	0	0.3	0.8	0	0	5.5
ENSG00000048707_ENSG00000239149	ENST00000620676_iORF_29	1+:12262023-12262047	1+:12262023-12262047	AGG	iORF	0.67	0.36	0.26647	0	1.6	0.1	0.7	0	0	0	0	1	0.2	1	0	0.3	1	0	0	5.8
ENSG00000048707_ENSG00000239149	ENST00000620676_iORF_21	1+:12276089-12276113	1+:12276089-12276113	TTG	iORF	0.29	0.13	0.26647	1.8	0	0.4	0.4	0	0.2	0	0	0.6	1	0	2	0	0	0	0	6.4
ENSG00000048707_ENSG00000239149	ENST00000620676_iORF_8	1+:12276589-12276646	1+:12276589-12276646	ATG	iORF	0.15	0.43	0.11901	1	2	4.4	1.5	1.6	2.2	0.7	1.1	0	0.2	1	1	0.3	0.3	0	0.2	17.7
ENSG00000048707_ENSG00000239149	ENST00000620676_iORF_25	1+:12276998-12277022	1+:12276998-12277022	AAG	iORF	0.46	0.35	0.006846	2	0.3	0	0	0	0	0	1	0	0	0	0.9	1.5	0	0	0.9	6.6
ENSG00000048707_ENSG00000239149	ENST00000011700_Trunc_1	1+:12279596-12279650|12282704-12283736|12288222-12288313|12290997-12291124|12293523-12293704|12299201-12299384|12304505-12304728|12308430-12308641|12311453-12311625|12311812-12311925|12314114-12314327|12318071-12318337|12319496-12319630|12321808-12321964|12322535-12322746|12323705-12323780|12327647-12327854|12329828-12329918|12333225-12333366|12335704-12335827|12338230-12338305|12341782-12341885|…	1+:12277857-12278038|12279498-12279650|12282704-12283736|12288222-12288313|12290997-12291124|12293523-12293704|12299201-12299384|12304505-12304728|12308430-12308641|12311453-12311625|12311812-12311925|12314114-12314327|12318071-12318337|12319496-12319630|12321808-12321964|12322535-12322746|12323705-12323780|12327647-12327854|12329828-12329918|12333225-12333366|12335704-12335827|12338230-12338305|…	CTG	Trunc	0.13	0.46	3.2464e-33	251.4	211.1	241.4	297.7	179.9	316.2	167.1	179.5	75.9	86.2	62.7	77.8	57.1	69.8	92.9	54.8	2421.5
ENSG00000048707_ENSG00000239149	ENST00000011700_orphan_11	1+:12282720-12282777	1+:12282720-12282777	ATG	orphan	0.96	0.4	0.35728	0	0	0.3	0.9	1	2.1	0	1.5	1.9	0	3.5	0.7	0.7	1.2	0.5	0	14.3
ENSG00000048707_ENSG00000239149	ENST00000011700_orphan_18	1+:12283074-12283119	1+:12283074-12283119	ATC	orphan	0.95	0.38	0.88539	1.2	1.5	0	0.8	0.3	0.2	0.8	0.3	0.2	1.8	0	0.2	0	0	0.6	0	8.1
ENSG00000048707_ENSG00000239149	ENST00000011700_orphan_15	1+:12283228-12283261	1+:12283228-12283261	TTG	orphan	0.18	0.39	0.29309	1	2	0	1	0	1.6	0	0	0	0	0	0	1	0	0	0	6.6
ENSG00000048707_ENSG00000239149	ENST00000011700_orphan_7	1+:12283588-12283648	1+:12283588-12283648	ATT	orphan	0.32	0.13	0.274	0	0	0.9	1.5	0.3	3.3	1.3	0.8	0.5	1.9	1	2.8	0	1.5	0.4	0	16.2
ENSG00000048707_ENSG00000239149	ENST00000011700_orphan_23	1+:12283599-12283635	1+:12283599-12283635	TTG	orphan	0.14	0.27	0.77689	0	0	0.8	0.3	0	1.6	2.2	1.7	0	0	0	1	0	0	0	0	7.6
ENSG00000048707_ENSG00000239149	ENST00000011700_orphan_28	1+:12288277-12288292	1+:12288277-12288292	ATG	orphan	0.54	0.33	0.66639	0	0	0	0	1	2	0	0	0	0	1	0	1	0	0	0	5
ENSG00000048707_ENSG00000239149	ENST00000011700_orphan_26	1+:12304633-12304651	1+:12304633-12304651	AGG	orphan	0.31	0.14	0.72827	0.2	1	0.2	0	0	0	0.9	0	0	0	0	0	0	0	0	0	2.3
ENSG00000048707_ENSG00000239149	ENST00000011700_orphan_13	1+:12311838-12311859	1+:12311838-12311859	CTG	orphan	0.08	0.32	0.13302	0	0	2	2.9	1	0	0	0	0	0	0	0	0	1	0.8	0	7.7
ENSG00000048707_ENSG00000239149	ENST00000011700_orphan_20	1+:12319520-12319556	1+:12319520-12319556	ATG	orphan	0.99	0.22	0.94331	0	1.6	0.3	0.6	0.5	2.1	0	0.8	0	0.7	0	0.4	0	0	0	0	7
ENSG00000048707_ENSG00000239149	ENST00000011700_orphan_14	1+:12333247-12333286	1+:12333247-12333286	TTG	orphan	0.15	0.37	0.21505	0	0	1.1	0.8	0.9	2.2	0	0.8	1	0	1	1	1	0	0	0	9.8
ENSG00000048707_ENSG00000239149	ENST00000011700_orphan_17	1+:12333294-12333309	1+:12333294-12333309	ATC	orphan	0.92	0.35	0.6126	0.4	1	1.9	0.4	1.8	0.4	1.2	0	0	0	0	0	0.4	0	0.2	0.5	8.2
ENSG00000048707_ENSG00000239149	ENST00000011700_orphan_12	1+:12333321-12333363	1+:12333321-12333363	AGG	orphan	0.62	0.45	0.34189	0	0	1.3	1.8	0	4.1	1.3	0	0	0	0	2	1.7	0	0.3	0.2	12.7
ENSG00000048707_ENSG00000239149	ENST00000011700_orphan_16	1+:12335722-12335767	1+:12335722-12335767	AGG	orphan	0.89	0.18	0.62142	1	0	0.4	3	0	0.1	1.3	0.2	0	0	0	0.6	0	0.9	0	0	7.4
ENSG00000048707_ENSG00000239149	ENST00000011700_orphan_19	1+:12348925-12348946	1+:12348925-12348946	TTG	orphan	0.37	0.37	0.082098	1	0	0.9	2.6	0.9	0	0.4	0.7	0.6	0.6	0	0	0.1	0	0	0.3	8
ENSG00000048707_ENSG00000239149	ENST00000011700_orphan_24	1+:12358568-12358589	1+:12358568-12358589	AAG	orphan	0.14	0.14	0.82946	0	0	0.8	1.8	0.2	1.2	0	1.8	0	0	0	0.6	0	0.5	0	0	6.9
ENSG00000048707_ENSG00000239149	ENST00000011700_orphan_3	1+:12369687-12369702|12373749-12373858|12378427-12378486	1+:12369687-12369702|12373749-12373858|12378427-12378486	ATA	orphan	0.08	0.46	0.25174	2.5	1.7	3.2	1.5	2.2	9.9	3.8	1.8	1.8	0.6	1	1.2	1	2.8	1	0.3	36.5
ENSG00000048707_ENSG00000239149	ENST00000011700_orphan_27	1+:12460299-12460314	1+:12460299-12460314	TTG	orphan	0.69	0.14	0.35698	1	0	0	0	0.7	0	0	0	0	0	0	0	1	0	1	0	3.7
ENSG00000048707_ENSG00000239149	ENST00000011700_orphan_5	1+:12497583-12497631|12506852-12506876	1+:12497583-12497631|12506852-12506876	AGG	orphan	0.07	0.43	0.055974	0.9	0.8	3.3	3.1	1.7	4.6	1.3	2.3	1.3	0	0.9	0	0	0	0	0.6	20.8
ENSG00000162636	ENST00000370035_uORF_0	1+:108560342-108560357	1+:108560342-108560357	ATG	uORF	0.98	0.61	0.4752	0	8.3	1.8	3.6	5.4	3.8	4	5.9	2.7	2.6	0.4	5.1	3.8	1.9	2	4.5	55.9
ENSG00000162636	ENST00000370035_iORF_1	1+:108560474-108560565|108600565-108600627	1+:108560474-108560565|108600565-108600627	AGG	iORF	0.05	0.47	0.86281	8	3.9	4.2	3.8	7	7.9	2.3	6.9	0.1	2.8	0.2	0	0.1	1	0.4	0.6	49.1
ENSG00000162636	ENST00000370035_iORF_3	1+:108600654-108600681	1+:108600654-108600681	ATC	iORF	0.05	0.62	0.80491	5.7	1.8	4.5	6.4	3.9	5.6	3.6	4.9	0	0.1	1.5	0.7	0.6	0.1	0	0	39.6
ENSG00000162636	ENST00000370035_iORF_4	1+:108606224-108606252|108612177-108612257	1+:108606224-108606252|108612177-108612257	ATT	iORF	0.04	0.38	0.78699	2.3	3.2	2.7	7	0	1.7	3.8	2.6	0.6	0.7	2.1	0.2	0.9	3.7	0.5	0.5	32.5
ENSG00000162636	ENST00000483371_ncRNA_10	1+:108624683-108624689	1+:108624683-108624689	ATC	ncRNA	0.01	0	0.5	1.3	0.2	0.7	1.4	0.2	0	0	0.7	0	0.9	0.6	0	0	0	0	0	6.1
ENSG00000162636	ENST00000483371_ncRNA_7	1+:108624685-108624745	1+:108624685-108624745	CTG	ncRNA	0.04	0.39	0.48089	1.7	2.2	3.3	5.1	1.3	0.3	1.4	1.3	0.3	0.3	0.3	0	0	0	0.9	0	18.4
ENSG00000162636	ENST00000370035_iORF_11	1+:108628239-108628262|108628394-108628401	1+:108628239-108628262|108628394-108628401	AAG	iORF	0.79	0.14	0.82177	0	0	1.2	1.5	0.3	0.3	0.3	0	0.5	0	0	0	0	0	0	0	4.2
ENSG00000162636	ENST00000483371_ncRNA_5	1+:108628464-108628485	1+:108628464-108628485	AAG	ncRNA	0.85	0.03	0.83643	0	1.9	2	0.8	1	0.3	0.9	1.9	0.8	1	0.5	0	1.8	0	0	1	13.8
ENSG00000162636	ENST00000483371_ncRNA_8	1+:108628720-108628756	1+:108628720-108628756	TTG	ncRNA	0.73	0.43	0.63235	0.6	0	0.7	1.4	0.5	1.7	2.4	1.3	0	0	0	0	0	0	1.5	1	11.1
ENSG00000162636	ENST00000483371_ncRNA_2	1+:108628769-108628804|108629587-108629657	1+:108628769-108628804|108629587-108629657	AAG	ncRNA	0.05	0.52	0.65585	7.8	3.2	2.6	5.3	5.8	4.4	4.6	1.8	4.3	1.4	2	0.9	0	0.8	0	2.1	47
ENSG00000162636	ENST00000483371_ncRNA_9	1+:108628774-108628789	1+:108628774-108628789	AAG	ncRNA	0.72	0.03	0.9744	0.1	1.3	0	1.3	0.8	0.2	0.5	0.3	0	0	0	0.5	0	0.3	0	0	5.3
ENSG00000162636	ENST00000483371_ncRNA_6	1+:108629614-108629657|108635107-108635139	1+:108629614-108629657|108635107-108635139	CTG	ncRNA	0.61	0.4	0.90404	1.6	1.4	1.2	4.8	2.3	1.2	2.3	1.6	0.1	0.3	0.3	0.7	0	1	0	0.6	19.4
ENSG00000172031	ENST00000370383_Variant_0	1+:92030007-92030310|92032504-92032590|92042822-92042980|92045531-92045660|92050316-92050420|92052509-92052658|92063054-92063286	1+:92030007-92030310|92032504-92032590|92042822-92042980|92045531-92045660|92050316-92050420|92052509-92052658|92063054-92063286	CTG	Variant	0.18	0.37	5.1163e-08	28.5	22.6	15.2	35.4	21.9	35.4	16.4	22.5	9.2	16.2	19.5	19.8	8.6	13.2	5	10.9	300.5
ENSG00000172031	ENST00000370383_iORF_1	1+:92032584-92032590|92042822-92042855	1+:92032584-92032590|92042822-92042855	ATT	iORF	0.75	0.41	0.84151	0.7	0.1	0.4	0	1.1	2.6	0.6	0.4	0	0.5	0	0.3	0.6	1	0	1.2	9.5
ENSG00000172031	ENST00000370383_iORF_2	1+:92042959-92042971	1+:92042959-92042971	AGG	iORF	0	0.34	1	1	0	0.9	3.1	1	0	0	0	0	0	0	0	0	0	0	0	6
ENSG00000162623	ENST00000370867_uORF_1	1+:74733176-74733233	1+:74733176-74733233	ATG	uORF	0.97	0.66	1.578e-06	46.3	38.7	33.6	21.1	57.5	55.8	38.5	23.2	13.3	22.7	13.9	11	13.1	13.4	15.1	7.1	424.3
ENSG00000162623	ENST00000370867_uoORF_0	1+:74733207-74733324	1+:74733207-74733324	ATG	uoORF	0.68	0.57	0.0029856	48.2	56.2	31.1	25.2	90.2	69	26.9	30.6	18.3	18.3	14.5	8.3	17.4	18.4	20.9	5.1	498.6
ENSG00000162623	ENST00000370867_iORF_3	1+:74733410-74733418|74736541-74736548	1+:74733410-74733418|74736541-74736548	TTG	iORF	0.01	0.52	0.3483	2.6	1.9	2.3	0	2.4	3.8	2.6	1.5	0	0.8	0	0	0	1.3	0	0	19.3
ENSG00000162623	ENST00000370867_iORF_2	1+:74738750-74738788|74748750-74748766	1+:74738750-74738788|74748750-74748766	ATG	iORF	0.04	0.46	0.99874	3.7	2.2	4.4	1.4	3.4	7.7	1.2	3.9	0	1	0.4	0	1.2	0	0	0.6	31
ENSG00000162623	ENST00000485401_ncRNA_6	1+:74752331-74752346	1+:74752331-74752346	ATA	ncRNA	0	0.48	0.5248	2.5	2.3	1.3	2.4	0	0.8	1.7	0.6	0.4	0.9	0.3	0	0	0.5	0	0	13.6
ENSG00000162623	ENST00000485401_ncRNA_5	1+:74763902-74763941	1+:74763902-74763941	CTG	ncRNA	0.06	0.44	0.40547	3.3	3	1.1	0.1	2.2	0.9	1.3	0	1.3	0	1.5	0.9	0	1	0	0	16.7
ENSG00000162623	ENST00000370867_iORF_4	1+:74764063-74764078	1+:74764063-74764078	ATG	iORF	0.88	0.38	0.5248	0.9	0	0	1.8	0	2.1	0.3	0.3	0	0	0	0	0.6	1.7	0	0.8	8.5
ENSG00000123091	ENST00000242719_uORF_0	1+:51236326-51236431	1+:51236293-51236431	ATG	uORF	1	0.6	3.9319e-08	66.3	95	80.9	70.9	83	149.9	72.9	60.9	25.9	26.8	16.8	23.7	19.4	27.6	24	13.1	857.2
ENSG00000123091	ENST00000242719_CDS_1	1+:51236756-51236879|51269955-51270125|51271150-51271322	1+:51236756-51236879|51269955-51270125|51271150-51271322	ATG	CDS	1	0.41	1.0936e-11	42.2	37.7	54.1	85.5	64.7	70.3	55.2	59.4	7.4	10	11.7	8.5	7.4	3.7	8.2	3.7	529.8
ENSG00000123091	ENST00000242719_iORF_5	1+:51270047-51270077	1+:51270047-51270077	AAG	iORF	0.06	0.21	0.95286	1.7	0.7	2.6	1.4	0	0.1	0.7	0.3	0	0	0.3	0	0	0	0	0	7.9
ENSG00000123091	ENST00000242719_iORF_2	1+:51270091-51270125|51271150-51271158	1+:51270091-51270125|51271150-51271158	CTG	iORF	0.05	0.56	0.27241	7.3	1.6	1.6	6.8	4.8	4	3.8	3.2	1.5	0.3	1.1	0	0	1	0	0.8	37.9
ENSG00000123091	ENST00000242719_iORF_3	1+:51270095-51270125|51271150-51271240	1+:51270095-51270125|51271150-51271240	AAG	iORF	0.1	0.5	0.9874	2.6	2.1	3.5	5.1	4.6	0	2.8	6.8	2.6	0	4	0	1	0	0	2	37.1
ENSG00000123091	ENST00000242719_iORF_4	1+:51271261-51271288	1+:51271261-51271288	GTG	iORF	0.09	0.43	0.18989	0.8	0.1	0.8	1.6	2.3	2.7	1.1	1	0	0.1	0	0.8	0	0	0	0	11.3
ENSG00000203914	ENST00000415545_ncRNA_0	1+:91642999-91643014	1+:91642999-91643014	ATG	ncRNA	1	0.53	0.3439	0	0	0	0	1	2	0	0	0	4	0	3	1	2	0	1	14
ENSG00000157077	ENST00000287727_uORF_1	1+:52142219-52142403|52216368-52216388	1+:52142219-52142403|52216368-52216388	ATG	uORF	0.28	0.36	0.00026309	8.1	24.5	12.1	11	19.2	37.1	14	7.8	3.5	3	3.1	6.1	7.4	1.6	4.2	1.4	164.1
ENSG00000157077	ENST00000287727_uORF_2	1+:52142373-52142403|52216368-52216464	1+:52142373-52142403|52216368-52216464	ATG	uORF	1	0.38	5.9137e-05	10.5	15.6	13.6	15.6	12.7	28.8	8.4	6.3	6.9	2.5	3.3	5.5	3.7	3.8	2.1	2.2	141.6
ENSG00000157077	ENST00000287727_Trunc_0	1+:52237723-52239595|52263772-52263872|52266654-52266831|52268462-52268632|52274463-52274584|52278491-52278614|52281660-52281816|52293452-52293677|52295894-52295977|52303820-52303925|52332767-52332918|52334687-52334768|52337771-52337934|52340125-52340231|52344767-52344944|52346059-52346221	1+:52237723-52239595|52263772-52263872|52266654-52266831|52268462-52268632|52274463-52274584|52278491-52278614|52281660-52281816|52293452-52293677|52295894-52295977|52303820-52303925|52332767-52332918|52334687-52334768|52337771-52337934|52340125-52340231|52344767-52344944|52346059-52346221	ATG	Trunc	0.71	0.23	1	28.5	37.7	44.2	44	15.2	57.9	22.9	24.8	9.7	27.1	24.8	21.3	7.6	10.2	14.2	9.5	399.7
ENSG00000157077	ENST00000287727_iORF_6	1+:52238484-52238511	1+:52238484-52238511	ACG	iORF	0.26	0.25	0.36987	0	0.9	0.6	0.1	0	1.8	1.4	0.1	0	0.5	0	0.3	0	0	0	0	5.5
ENSG00000157077	ENST00000287727_iORF_3	1+:52238874-52238979	1+:52238874-52238979	AGG	iORF	0.12	0.28	0.12045	3	0.1	0.2	3.9	1.8	0	0	2	1	0	0	2	2	0	0	0	16.1
ENSG00000157077	ENST00000287727_iORF_7	1+:52239512-52239536	1+:52239512-52239536	ATT	iORF	0.32	0.3	0.69642	1	0	0.1	0	0	1.1	0.1	1.8	0	0	0	0.9	0	0	0	0.1	5.2
ENSG00000157077	ENST00000287727_iORF_5	1+:52263854-52263866	1+:52263854-52263866	ATT	iORF	0	0.41	0.61533	1	1	0	1.9	0.1	1	0	1	0	0	0	1.9	0	0	0	0	7.9
ENSG00000157077	ENST00000287727_iORF_4	1+:52268501-52268546	1+:52268501-52268546	ATG	iORF	0.59	0.42	0.41947	0	0.7	0	1.8	0	3.2	1	0.4	0	0	0.8	0	0	0	1	0	9
ENSG00000134748	ENST00000257181_uORF_1	1+:52404626-52404638	1+:52404626-52404638	ATG	uORF	0.93	0.54	0.015625	82.2	176.1	122.2	103.5	163.3	322.8	81	85	91.9	89.7	52.2	65.6	70.6	61.7	79.7	43.1	1690.4
ENSG00000134748	ENST00000257181_uORF_3	1+:52404689-52404713	1+:52404689-52404713	CTG	uORF	0.14	0.4	0.24302	7.5	1.9	5.2	11.9	3.3	6.9	4	2.4	5	3.6	2.7	2.4	2.2	3.2	3	1.1	66.1
ENSG00000134748	ENST00000257181_CDS_0	1+:52404749-52404879|52405679-52405839|52408568-52408690|52411114-52411200|52412513-52412624|52413878-52413991|52414620-52414647|52414761-52414859|52415337-52415386|52416647-52416690	1+:52404749-52404879|52405679-52405839|52408568-52408690|52411114-52411200|52412513-52412624|52413878-52413991|52414620-52414647|52414761-52414859|52415337-52415386|52416647-52416690	ATG	CDS	0.99	0.65	0	317.1	584.4	374.5	405.2	317.1	782.6	220.4	208.1	240.4	226.6	149	114.7	165.6	162.4	117.2	68.1	4453.3
ENSG00000134748	ENST00000257181_iORF_2	1+:52411129-52411200|52412513-52412529	1+:52411129-52411200|52412513-52412529	ATG	iORF	0.31	0.61	0.98434	4.9	8.1	6.9	15.3	2.9	9.7	6.8	5	2.9	2.5	1.8	1.1	3.2	1.9	0.5	1.3	74.8
ENSG00000134748	ENST00000257181_iORF_4	1+:52411154-52411166	1+:52411154-52411166	ATT	iORF	0.15	0.01	0.90539	1.4	2.1	2.9	6.2	1.4	4.5	1.6	1.5	0.3	1.2	1	1.8	2.1	3	0.8	0	32
ENSG00000116157	ENST00000361314_CDS_0	1+:52602409-52602547|52606683-52606945|52608261-52608425	1+:52602409-52602547|52606683-52606945|52608261-52608425	ATG	CDS	0.99	0.64	8.5553e-15	192.8	198.9	172.6	166.5	220.8	221.8	110.3	129.6	41.1	54.2	37.1	44.1	48.8	49.2	27.9	38.5	1754.2
ENSG00000116157	ENST00000459779_ncRNA_2	1+:52606799-52606829	1+:52606799-52606829	CTG	ncRNA	0.04	0.2	0.59927	3.4	4.7	2.8	4.8	6.7	1.8	1.1	3.9	1.7	1	1	0	0	0	0	0.7	33.6
ENSG00000116157	ENST00000361314_iORF_1	1+:52606924-52606945|52608261-52608306	1+:52606924-52606945|52608261-52608306	CTG	iORF	0.74	0.2	0.49303	5	5.4	11.1	9.5	4.1	8.7	2.7	3.4	0.7	2.5	1	0	1.9	1.4	0.3	0.1	58
ENSG00000133226	ENST00000323848_uoORF_0	1+:24643283-24643347|24645983-24646006	1+:24643283-24643347|24645983-24646006	GTG	uoORF	0.39	0.59	0.82754	24.1	31.2	20	12.4	57.8	69.5	24.1	15.2	16	16.3	11.6	6.4	13.2	8.1	11.2	9.5	346.8
ENSG00000133226	ENST00000600523_iORF_1	1+:24643337-24643347|24645983-24646006	1+:24643295-24643347|24645983-24646006	ATT	iORF	0.88	0.02	0.49259	14.6	19.9	12.4	10.2	29.4	43.2	14.6	8.1	10.2	9.7	9.2	4.7	9	4.8	10.7	6.2	216.7
ENSG00000133226	ENST00000374389_iORF_2	1+:24643337-24643347|24645983-24646006	1+:24643337-24643347|24645983-24646006	ATT	iORF	0.95	0.05	0.49259	14.6	19.9	12.4	10.2	29.4	43.2	14.6	8.1	10.2	9.7	9.2	4.7	9	4.8	10.7	6.2	216.7
ENSG00000133226	ENST00000596378_uORF_7	1+:24645988-24646006	1+:24645988-24646006	AAG	uORF	0	0.17	0.94432	12.7	16.3	10.5	8.1	25.3	33	12.5	7.7	3.2	4.9	3.9	1.6	1.5	2	0.8	0.9	144.8
ENSG00000133226	ENST00000596378_uoORF_13	1+:24646057-24646073|24646666-24646743	1+:24646057-24646073|24646666-24646743	ATG	uoORF	0.05	0.47	0.079257	6	1.9	3.2	12.1	3.6	4.4	3.4	0.3	6.2	2.1	4.2	1	3.9	5.5	2.3	2.5	62.5
ENSG00000133226	ENST00000596378_orphan_18	1+:24646781-24646787	1+:24646781-24646787	AAG	orphan	0	0	0.5	0.5	2.9	3	0.2	1.5	4.5	0.7	2.1	0.9	1.2	1.4	1.7	1.3	0.2	0	0	22.1
ENSG00000133226	ENST00000596378_orphan_19	1+:24649977-24649998	1+:24649977-24649998	AAG	orphan	0.95	0.48	0.55848	2.8	1.5	0.3	1.2	0.5	2.8	2.1	0	2.8	1.1	2.6	0.9	0.6	1.2	0	1	21.5
ENSG00000133226	ENST00000596378_orphan_17	1+:24650059-24650077	1+:24650059-24650077	AAG	orphan	0.28	0.18	0.55502	1	0.2	1.1	2	4.9	3.3	3	0.5	1	0.5	0	0	0	0.5	1	0	19
ENSG00000133226	ENST00000596378_orphan_5	1+:24651441-24651612	1+:24651441-24651612	ATC	orphan	0.7	0.18	0.14223	16	28.3	19.2	9.2	48	47.4	15.8	7.1	11.4	15.3	10	9.2	11.2	11.2	3.8	5.1	268.2
ENSG00000133226	ENST00000470243_ncRNA_22	1+:24652604-24652616	1+:24652604-24652616	ACG	ncRNA	0.1	0.28	0.5	1.1	1.5	0.9	0.4	3.9	3.4	0.2	0.2	0.7	0.1	0	0.1	0.1	0.2	0	0	12.8
ENSG00000133226	ENST00000374389_iORF_11	1+:24652625-24652628|24652927-24653008	1+:24652625-24652628|24652927-24653008	AAG	iORF	0.48	0.58	0.47816	4.8	13.6	5.5	4.5	11.5	13.2	2.9	5.4	4.9	7.5	5	3	7.9	4	1	2.2	96.8
ENSG00000133226	ENST00000596378_orphan_16	1+:24653017-24653032|24654854-24654890	1+:24653017-24653032|24654854-24654890	ATC	orphan	0.04	0.52	0.50383	1.5	8.4	2.4	2.4	0.5	4.8	1	0.9	2.5	2.4	2.1	0.3	3.1	0.9	0	2	35.3
ENSG00000133226	ENST00000470243_ncRNA_4	1+:24655016-24655127	1+:24655016-24655127	ATC	ncRNA	0.11	0.5	0.87851	11.5	41.6	9.1	11.4	25.3	44.7	8.2	6.1	14.3	13.4	8.8	6.8	8.9	17.1	2.9	4.2	234.4
ENSG00000133226	ENST00000596378_orphan_3	1+:24655016-24655123|24660718-24660731	1+:24655016-24655123|24660718-24660731	ATC	orphan	0.11	0.5	0.7388	11.7	41.8	9.4	12.1	25.3	45.1	9.2	6.1	17.3	15.3	10.3	8.1	10.4	19.4	4	4.7	250.3
ENSG00000133226	ENST00000485541_ncRNA_15	1+:24660727-24660784	1+:24660727-24660784	ATA	ncRNA	0.86	0.38	0.9687	3.5	2.1	3.1	1	10.5	5.5	3.2	2.4	2.2	1.4	0.5	2.2	1.3	2.4	0	1.4	42.7
ENSG00000133226	ENST00000485541_ncRNA_6	1+:24660749-24660776	1+:24660749-24660776	ATC	ncRNA	0.96	0.58	0.22976	10.2	11.4	6.5	4	38.2	21	13.8	8.1	5.9	7.5	5.6	2.5	5.6	10.6	2.3	0.9	154.2
ENSG00000133226	ENST00000485541_ncRNA_21	1+:24660794-24660799|24661309-24661319	1+:24660794-24660799|24661309-24661319	ATC	ncRNA	0.99	0.5	0.6517	1.1	0.7	0.3	0.6	0.6	1	0.8	0.5	2.1	3.2	0.3	0.1	1.1	2.2	1	0.3	16
ENSG00000133226	ENST00000461768_ncRNA_23	1+:24660794-24660799|24661312-24661319	1+:24660794-24660799|24661312-24661319	ATC	ncRNA	0.99	0.39	0.94727	0	0	0	0.2	0.4	0.3	0	0.5	1.5	1.8	0	0.1	0.6	1.5	0.5	0	7.5
ENSG00000133226	ENST00000485541_ncRNA_14	1+:24661319-24661396|24662659-24662660	1+:24661319-24661396|24662659-24662660	AGG	ncRNA	0.21	0.46	0.76836	4.3	4.4	2.3	2.2	8.4	10.3	5.8	0.8	2.7	3.2	1.9	1.5	1.4	3.1	2.1	1.6	56.1
ENSG00000133226	ENST00000485541_ncRNA_10	1+:24662768-24662825	1+:24662768-24662825	ATC	ncRNA	0.97	0.64	0.082533	5	11.8	4.9	4.1	13.6	19.1	6	3.4	9.2	6.7	3.6	6.5	4.9	6.9	6.4	5.8	117.8
ENSG00000133226	ENST00000461768_ncRNA_8	1+:24662768-24662804|24663182-24663221	1+:24662768-24662804|24663182-24663221	ATC	ncRNA	0.97	0.61	0.078335	5.5	12.6	5.4	4.2	13.8	21.2	7.1	4.5	12.8	6.8	6.5	9.3	9.2	8.3	6.4	6.8	140.3
ENSG00000133226	ENST00000323848_iORF_9	1+:24662768-24662804|24666814-24666820	1+:24662768-24662804|24666814-24666820	ATC	iORF	0.79	0.65	0.050923	4.8	11.6	4.5	3.5	12.6	19.1	6.1	3.4	9.2	7.4	4.6	6.5	4.9	7.8	6.6	5.8	118.2
ENSG00000133226	ENST00000461768_ncRNA_20	1+:24663221-24663224|24666814-24666820	1+:24663221-24663224|24666814-24666820	AAG	ncRNA	0.99	0.49	0.25	3.4	0.5	0.1	0.3	0	0	1.6	0	1.5	2.1	1.7	1	0.7	2.5	1.2	0.7	17.3
ENSG00000133226	ENST00000489130_ncRNA_12	1+:24666859-24666925|24669122-24669164	1+:24666859-24666925|24669122-24669164	ACG	ncRNA	0.04	0.56	0.80913	3.6	12.4	4.1	2.2	9.9	17.6	6.6	4.1	5.4	3.4	4.7	0.5	3.9	6.1	2.7	0.2	87.2
ENSG00000171793	ENST00000372621_uORF_14	1+:40979691-40979706	1+:40979691-40979706	GTG	uORF	0.82	0.38	0.20312	0	0	1.2	0	1	2.9	0	0	0	1	1	0	0	0	1.8	0	8.9
ENSG00000171793	ENST00000372621_uORF_5	1+:40979717-40979804	1+:40979717-40979804	GTG	uORF	0.07	0.55	0.99642	4.5	16.1	6.1	2.5	9.4	19.8	4	4.3	6.4	5.6	2.8	0.9	4	4.8	1.8	2.1	95.1
ENSG00000171793	ENST00000372621_uORF_2	1+:40979736-40979817	1+:40979736-40979817	ATG	uORF	1	0.52	8.6061e-05	50.5	129.7	58.8	24.8	97.3	214.5	39	27.9	46.4	47.9	19.8	16.4	40.2	31.7	30.7	10.1	885.8
ENSG00000171793	ENST00000470271_ncRNA_6	1+:40980167-40980452	1+:40980167-40980452	ACG	ncRNA	0.89	0.46	0.086748	6.2	12.4	7.2	3.8	9.5	17.7	5.7	0	5.8	2.8	3.2	1	3.6	2.9	1.1	2	85.1
ENSG00000171793	ENST00000470271_ncRNA_11	1+:40980384-40980561	1+:40980384-40980561	CTG	ncRNA	0.16	0.42	0.22548	4.5	4.5	1.7	0	4.8	6.6	1.5	1.4	0	0.9	0	0	0	0.7	0	0	26.6
ENSG00000171793	ENST00000470271_ncRNA_16	1+:40980460-40980523	1+:40980460-40980523	ACG	ncRNA	0.6	0.37	0.6777	0.8	1.9	0	0.7	2.1	0.2	0	0.6	0	0.1	0	0	0	0	0	0	6.5
ENSG00000171793	ENST00000372621_CDS_0	1+:40983290-40983456|40984820-40984991|40987371-40987472|40988593-40988710|40991164-40991248|40991764-40991845|40995916-40996068|40997393-40997526|41001028-41001117|41002159-41002254|41003113-41003176|41006050-41006094|41007448-41007545|41008658-41008714|41008793-41008890|41009444-41009589|41010160-41010245	1+:40983290-40983456|40984820-40984991|40987371-40987472|40988593-40988710|40991164-40991248|40991764-40991845|40995916-40996068|40997393-40997526|41001028-41001117|41002159-41002254|41003113-41003176|41006050-41006094|41007448-41007545|41008658-41008714|41008793-41008890|41009444-41009589|41010160-41010245	ATG	CDS	1	0.58	2.7459e-14	317.9	776.6	367.6	313.2	342.1	970.5	201.6	125.1	390.1	377.8	228.3	148.5	358.2	376.4	153	97	5543.8
ENSG00000171793	ENST00000372616_iORF_12	1+:40983436-40983451	1+:40983436-40983451	ATT	iORF	0.11	0.47	0.31292	0.5	2.6	0.6	1.7	2.2	4.2	0.4	0.5	0.5	0.6	0	0	0.9	0.9	0.9	0.2	16.7
ENSG00000171793	ENST00000372616_iORF_4	1+:40984962-40984991|40987371-40987438	1+:40984962-40984991|40987371-40987438	AGG	iORF	0.62	0.1	0.11782	7.8	18.3	6.4	7.2	8.4	17.4	5.2	4	4.8	3.2	5.5	0.9	10.9	5	0.2	0.1	105.3
ENSG00000171793	ENST00000372616_iORF_10	1+:40987434-40987472|40988593-40988618	1+:40987434-40987472|40988593-40988618	ATG	iORF	0.95	0.53	0.75692	2.9	6.5	2.6	1.6	0.7	6.8	0	0	2.7	2.2	3.5	1.3	1.5	1.7	4	0.3	38.2
ENSG00000171793	ENST00000372616_iORF_8	1+:40991223-40991248|40991764-40991793	1+:40991223-40991248|40991764-40991793	AGG	iORF	0.11	0.58	0.96517	1.2	10.2	5.8	1.4	2.3	10.3	4.9	1.6	3.3	3.3	1.4	0.4	2.8	0.2	0	1	50.3
ENSG00000171793	ENST00000372616_iORF_13	1+:40995929-40995968	1+:40995929-40995968	ACG	iORF	0.24	0.46	0.95759	1.4	2.5	1.6	1.6	0.6	4.3	0.7	0	0.7	0.5	0.3	0.3	0.8	0.9	0.2	0.2	16.7
ENSG00000171793	ENST00000372616_iORF_15	1+:40995974-40995986	1+:40995974-40995986	AAG	iORF	0.99	0.32	0.15729	0	0	0.9	0.3	0	1.4	0	0	0.9	0.7	1.3	0.2	0.4	0.7	0.6	0.9	8.5
ENSG00000171793	ENST00000497210_ncRNA_7	1+:41001035-41001117|41002159-41002254|41003113-41003125	1+:41001035-41001117|41002159-41002254|41003113-41003125	ATT	ncRNA	0.12	0.36	0.88092	2.4	11.7	5.6	4.3	4.9	14	1.9	3.4	6.8	6.6	4.9	1.7	7.6	5.7	0.6	2.7	84.8
ENSG00000171793	ENST00000372616_iORF_9	1+:41008667-41008714|41008793-41008797	1+:41008667-41008714|41008793-41008797	ATG	iORF	0.96	0.5	0.96008	1.2	7	1.5	3.3	3.6	4.3	1.3	1.5	4	5.2	2.5	1.6	5.5	4.2	1.2	1.5	49.5
ENSG00000171793	ENST00000498694_ncRNA_3	1+:41008693-41008759	1+:41008693-41008759	AGG	ncRNA	0.92	0.08	0.43688	25	10.2	6.5	9.4	12.4	11.2	5.8	4.9	7	5.2	10.6	1.9	7.7	9.3	4.3	1.2	132.6
ENSG00000171793	ENST00000498694_ncRNA_1	1+:41008835-41008890|41009444-41009589|41010160-41010245	1+:41008835-41008890|41009444-41009589|41010160-41010245	AAG	ncRNA	0.23	0.29	1	45.7	126.5	57.4	44.9	64.7	142.5	30.8	20.5	62.4	73	40.4	35.3	68.2	83.7	22.8	18	936.7
ENSG00000234807	ENST00000419531_ncRNA_0	1+:58785227-58785299	1+:58785227-58785299	CTG	ncRNA	1	0.49	0.10712	0	0.1	2.6	2.3	0.6	6.2	1.2	3	1	1.9	1.5	0.1	1.1	2	1	1	25.7
ENSG00000234807	ENST00000419531_ncRNA_1	1+:58785274-58785289	1+:58785274-58785289	CTG	ncRNA	0.27	0.42	0.61888	0	0	0.1	2	0	2.9	0	0	0	1	0	0	1	1	0	0	7.9
ENSG00000172456	ENST00000462744_ncRNA_3	1+:59296881-59296887	1+:59296881-59296887	ATG	ncRNA	0.93	0	0.25	5	2	6	13	2	2	3	5	3	5	2	5	1	2	4	1	61
ENSG00000172456	ENST00000634364_uORF_7	1+:59297134-59297150|59315591-59315602	1+:59297134-59297150|59315591-59315602	CTG	uORF	0.07	0.18	0.5832	0	0	1	1.7	1	0	0	1.6	1	0	0	2	0	0	0	0	8.3
ENSG00000172456	ENST00000634364_iORF_9	1+:59321700-59321750|59339957-59339982	1+:59321700-59321750|59339957-59339982	ATG	iORF	0.49	0.42	0.60746	0	1	0	3.2	1	2	0	1	1	0	0	0	0	0	0	0	9.2
ENSG00000172456	ENST00000634364_iORF_4	1+:59340006-59340069|59346246-59346354	1+:59340006-59340069|59346246-59346354	ATG	iORF	0.18	0.19	0.12364	3.1	2.4	5.1	10.2	3.2	10.1	1.2	3.6	2.1	2	1.2	2	2.5	2	3.3	3.9	57.8
ENSG00000172456	ENST00000634606_CDS_2	1+:59346269-59346398|59378748-59378837|59456960-59457076|59512310-59512439|59554123-59554227|59607802-59607910|59625987-59626049|59660218-59660231	1+:59346269-59346398|59378748-59378837|59456960-59457076|59512310-59512439|59554123-59554227|59607802-59607910|59625987-59626049|59660218-59660231	ATG	CDS	1	0.48	1	14.9	19.8	24	24.8	8.3	30.8	14.6	16.9	8.5	6.1	7.5	9.8	6.5	2	3.7	9.3	207.6
ENSG00000172456	ENST00000303721_Trunc_0	1+:59346269-59346398|59378748-59378837|59456960-59457076|59512310-59512439|59554123-59554227|59607802-59607910|59625987-59626049|59638227-59638375|59660218-59660293|59667282-59667403|59674038-59674133|59757930-59757992|59762502-59762584	1+:59346269-59346398|59378748-59378837|59456960-59457076|59512310-59512439|59554123-59554227|59607802-59607910|59625987-59626049|59638227-59638375|59660218-59660293|59667282-59667403|59674038-59674133|59757930-59757992|59762502-59762584	ATG	Trunc	1	0.48	8.8386e-05	18.9	33.4	29.5	42.3	13.9	35.5	16.8	26.4	13.9	10	11.7	17.6	9.6	2.1	7.3	11.2	300.1
ENSG00000172456	ENST00000634364_Trunc_1	1+:59346269-59346398|59378748-59378837|59456960-59457076|59512310-59512439|59554123-59554227|59607802-59607910|59625987-59626049|59638227-59638375|59660218-59660293|59667282-59667403|59674038-59674133|59772767-59772800	1+:59346269-59346398|59378748-59378837|59456960-59457076|59512310-59512439|59554123-59554227|59607802-59607910|59625987-59626049|59638227-59638375|59660218-59660293|59667282-59667403|59674038-59674133|59772767-59772800	ATG	Trunc	1	0.48	1	17.9	33.4	28.8	38.8	13.9	35.3	16.8	25.4	10.6	10	10.7	16.6	9.6	2.1	6.3	11.2	287.2
ENSG00000172456	ENST00000634364_iORF_8	1+:59346385-59346398|59378748-59378774	1+:59346385-59346398|59378748-59378774	GTG	iORF	0.12	0.29	0.15545	0	0.1	0.8	0.8	0	1	2.9	0.9	0	1	0	0	0	0	0	1	8.6
ENSG00000172456	ENST00000634364_iORF_5	1+:59457008-59457062	1+:59457008-59457062	CTG	iORF	0.73	0.08	0.12658	0	0.5	0	2.9	1.5	0.3	0.3	0.6	0.4	0	0.9	3.9	1.7	0	0	1	13.9
ENSG00000172456	ENST00000634364_iORF_6	1+:59607828-59607882	1+:59607828-59607882	AGG	iORF	0.49	0.36	0.3829	1.2	2	3	5	1.5	0.1	0	0	0.4	0	0	2	0	0	0	0	15.2
ENSG00000233432	ENST00000425455_ncRNA_0	1+:121503376-121503385	1+:121503376-121503385	GTG	ncRNA	0.77	0.34	0.11111	0	0	0.8	3.6	0.8	0	0.7	0	0.3	0.8	0.2	0	0	1	0	0.2	8.4
ENSG00000204060	ENST00000372591_ncRNA_0	1+:41361930-41362344|41381615-41382881	1+:41361930-41362344|41381615-41382881	ATG	ncRNA	0.98	0.52	1.0678e-05	31.4	39.5	19.1	28.5	49.7	40.6	14.7	21.1	22	2.9	8.7	3.7	15.2	4.5	5	1.7	308.5
ENSG00000204060	ENST00000372591_ncRNA_1	1+:41382222-41382681	1+:41381709-41382681	GTG	ncRNA	0.22	0.39	0.11464	9.2	10.4	4.7	7.9	11.4	10.3	5	5.5	10	1.8	1.6	2	2.8	1.9	0	4.2	88.6
ENSG00000186501	ENST00000611517_Trunc_0	1+:27322296-27322391|27330719-27330804|27332069-27332101|27333957-27334054|27334150-27334281|27335378-27335466	1+:27322257-27322391|27330719-27330804|27332069-27332101|27333957-27334054|27334150-27334281|27335378-27335466	ATG	Trunc	1	0.22	0	187.3	157.7	140.7	129.8	216.4	163.2	108.8	111	61.9	43.5	31.9	38.5	34.4	30	16.9	33.2	1505.3
ENSG00000186501	ENST00000611517_iORF_7	1+:27322264-27322300	1+:27322264-27322300	AAG	iORF	0.71	0.47	0.73246	1.8	2.7	1.3	0.5	2.3	1.4	2.3	1.2	0.2	0.3	1.5	0.3	0.1	0	0	1	17.1
ENSG00000186501	ENST00000486082_CDS_3	1+:27322296-27322391|27330719-27330804|27330984-27331023	1+:27322296-27322391|27330719-27330804|27330984-27331023	ATG	CDS	0.99	0.22	0.81649	58.7	57.8	50.8	46	82.3	76.5	44.4	39	27.2	21.3	8.2	15.9	15.4	12.8	12.3	16.9	585.5
ENSG00000186501	ENST00000464813_CDS_1	1+:27322296-27322391|27330719-27330804|27332069-27332101|27333957-27334054|27334150-27334285	1+:27322296-27322391|27330719-27330804|27332069-27332101|27333957-27334054|27334150-27334285	ATG	CDS	1	0.22	1	169.6	138.6	128.9	115.8	195.3	149.6	101.7	99.9	55.6	38.6	25.9	32.4	26.4	27.1	16.9	31.8	1353.8
ENSG00000186501	ENST00000486001_ncRNA_8	1+:27325480-27325525	1+:27325480-27325525	TTG	ncRNA	0.64	0.46	0.32784	0	5	1.2	1.3	1.4	2.3	2.3	1.6	1	0	0	0	0	0.2	0	0	16.3
ENSG00000186501	ENST00000486082_dORF_2	1+:27331134-27331137|27332069-27332101|27333957-27334054|27334150-27334281|27334666-27334691	1+:27331134-27331137|27332069-27332101|27333957-27334054|27334150-27334281|27334666-27334691	AAG	dORF	0.04	0.61	1	110.9	80.8	79	69.9	114.2	73.1	58.2	61.8	28.4	17.3	17.7	16.4	11	14.2	4.6	14.9	772.6
ENSG00000186501	ENST00000470223_ncRNA_4	1+:27333955-27334054|27334150-27334285	1+:27333955-27334054|27334150-27334285	AGG	ncRNA	0.04	0.64	1	88.7	72.3	67.9	59.1	99.5	58.9	51.3	53.7	25.1	15.4	15.2	14.2	7.9	12.7	3.5	13.9	659.3
ENSG00000186501	ENST00000486082_dORF_5	1+:27333986-27334054|27334150-27334199	1+:27333986-27334054|27334150-27334199	ATG	dORF	0.06	0.53	0.66503	4.8	7.3	6	6.5	8.6	8.4	4.5	3.9	0.7	1.6	2.1	1.1	0.5	0.6	0.5	0.6	57.7
ENSG00000186501	ENST00000470223_ncRNA_6	1+:27334005-27334035	1+:27334005-27334035	ATG	ncRNA	0.04	0.09	0.90081	3.3	2.9	2	2.8	3.1	4.8	3.9	3.5	0	0.1	0.1	0	0.4	0	1	0	27.8
ENSG00000160094	ENST00000539719_uoORF_5	1+:33270527-33270578	1+:33270527-33270578	AGG	uoORF	0.13	0.41	0.79148	1.9	1	0.3	1	1	1	1.7	0	0	1	0	1	0	0	0	0	10
ENSG00000160094	ENST00000539719_iORF_4	1+:33270582-33270612	1+:33270582-33270612	AAG	iORF	0.1	0.43	0.21722	0.9	1.9	0.2	0.2	0	3.3	0.9	0.3	0.1	0	0	0.8	0	1.3	1.4	0	11.4
ENSG00000160094	ENST00000539719_Trunc_0	1+:33276100-33276163|33276347-33276594|33280123-33280457|33281586-33281811|33294936-33295015|33295146-33295305|33298929-33299046	1+:33276100-33276163|33276347-33276594|33280123-33280457|33281586-33281811|33294936-33295015|33295146-33295305|33298929-33299046	ATG	Trunc	1	0.5	0	187.7	181.4	144.1	144.2	242.3	237.7	129.1	123.7	43.2	41.6	33.9	26.4	33.2	35	20.5	23.5	1647.6
ENSG00000160094	ENST00000539719_iORF_2	1+:33276513-33276594|33280123-33280156	1+:33276513-33276594|33280123-33280156	AGG	iORF	0.06	0.52	0.046082	7.2	10.1	6.4	3.5	8.9	11.4	4.2	6.1	0.7	0.4	2.3	0	0	1.4	0.4	0	62.9
ENSG00000160094	ENST00000477934_ncRNA_3	1+:33280408-33280457|33281586-33281606	1+:33280408-33280457|33281586-33281606	ATC	ncRNA	0.61	0.1	0.67352	2.5	5.5	4.8	1.3	1.1	8.4	0.1	2	1.7	2.8	0	0.2	0	0	0	0	30.5
ENSG00000160094	ENST00000539719_dORF_1	1+:33294963-33295015|33295146-33295305|33298929-33299363	1+:33294963-33295015|33295146-33295305|33298929-33299363	GTG	dORF	0.06	0.41	0.99905	6.5	8.6	6.4	6.2	10.6	13.3	8.5	3.1	1	1.3	2.6	3.7	3.3	0.4	2.3	1.2	79.1
ENSG00000121903	ENST00000480917_ncRNA_3	1+:33479212-33479230	1+:33479212-33479230	TTG	ncRNA	0.26	0.41	0.44498	0	0.7	0.5	1	1.3	3	1	1	0	0	0	0	1	0	1	0	10.5
ENSG00000121903	ENST00000480917_ncRNA_2	1+:33479230-33479251	1+:33479230-33479251	ATG	ncRNA	0.98	0.56	0.055768	0.3	1.5	1.3	4.7	0	2.4	1.2	0	1.9	1.8	2.7	1.2	2	2.3	1.8	2.6	27.6
ENSG00000121903	ENST00000373413_CDS_1	1+:33479288-33479705|33488464-33488651|33491024-33491722	1+:33479288-33479705|33488464-33488651|33491024-33491722	ATG	CDS	1	0.53	0.90419	11.9	28.5	18.9	27.4	11.5	22.4	12.1	11.8	10.6	8	4	5.7	4.9	4.8	7	7	196.3
ENSG00000121903	ENST00000361328_CDS_0	1+:33479288-33479705|33488464-33488651|33489114-33489191|33489517-33489602|33491024-33491702|33493186-33493615|33494217-33495476	1+:33479288-33479705|33488464-33488651|33489114-33489191|33489517-33489602|33491024-33491702|33493186-33493615|33494217-33495476	ATG	CDS	1	0.53	0.79636	24	40.9	32.4	49.7	21.3	44.4	27.7	30.4	20.5	18.4	17.5	12.6	8.2	9.7	10	15.8	383.6
ENSG00000121903	ENST00000480917_ncRNA_4	1+:33488472-33488556	1+:33488472-33488556	ATT	ncRNA	0.12	0.37	0.032747	1	2.6	1	1.9	2	1	1	0	0	0	0.9	0	0	0	0	0	11.4
ENSG00000121903	ENST00000361328_iORF_5	1+:33489570-33489602|33491024-33491049	1+:33489570-33489602|33491024-33491049	AGG	iORF	0.19	0.42	0.06465	0	0	1	1	2.2	1	0	1	0	1	0	0	0	0	0	1	8.2
ENSG00000152078_ENSG00000122481	ENST00000370203_uORF_15	1+:95117365-95117374	1+:95117365-95117374	CTG	uORF	0	0.38	0.30556	1	2	0	1	0	1	0	0	1	0	1	0	0	0	0	0	7
ENSG00000152078_ENSG00000122481	ENST00000370203_uORF_4	1+:95117467-95117533	1+:95117467-95117533	CTG	uORF	0.99	0.49	0.014414	5	4	2	2.2	8.4	14.9	2.9	3.4	3	3.4	2	5	0.3	2	3	2.1	63.6
ENSG00000152078_ENSG00000122481	ENST00000456991_uORF_7	1+:95117769-95117827|95121054-95121071	1+:95117769-95117827|95121054-95121071	CTG	uORF	0.05	0.51	0.0053256	3.8	2.3	2.7	0.8	4.3	4	3	2.4	0	0	0	1.2	1	0	1.7	1.8	29.1
ENSG00000152078_ENSG00000122481	ENST00000604534_uORF_10	1+:95117970-95118006	1+:95117970-95118006	CTG	uORF	0.06	0.12	0.027464	3	3	1	2	3.8	1	2	0	0	1	0	0	0	0	0	0	16.8
ENSG00000152078_ENSG00000122481	ENST00000370203_Trunc_1	1+:95143907-95144056|95148701-95148791|95150207-95150266|95151324-95151419|95173815-95173889|95191549-95191868	1+:95143907-95144056|95148701-95148791|95150207-95150266|95151324-95151419|95173815-95173889|95191549-95191868	ATC	Trunc	0.25	0.2	3.3325e-09	36.7	18.4	35.6	45.4	22.2	19.2	18	16.9	4.7	5.8	2.8	5.5	2.6	5.8	4.5	5.7	249.8
ENSG00000152078_ENSG00000122481	ENST00000604534_Trunc_2	1+:95143907-95144056|95148701-95148791|95150207-95150266|95151324-95151419|95173815-95173889|95230901-95230994|95244210-95244250	1+:95143907-95144056|95148701-95148791|95150207-95150266|95151324-95151419|95173815-95173889|95230901-95230994|95244210-95244250	ATC	Trunc	0.26	0.2	0.8923	22.8	13.4	20.7	21.9	13.5	11.3	8	10.1	1.9	3.3	3.8	3	0	2	3.5	2.9	142.1
ENSG00000152078_ENSG00000122481	ENST00000604534_iORF_11	1+:95143998-95144056|95148701-95148706	1+:95143998-95144056|95148701-95148706	AAG	iORF	0.12	0.16	0.36399	0.4	1	1.1	3.7	0	1.4	0.6	0	1	0	1	1	0	0	1	0.6	12.8
ENSG00000152078_ENSG00000122481	ENST00000604534_iORF_13	1+:95148739-95148791|95150207-95150233	1+:95148739-95148791|95150207-95150233	TTG	iORF	0.32	0.4	0.60574	2.6	1.2	0.7	2.9	0.9	0.7	0	0	0	1	0	0.5	0	1	0	0.3	11.9
ENSG00000152078_ENSG00000122481	ENST00000604534_iORF_14	1+:95150242-95150266|95151324-95151339	1+:95150242-95150266|95151324-95151339	TTG	iORF	0.1	0.34	0.41896	0	2	0.9	3	0.6	0.6	0	1	0.4	0	0	0	0	0	0	0	8.6
ENSG00000152078_ENSG00000122481	ENST00000604534_iORF_16	1+:95151384-95151419|95173815-95173816	1+:95151384-95151419|95173815-95173816	ATT	iORF	0.21	0.4	0.67878	0.1	0.9	0.2	2.9	0	0.9	0.4	0	1	0	0	0	0	0	0	0.1	6.4
ENSG00000152078_ENSG00000122481	ENST00000263893_Variant_0	1+:95234215-95234315|95244210-95244713	1+:95234215-95234315|95244210-95244713	GTG	Variant	0.11	0.62	0	112.4	100.4	130.8	156.5	109.4	142.7	78.2	88.6	18.4	20.9	19.4	25.1	17.6	14	23.1	22.2	1079.6
ENSG00000152078_ENSG00000122481	ENST00000495272_ncRNA_12	1+:95244502-95244535	1+:95244502-95244535	GTG	ncRNA	0.32	0.46	0.88345	2.1	1	0.8	1	0.9	2.1	0	2.4	1.4	1.3	0	0	0	0	0	0	13
ENSG00000152078_ENSG00000122481	ENST00000495272_ncRNA_8	1+:95244564-95244573	1+:95244564-95244573	ATC	ncRNA	0	0.49	0.82005	2.8	0.5	2.6	8.8	1.4	1.2	3.2	2.3	0.6	0	0.7	0.2	0	0	0	0.3	24.5
ENSG00000152078_ENSG00000122481	ENST00000263893_dORF_6	1+:95244696-95244715|95246755-95246865	1+:95244696-95244715|95246755-95246865	AGG	dORF	0.05	0.42	0.03072	11.5	3.4	7.1	9.6	2.9	6.5	4.9	6.4	0.9	3.8	1.2	3.7	1.5	2.7	1.4	1.6	69.1
ENSG00000152078_ENSG00000122481	ENST00000460571_ncRNA_9	1+:95246585-95246618	1+:95246585-95246618	AAG	ncRNA	0.3	0.37	0.63327	0.9	0	0.9	3.8	1	0.7	0	0	0	0	0	0	0.4	0.8	0	0	8.6
ENSG00000152078_ENSG00000122481	ENST00000460571_ncRNA_3	1+:95246622-95246657|95246755-95246870	1+:95246622-95246657|95246755-95246870	CTG	ncRNA	0.17	0.36	0.57396	7	3	2.3	12.6	4.1	7.9	5.3	3.9	1	1.6	2.5	1.1	1.8	2.6	1.2	0.4	58.2
ENSG00000152078_ENSG00000122481	ENST00000460571_ncRNA_5	1+:95246793-95246865	1+:95246793-95246865	ATG	ncRNA	0.99	0.2	0.089667	8.3	2.9	5.8	7.7	1.9	4.3	2.9	4.9	0.9	2.9	1.2	3.7	1.2	2.7	1.3	0	52.8
ENSG00000188092	ENST00000478307_ncRNA_0	1+:147928483-147928540	1+:147928483-147928540	CTG	ncRNA	0.85	0.43	0.73715	2.3	2.5	2.9	2.6	4.5	4.7	2.7	0.8	0.4	0.3	0.2	0	0	1.1	0.3	0.6	25.9
ENSG00000199879	ENST00000363009_ncRNA_0	1+:148263593-148263602	1+:148263593-148263602	TTG	ncRNA	0.93	0.21	0.88889	223.1	227.5	195.8	224.9	214.8	206.6	130.2	103.6	81.7	81.4	103.9	132	236.9	120.7	166.1	128.9	2578
ENSG00000009780	ENST00000373954_uORF_4	1+:27725993-27726062	1+:27725993-27726062	CTG	uORF	0.15	0.48	0.2593	0	2	2.4	2.7	1.5	4.8	3.7	1.1	0.5	0.8	1.7	1.6	0.2	0	0	0	23
ENSG00000009780	ENST00000530324_Trunc_1	1+:27726104-27726161|27727471-27727536|27732602-27732657|27734030-27734183|27744653-27744811|27749067-27749154|27755194-27755330|27759525-27759657	1+:27726104-27726161|27727471-27727536|27732602-27732657|27734030-27734183|27744653-27744811|27749067-27749154|27755194-27755330|27759525-27759657	AAG	Trunc	0.38	0.61	0.6633	90.3	82.4	71.5	122.5	91.8	112.4	69.1	51	30	20.9	13	10.4	18.1	25.9	9	10.2	828.4
ENSG00000009780	ENST00000373954_Trunc_0	1+:27726104-27726161|27727471-27727536|27732602-27732657|27734030-27734183|27744653-27744811|27749067-27749154|27755194-27755330|27759525-27759627|27760494-27760581	1+:27726104-27726161|27727471-27727536|27732602-27732657|27734030-27734183|27744653-27744811|27749067-27749154|27755194-27755330|27759525-27759627|27760494-27760581	AAG	Trunc	0.38	0.61	0	106.8	87.2	75.4	127.3	99.4	117.6	72.7	57.7	30.5	23	14.8	12	19.1	30.4	9.9	10.7	894.4
ENSG00000009780	ENST00000530324_iORF_3	1+:27734047-27734080	1+:27734047-27734080	TTG	iORF	0.05	0.5	0.64366	3.2	1.5	4.6	1.9	1.8	1.7	1.7	3	0	1.1	0	0.3	0	0.7	0.9	0	22.3
ENSG00000009780	ENST00000530324_iORF_2	1+:27744768-27744789	1+:27744768-27744789	AGG	iORF	0.21	0.19	0.90168	1	2.5	1.4	0	0.9	1.6	0.4	0	0	0.9	0	0	0	0	0	0.2	9
ENSG00000009780	ENST00000530324_iORF_5	1+:27755224-27755233	1+:27755224-27755233	AGG	iORF	0.51	0.2	0.87949	1	0.8	1.7	1.8	2.6	0.8	1.3	0.9	0.3	0	0	0.4	0	0.1	0.3	0	11.9
ENSG00000009780	ENST00000446647_iORF_7	1+:27755319-27755330|27759525-27759538	1+:27755319-27755330|27759525-27759538	AAG	iORF	0.45	0.4	0.11613	0	0	0	3.7	0	0.7	2	0	0	1.3	0	0.7	0	1	0.8	0.3	10.6
ENSG00000009780	ENST00000373954_iORF_6	1+:27760525-27760570	1+:27760525-27760570	CTG	iORF	0.07	0.41	0.6797	3.4	0.3	0.2	1.6	0.8	0.4	0.9	2.5	1.7	1.6	0	1.1	0	2.7	0	0	17.2
ENSG00000117758_ENSG00000270031	ENST00000440806_uORF_9	1+:27773236-27773269	1+:27773236-27773269	CTG	uORF	0.95	0.46	0.84693	0.1	1	0.6	0.9	0.4	5.3	0.5	0.7	0.6	1.6	1.4	0.4	0.3	0	0.6	0	14.4
ENSG00000117758_ENSG00000270031	ENST00000440806_uORF_4	1+:27773249-27773282	1+:27773249-27773282	CTG	uORF	0.18	0.62	0.06183	6.9	10.6	5	1.7	5.8	13.1	5.7	5.7	3.2	6.8	4.2	2.2	3	2.8	4.4	1.3	82.2
ENSG00000117758_ENSG00000270031	ENST00000468761_ncRNA_1	1+:27773307-27773425|27789561-27789631|27793532-27793632|27801677-27801824	1+:27773307-27773425|27789561-27789631|27793532-27793632|27801677-27801824	ATG	ncRNA	0.96	0.65	0.51775	129.8	184.1	124	136.5	161.6	230	103.4	89.7	25.7	22.3	28.5	41.5	23.6	26.3	35.7	18.8	1381.6
ENSG00000117758_ENSG00000270031	ENST00000373943_CDS_0	1+:27773307-27773425|27789561-27789631|27793532-27793632|27801677-27801815|27810245-27810289|27812162-27812268|27817850-27817923|27819649-27819732|27822230-27822329	1+:27773307-27773425|27789561-27789631|27793532-27793632|27801677-27801815|27810245-27810289|27812162-27812268|27817850-27817923|27819649-27819732|27822230-27822329	ATG	CDS	0.99	0.62	0	195.8	231	168.8	226.6	208.9	316.6	138.9	131.6	41	43	40.6	63.2	41.8	45.9	38.9	26.1	1958.8
ENSG00000117758_ENSG00000270031	ENST00000468761_ncRNA_8	1+:27789603-27789631|27793532-27793588	1+:27789603-27789631|27793532-27793588	AGG	ncRNA	0.64	0.26	0.866	3.9	1	2.5	4.9	2.4	3.5	0.2	0.7	0.3	0.2	0.7	0.1	0.2	1.5	0	0	22
ENSG00000117758_ENSG00000270031	ENST00000373943_iORF_3	1+:27801774-27801815|27810245-27810289|27812162-27812268|27817850-27817896	1+:27801774-27801815|27810245-27810289|27812162-27812268|27817850-27817896	AGG	iORF	0.05	0.36	0.34896	7.5	9.5	6.8	17	7.2	14.4	6.2	2.7	3.9	3.7	2.2	1.5	1.5	1.4	1	0.1	86.7
ENSG00000117758_ENSG00000270031	ENST00000440806_orphan_5	1+:27801793-27801815|27810245-27810286	1+:27801793-27801815|27810245-27810286	AAG	orphan	0.11	0.51	0.96655	4.2	2.4	4.6	4.9	2.9	8.2	1.7	2.4	2	0	1.4	1	1.6	0.5	0.2	0	37.7
ENSG00000117758_ENSG00000270031	ENST00000440806_orphan_7	1+:27801798-27801815|27810245-27810289|27811991-27812011	1+:27801798-27801815|27810245-27810289|27811991-27812011	CTG	orphan	0.6	0.31	0.24878	1.5	2.7	2.3	3.3	2.1	4.6	1	1.3	2.5	1	0.6	0.4	0.4	0.2	0	0	24
ENSG00000117758_ENSG00000270031	ENST00000472285_ncRNA_2	1+:27817856-27817937	1+:27817856-27817937	ATT	ncRNA	0.25	0.2	1	6.8	3.8	5.6	9.4	3.1	22.2	9.1	7.9	2.3	2.2	0.7	0.5	4.3	5.2	2	1	86.2
ENSG00000117758_ENSG00000270031	ENST00000472285_ncRNA_10	1+:27817953-27817962	1+:27817953-27817962	GTG	ncRNA	0	0.52	0.55556	4.2	0.7	0	3.5	1.7	0	0.8	0.9	0.9	0.9	0	0	0	0	0	0	13.7
ENSG00000117758_ENSG00000270031	ENST00000373943_iORF_6	1+:27819671-27819704	1+:27819671-27819704	AAG	iORF	0.04	0.32	0.83604	0.8	3.3	1.8	4.6	4.2	5.6	1.9	1.9	1	2.2	0	0.7	1	0.2	0	0.3	29.6
ENSG00000117758_ENSG00000270031	ENST00000373943_dORF_11	1+:27822328-27822382	1+:27822328-27822382	ATT	dORF	0.18	0.43	0.0070112	1	1	1	2.2	0	0.6	0.7	1	0	0	0	0	0	0	0	0	7.6
ENSG00000143369	ENST00000369047_Variant_0	1+:150508164-150508279|150509530-150509581|150509660-150509762|150509921-150510002|150510101-150510182|150510875-150511198|150511456-150511831|150512351-150512572|150512724-150512812|150513236-150513467	1+:150508164-150508279|150509530-150509581|150509660-150509762|150509921-150510002|150510101-150510182|150510875-150511198|150511456-150511831|150512351-150512572|150512724-150512812|150513236-150513467	CTG	Variant	0.18	0.21	3.808e-09	0	6	1.7	5.1	4.1	6.9	3	7.2	5	9.3	4.9	11	3	4.3	1.2	8	80.5
ENSG00000143369	ENST00000470432_ncRNA_1	1+:150511663-150511831|150512351-150512572|150512724-150512812|150513236-150513467	1+:150511663-150511831|150512351-150512572|150512724-150512812|150513236-150513467	TTG	ncRNA	0.12	0.27	1	0	4	0	0.9	0	3	0	4	2	1.7	2.9	1	1	2.9	0	2	25.5
ENSG00000065183	ENST00000471680_ncRNA_7	1+:117929789-117929864	1+:117929789-117929864	CTG	ncRNA	0.94	0.49	0.74873	0.6	2.5	0	0.9	2	9.8	2	0.2	0.7	1.7	2.2	0.4	1.2	2.1	1.1	0	27.4
ENSG00000065183	ENST00000471680_ncRNA_12	1+:117929820-117929853	1+:117929820-117929853	ATC	ncRNA	0.08	0.23	0.17688	0	0.5	0	0	1	4	0.9	0	0.9	0.1	1.8	0	1.4	0	1.7	0	12.2
ENSG00000065183	ENST00000471680_ncRNA_4	1+:117929833-117929908	1+:117929833-117929908	ATT	ncRNA	0.13	0.53	0.21024	4.2	9.1	2.9	1.9	2.9	11.1	2.6	1	1.8	5.4	1	0.1	1.1	6.7	6.1	0.1	57.8
ENSG00000065183	ENST00000471680_ncRNA_1	1+:117933287-117933407	1+:117933287-117933407	ATT	ncRNA	0.77	0.61	0.85668	4.8	20.5	8.2	4.7	5	31.2	3.3	1	2.7	3.6	2.3	4.1	2.5	3.1	3.8	0.5	101.4
ENSG00000065183	ENST00000369441_uoORF_3	1+:117933287-117933389|117933629-117933635	1+:117933287-117933389|117933629-117933635	ATT	uoORF	0.77	0.61	0.62795	4.2	15.8	6.9	2.7	4.4	28.4	3.2	0.9	2.7	2.6	1.6	3.6	2.5	2.8	3.8	0.1	86.1
ENSG00000065183	ENST00000369441_CDS_0	1+:117933319-117933389|117933629-117933682	1+:117933319-117933389|117933629-117933682	ATG	CDS	0.97	0.57	5.2299e-05	6.6	39.2	19.6	7.5	15.4	55.2	10.7	4.9	24.8	30.5	12.6	12.8	23.7	24.1	30.6	9.6	327.9
ENSG00000065183	ENST00000471680_ncRNA_16	1+:117933413-117933476	1+:117933413-117933476	GTG	ncRNA	0.46	0.39	0.85991	2	1.6	0.2	0.6	0	5.1	0	0.1	1	0	1	0	0.2	0	0.3	0	11.9
ENSG00000065183	ENST00000471680_ncRNA_9	1+:117933465-117933490|117934472-117934495	1+:117933465-117933490|117934472-117934495	CTG	ncRNA	0.05	0.34	0.27214	0.1	1	0.9	3.9	1	7.2	0	1	0.5	2	0	0	0.9	1.3	1.8	0	21.6
ENSG00000065183	ENST00000369441_dORF_17	1+:117934485-117934542	1+:117934485-117934542	AGG	dORF	0.2	0.25	0.71815	0.1	0.2	1	0.1	0.2	3.4	0.1	0.1	1	1.8	0.1	0	0.1	0	0.2	0.1	8.4
ENSG00000065183	ENST00000471680_ncRNA_15	1+:117934542-117934587	1+:117934542-117934587	CTG	ncRNA	0.32	0.38	0.40095	1	1.8	1	0.1	1.9	1.3	0.5	0	2	0	0	0	0	2	0	1	12.6
ENSG00000065183	ENST00000471680_ncRNA_19	1+:117934671-117934682|117936768-117936796	1+:117934671-117934682|117936768-117936796	CTG	ncRNA	0.21	0.16	0.70139	0	0.1	0	0.2	0.1	2.3	0.4	1	0	0	0.6	1	1	0	0	0	6.6
ENSG00000065183	ENST00000471680_ncRNA_21	1+:117936835-117936880	1+:117936835-117936880	ATG	ncRNA	0.6	0.35	0.81584	0.6	0.4	0	0.1	0	0.3	0	0.1	0.7	0.9	0.6	0.8	0	1.1	0.4	0	6
ENSG00000065183	ENST00000349139_iORF_11	1+:117938541-117938558|117939476-117939543	1+:117938541-117938558|117939476-117939543	TTG	iORF	0.46	0.24	0.99432	0.4	1.5	0.5	0	0	2.1	0.2	0.3	1.1	2.2	1	0	1.2	1	0	0.7	12.2
ENSG00000065183	ENST00000349139_iORF_8	1+:117940923-117940940|117941123-117941157	1+:117939561-117939572|117940826-117940940|117941123-117941157	ATG	iORF	0.31	0.26	0.90313	1.1	1.5	0.2	0	0	1	0	0	0.2	1.8	1.2	0.1	0.2	0.5	0	0	7.8
ENSG00000065183	ENST00000349139_iORF_2	1+:117943467-117943548	1+:117943467-117943548	ATT	iORF	0.95	0.4	0.84646	1.2	14.2	4.2	0.9	1.1	7.2	2.7	0	8.8	5.4	2.5	1	2.4	6.1	1.7	3.2	62.6
ENSG00000065183	ENST00000349139_iORF_22	1+:117943472-117943481	1+:117943472-117943481	ATT	iORF	0.98	0.13	0.75	0.5	1.1	0	0	0.4	0.5	0	0	0.3	0.9	0.1	0.4	0	0	0	0	4.1
ENSG00000065183	ENST00000349139_iORF_5	1+:117943577-117943626|117946085-117946114	1+:117943577-117943626|117946085-117946114	ATA	iORF	1	0.09	0.94931	0.6	3.8	2.1	0.9	0.7	4.6	1.5	0.9	3.5	4.1	1.9	1.8	3.1	1	0.3	0.8	31.5
ENSG00000065183	ENST00000349139_iORF_13	1+:117946123-117946165	1+:117946123-117946165	ATG	iORF	0.56	0.28	0.85695	0	0.7	0.4	0	0.7	3.6	0.9	0.9	1.2	1.9	0	0.2	2.4	0.9	0	0	13.8
ENSG00000065183	ENST00000349139_iORF_10	1+:117949769-117949808	1+:117949769-117949808	GTG	iORF	0.99	0.5	0.41133	1	3.2	0	0.1	0	3.8	0.3	0	0.9	4.9	2.9	1	1.8	1	0	0	20.8
ENSG00000065183	ENST00000349139_iORF_20	1+:117950113-117950128	1+:117950113-117950128	ACG	iORF	0.51	0.35	0.8704	0	0	0	1.7	0.7	1	0	0	0	1	0	1	0	0	1	0	6.4
ENSG00000065183	ENST00000349139_iORF_18	1+:117952066-117952076|117952296-117952301	1+:117952066-117952076|117952296-117952301	ATG	iORF	0.97	0.43	0.9744	0	2.8	1.3	0.1	0.5	0.1	0.9	0.9	0.7	0	0	0.8	0.7	0.1	0	0.1	8.9
ENSG00000065183	ENST00000349139_iORF_14	1+:117954028-117954061	1+:117954028-117954061	TTG	iORF	0.19	0.29	0.789	0	0	0	1.5	0	0	0	0	2.2	2.7	1.6	1	0	1.5	0	1.5	12
ENSG00000065183	ENST00000349139_iORF_6	1+:117958963-117959003|117959291-117959323	1+:117958963-117959003|117959291-117959323	ATT	iORF	0.97	0.34	0.3674	1.6	0.5	0.7	0.7	0	2.3	1.3	0	3.2	5.1	3.6	1.9	3.8	4.1	0.5	2.8	32.1
ENSG00000187961	ENST00000338591_CDS_0	1+:960693-960800|961292-961552|961628-961750|961825-962047|962354-962471|962703-962917|963108-963253|963336-963504|963919-964008|964106-964180|964348-964530|964962-965191	1+:960693-960800|961292-961552|961628-961750|961825-962047|962354-962471|962703-962917|963108-963253|963336-963504|963919-964008|964106-964180|964348-964530|964962-965191	ATG	CDS	1	0.46	6.4663e-14	31.2	41.6	27.2	38.3	46.1	59.4	18	28.4	16.6	9.2	4.7	5.5	6.3	10	4.9	6.2	353.3
ENSG00000187961	ENST00000463212_ncRNA_2	1+:961660-961750|961825-962272	1+:961660-961750|961825-962272	ACG	ncRNA	0.16	0.38	0.99661	8.4	4.9	4.8	7.7	7.5	15.1	2.8	4.8	1.7	0.9	0.2	0	0	0.9	1.3	0.1	61
ENSG00000187961	ENST00000466300_dORF_1	1+:962882-962917|963031-963253|963336-963504|963919-964008|964106-964167|964348-964352	1+:962882-962917|963031-963253|963336-963504|963919-964008|964106-964167|964348-964352	CTG	dORF	0.29	0.24	0.77699	9.5	5.1	3.4	6.5	9.7	10.1	1	4.4	6.5	1	1.8	1	1.7	1	1.3	0	64.1
ENSG00000187608	ENST00000624652_uORF_3	1+:1008227-1008257	1+:1008227-1008257	ACG	uORF	0.26	0.36	0.11606	2.6	0.1	0	1	1.8	0.9	0	0	0	0	0	0	0.6	0	0	0	6.9
ENSG00000187608	ENST00000379389_Variant_0	1+:1013546-1013576|1013983-1014478	1+:1013501-1013576|1013983-1014478	GTG	Variant	0.05	0.66	0	494.8	480.6	409	423.1	580.1	597.7	290.4	318.6	127.7	116.8	130.4	127.3	118.3	95.3	106.3	74.1	4490.4
ENSG00000187608	ENST00000379389_iORF_2	1+:1014242-1014281	1+:1014242-1014281	ATA	iORF	0.01	0.53	0.88894	2.2	1.8	1.5	4.6	3.5	6.3	1.7	2.4	0.5	1	0.6	0.9	0.3	1.2	0	0.2	28.8
ENSG00000187608	ENST00000379389_iORF_1	1+:1014323-1014353	1+:1014323-1014353	AGG	iORF	0.03	0.54	0.066095	12.5	10	7.9	8.8	4.6	9.3	3.3	5.2	2.6	0.9	0.7	3.5	0	0.9	0	0.2	70.6
ENSG00000116731	ENST00000235372_iORF_5	1+:13749397-13749421	1+:13749397-13749421	ATG	iORF	0.58	0.55	0.026671	2	0.3	1.9	2.7	0	4.6	1	0.9	1.8	0.2	2.6	1.9	3.9	0.4	2	2.5	28.6
ENSG00000116731	ENST00000491815_ncRNA_10	1+:13749484-13749487|13773077-13773137	1+:13749484-13749487|13773077-13773137	AAG	ncRNA	0.81	0.42	0.077541	0.2	0.3	2	3.3	1	0	0.4	0	1.5	1.5	0	0.4	0	2.1	1.9	1.8	16.7
ENSG00000116731	ENST00000343137_Variant_1	1+:13773118-13773188|13778417-13782831|13786514-13786527	1+:13773118-13773188|13778417-13782831|13786514-13786527	ATC	Variant	0.86	0.26	1	106.7	117.2	87.5	121.4	98.4	173	68.1	73.4	62.5	52.5	51.3	54.6	46.2	45.3	50.8	35.6	1244.5
ENSG00000116731	ENST00000235372_Trunc_0	1+:13773118-13773188|13778417-13782831|13816426-13816547	1+:13773118-13773188|13778417-13782831|13816426-13816547	ATC	Trunc	0.86	0.26	1.0044e-13	107.7	118.5	90.5	122.4	101.1	173.7	73	73.6	63.4	52.5	52.1	54.6	46.2	45.3	52.4	35.6	1262.8
ENSG00000116731	ENST00000487453_uORF_12	1+:13773122-13773137	1+:13773122-13773137	AAG	uORF	0.48	0.37	1	0.2	0.3	0	2.3	0	0	0.4	0	0.7	1	0	0.4	0	1.1	0.9	0.8	8.3
ENSG00000116731	ENST00000487453_uoORF_3	1+:13773143-13773173	1+:13773143-13773173	GTG	uoORF	0.14	0.58	0.31163	2	5.1	4.2	5.4	1.6	6	2.6	0	0.3	0.3	1.7	0.2	1.2	0.1	0.4	0.1	31.1
ENSG00000116731	ENST00000343137_iORF_15	1+:13778519-13778564	1+:13778519-13778564	CTG	iORF	0.26	0.05	0.83009	1.7	0	0	0	0.8	0.9	0	1	0	0	0	0	0	0.9	0	1	6.3
ENSG00000116731	ENST00000343137_iORF_8	1+:13778529-13778580	1+:13778529-13778580	CTG	iORF	0.15	0.5	0.71627	3.2	1.5	2.1	3	7.7	1.6	0.7	1	0	0	0	1	1.6	0	0	0	23.4
ENSG00000116731	ENST00000343137_iORF_9	1+:13779698-13779791	1+:13779698-13779791	AGG	iORF	0.08	0.25	0.59806	2	2.2	2.4	0.4	0.6	4.7	2	0	0	0	0.9	0	0	2.9	0.4	0.2	18.7
ENSG00000116731	ENST00000343137_iORF_18	1+:13780280-13780340	1+:13780280-13780340	GTG	iORF	0.52	0.36	0.52546	0.3	0.4	2	0.9	1	0.5	0.3	0	0	0	0	0	0.8	1	0	0	7.2
ENSG00000116731	ENST00000343137_iORF_14	1+:13780434-13780479	1+:13780434-13780479	AAG	iORF	0.44	0.4	0.65308	1	0	0	0	0	2.7	0.6	0	0	1	0	0	0.1	2.2	1	0.8	9.4
ENSG00000116731	ENST00000343137_iORF_16	1+:13781040-13781061	1+:13781040-13781061	ATC	iORF	0.67	0.28	0.68235	0	0.1	2.1	0	0.2	1.5	1.7	0	0.4	0	0	0	0.8	1	0	0	7.7
ENSG00000116731	ENST00000343137_iORF_19	1+:13781088-13781118	1+:13781088-13781118	ATC	iORF	0.21	0.38	0.54336	1	0	0	2	1	0	0.9	0	0	0	1	1	0	0.2	0	0	7.2
ENSG00000116731	ENST00000343137_iORF_7	1+:13781645-13781741	1+:13781645-13781741	ATC	iORF	0.98	0.05	0.91245	0.5	1.8	2.1	3.1	2.5	2.9	0.6	1.9	0.8	0.1	0.9	2.1	0.6	0.9	1.7	0.5	22.7
ENSG00000116731	ENST00000343137_iORF_17	1+:13781910-13781958	1+:13781910-13781958	ATT	iORF	0.35	0.36	1	0	0	0.3	1	0	0	0	0.4	1	1.8	1	0	1	0	0	1	7.5
ENSG00000116731	ENST00000343137_iORF_13	1+:13781979-13782006	1+:13781979-13782006	ACG	iORF	0.08	0.41	0.71836	0.4	0.8	0	0.9	0.7	0.9	0	0	1.7	0	0	0.6	1.7	0	0.9	0	8.6
ENSG00000116731	ENST00000343137_iORF_11	1+:13782108-13782147	1+:13782108-13782147	ATC	iORF	0.1	0.47	0.096687	0	0	1.8	1	2.8	3	1	0	1.9	0	1	0	0	1.5	0	1	15
ENSG00000116731	ENST00000235372_iORF_2	1+:13816450-13816492	1+:13816450-13816492	ATG	iORF	0.54	0.47	0.18563	1.6	8	1	2.9	3.9	6.8	2.2	10.8	0	0	1	0	2	2	2	0	44.2
ENSG00000116731	ENST00000503842_iORF_4	1+:13816552-13816567	1+:13816552-13816567	CTG	iORF	1	0.41	0.03658	1	2	3	6	1	2.3	1	3	1	0	0	2	1	2	1.8	0	27
ENSG00000116731	ENST00000503842_dORF_6	1+:13823382-13823493	1+:13823382-13823493	CTG	dORF	0.23	0.41	0.019289	1	1.9	0.9	2.8	2.3	5	4	1.9	0	1	1.2	0	1	0	1.9	0.3	25.2
ENSG00000228436	ENST00000433671_ncRNA_0	1+:38860003-38860087	1+:38860003-38860087	CTG	ncRNA	0.72	0.52	0.00047396	6.1	4.5	4.1	2.9	2.3	10.5	3.5	5.6	1	0	0	0.2	0.2	5.8	1	1.2	49
ENSG00000228436	ENST00000433671_ncRNA_1	1+:38860131-38860212	1+:38860104-38860212	ATG	ncRNA	0.12	0.35	0.030005	0.3	0	2.8	0.8	0	3.3	2.3	0.9	0	0	0.2	1	0	0	0	1	12.5
ENSG00000174574	ENST00000432648_uoORF_0	1+:38991303-38991402	1+:38991273-38991402	CTG	uoORF	0.73	0.39	0.43518	12.4	24.3	14.2	8.5	30.5	35.5	11.5	8	4.2	5.7	3.4	2.6	7	4.6	4.5	3	179.8
ENSG00000174574	ENST00000432648_uORF_2	1+:38991287-38991320	1+:38991287-38991320	ATT	uORF	0.33	0.51	0.11194	1.3	8.4	3.8	1.3	6.7	12.6	3.5	2.9	4.2	5	0.9	2.9	5.8	0.3	0.9	0.7	60.9
ENSG00000174574	ENST00000446189_uoORF_1	1+:38991303-38991402	1+:38991288-38991402	CTG	uoORF	0.56	0.41	0.6602	12.4	24.3	14.2	8.5	30.5	35.5	11.5	8	4.2	5.7	3.4	2.6	7	4.6	4.5	3	179.8
ENSG00000174574	ENST00000432648_iORF_3	1+:39001019-39001028	1+:39001019-39001028	TTG	iORF	0	0.47	0.88889	2.8	1.9	1.5	3.7	1.7	0.6	1.4	1.5	0	1	1.5	0.4	0.2	0.2	0	0	18.5
ENSG00000174574	ENST00000432648_iORF_4	1+:39001031-39001046	1+:39001031-39001046	GTG	iORF	0.11	0.44	0.9919	1.7	0	0	1.3	0	2.2	0.1	0	2.1	0	0	0	0.2	0.7	0.1	0.7	9.1
ENSG00000168653	ENST00000372969_Variant_0	1+:39026356-39026402|39028722-39028940|39034391-39034496	1+:39026356-39026402|39028722-39028940|39034391-39034496	CTG	Variant	0.9	0.54	3.9781e-15	2386.2	1785.2	1696.4	2090.4	2871.9	3022.4	1581.3	1277.3	986.1	986.3	669.5	697.6	638.8	779.8	687.3	442.3	22599
ENSG00000168653	ENST00000372969_uORF_6	1+:39026381-39026402	1+:39026381-39026402	AAG	uORF	0.94	0.17	0.048892	30.4	36	21.2	27.6	39.2	54.8	21.1	18.5	6.7	5.5	5.4	8.7	4.9	3.7	4.8	2.6	291
ENSG00000168653	ENST00000372967_CDS_1	1+:39028724-39028940|39034391-39034496	1+:39028724-39028940|39034391-39034496	ATG	CDS	0.93	0.54	1	2107.4	1541.5	1482.7	1837.9	2463.8	2560.9	1339.2	1074.7	814.3	803.7	551.9	580.2	533.9	617.3	470.8	350	19130.3
ENSG00000168653	ENST00000372969_iORF_5	1+:39028771-39028795	1+:39028771-39028795	ATG	iORF	0.99	0.54	0.27325	86.5	33.1	34.8	77.2	42.4	38.9	29.2	25.7	23.5	15.6	17.3	12.8	12.4	9.6	10.7	12.2	481.8
ENSG00000168653	ENST00000372969_iORF_4	1+:39028791-39028848	1+:39028791-39028848	GTG	iORF	0.18	0.54	0.71599	63.2	52.5	55.8	67.4	62.9	87	44.3	41.3	13.5	11.6	12.3	12.6	10.4	11.7	6.4	3.3	556.1
ENSG00000168653	ENST00000372969_iORF_3	1+:39028819-39028834	1+:39028819-39028834	ATG	iORF	0.07	0.47	0.68532	69.4	68.6	68	77	61.5	87.9	43.4	51.4	13.8	13.5	7.8	10.2	8.4	8.2	6.1	5.6	601
ENSG00000168653	ENST00000372969_iORF_2	1+:39028840-39028906	1+:39028840-39028906	ATG	iORF	0.89	0.54	0.18763	133.5	96.8	82.7	179	78.9	97.8	67	51.7	30.1	30	22.3	17.5	21.3	19.7	7.3	9.4	945.1
ENSG00000168653	ENST00000372969_iORF_9	1+:39028908-39028917	1+:39028908-39028917	ATT	iORF	0.7	0.47	0.8627	0.6	0.2	1	4.5	0.2	0.4	0.7	0	2.2	2.7	1.3	0.6	2	0.8	0.1	1.3	18.5
ENSG00000168653	ENST00000372969_iORF_7	1+:39034402-39034429	1+:39034396-39034429	AGG	iORF	0.04	0.55	0.59513	42.4	18.8	26	54.2	18.6	28.5	15	18.9	20.4	10.4	13.8	6	10.8	11.5	3.8	5.8	305
ENSG00000168653	ENST00000372969_iORF_8	1+:39034398-39034434	1+:39034398-39034434	GTG	iORF	0.09	0.53	0.69716	33.7	13	22.8	42.2	9	13	14.7	15.6	11.7	13.2	8.3	8.7	9.1	7.9	1.6	4.3	228.7
ENSG00000224699	ENST00000608602_ncRNA_0	1+:110412200-110412251	1+:110412200-110412251	GTG	ncRNA	0.11	0.42	0.40187	0	0	2	3	1	0.1	0	1	0.8	0	0	0.8	0	0	0	0	8.6
ENSG00000117010	ENST00000372699_uORF_6	1+:40531583-40531646	1+:40531583-40531646	ATG	uORF	0.69	0.43	0.54394	0	1.6	0	3	1	1	2.2	0	0	0	0	0	0	0	0	1	9.7
ENSG00000117010	ENST00000372697_uORF_3	1+:40531675-40531738	1+:40531675-40531738	ATC	uORF	0.04	0.21	0.84861	3.5	0.6	0.2	0.2	2	1.4	0.2	1.3	0	2.9	0.4	0.9	0	1	2.8	0	17.6
ENSG00000117010	ENST00000372697_uORF_2	1+:40531718-40531787|40533142-40533154	1+:40531718-40531787|40533142-40533154	CTG	uORF	0.5	0.58	0.88707	9.8	8.6	10	7.1	11.1	10.2	9.5	12.8	1.2	2	4.4	4.5	1.3	3.6	7.4	2.3	105.8
ENSG00000117010	ENST00000372697_uORF_9	1+:40531725-40531734	1+:40531725-40531734	ACG	uORF	0.22	0.01	0.5625	0.2	0.3	1.5	0	0.5	1.1	0.4	1.1	0.4	0	0.1	0.4	0	0	0.5	0	6.5
ENSG00000117010	ENST00000372697_Variant_1	1+:40533157-40533181|40540585-40540712|40541614-40541710|40544396-40544518	1+:40533157-40533181|40540585-40540712|40541614-40541710|40544396-40544518	CTG	Variant	0.07	0.53	0.8507	19.4	13.7	11.1	22.6	9.8	18.6	12.8	11	2.2	4.2	3.5	5.8	1.5	2	3.3	2.5	144.1
ENSG00000117010	ENST00000372699_Trunc_0	1+:40546734-40547460	1+:40533166-40533181|40540585-40540712|40541614-40541710|40546561-40547460	AAG	Trunc	0.22	0.39	0.060781	18.1	20.7	18	34.6	15.1	32.7	15.5	12.8	8.8	10.5	3.9	7.3	6.1	14	2	6.6	226.7
ENSG00000117010	ENST00000372697_iORF_4	1+:40540691-40540712|40541614-40541641	1+:40540691-40540712|40541614-40541641	ATA	iORF	0.96	0.23	0.4	2.4	0	1.9	2.3	0	1.8	1.4	0	0	0.3	1	0	0	1	0.4	0.7	13.3
ENSG00000117010	ENST00000372699_iORF_5	1+:40541669-40541710|40546561-40546568	1+:40541669-40541710|40546561-40546568	ATG	iORF	0.06	0.43	0.73825	1.3	1.8	1.3	3.3	0	1.7	1.7	0	0.4	0	0	0	0	0	0	0	11.5
ENSG00000117010	ENST00000372699_iORF_7	1+:40546589-40546649	1+:40546589-40546649	AGG	iORF	0.26	0.42	0.55162	1	0	0	0.9	0.9	0	1	0.8	2.3	0.7	2	0	0	0	0	0	9.6
ENSG00000117010	ENST00000372699_dORF_8	1+:40547440-40547494	1+:40547440-40547494	ATC	dORF	0.51	0.39	0.12176	0	0.1	0.3	0.4	0.2	1.2	0	0.4	0	0.2	0	1.9	0.2	2.1	0	0	7.1
ENSG00000066136	ENST00000467203_ncRNA_6	1+:40691712-40691823	1+:40691712-40691823	GTG	ncRNA	0.99	0.52	0.007967	12.1	13.1	11.7	9.3	19.2	25.5	6.5	6.3	4.6	9.1	5.2	4.3	4.7	8.4	6.5	4.5	151.1
ENSG00000066136	ENST00000425457_Variant_0	1+:40691761-40691867|40738835-40738948|40747533-40747605|40749572-40749686|40753150-40753246|40758120-40758294|40762887-40763046|40766595-40766703|40766917-40766974|40769355-40769415|40770708-40770828	1+:40691761-40691867|40738835-40738948|40747533-40747605|40749572-40749686|40753150-40753246|40758120-40758294|40762887-40763046|40766595-40766703|40766917-40766974|40769355-40769415|40770708-40770828	GTG	Variant	0.97	0.43	0	319.3	367.4	263.3	241.1	279.1	441.4	162.1	147.4	102	105.4	65.5	57.7	76.8	76.1	41.7	32.5	2779
ENSG00000066136	ENST00000456393_Variant_1	1+:40691761-40691867|40738835-40738948|40747533-40747605|40749572-40749686|40753150-40753246|40758120-40758294|40762887-40763046|40766595-40766703|40769355-40769415|40770711-40770828	1+:40691761-40691867|40738835-40738948|40747533-40747605|40749572-40749686|40753150-40753246|40758120-40758294|40762887-40763046|40766595-40766703|40769355-40769415|40770711-40770828	GTG	Variant	0.97	0.43	1	316.6	365.6	263.3	240.9	278.1	441.4	160.5	147.3	98.3	104.4	64.9	56.7	75.8	75.2	41.7	32.5	2763.3
ENSG00000066136	ENST00000456393_uORF_5	1+:40691849-40691861	1+:40691849-40691861	CTG	uORF	0.75	0.46	0.053244	20.2	30.7	19.2	7.7	44.8	37.2	14.1	12.8	9.2	8.7	3.4	8.3	3.6	9	11	3	243
ENSG00000066136	ENST00000372652_uORF_7	1+:40709420-40709543	1+:40709420-40709543	ATG	uORF	1	0.53	0.0048408	7.7	3.4	8.9	10.9	3.8	2.3	6	2.7	2	4	1	4	0	2.3	2	2.8	63.9
ENSG00000066136	ENST00000372653_uoORF_8	1+:40723736-40723792|40738835-40738875	1+:40723736-40723792|40738835-40738875	ATG	uoORF	0.24	0.22	0.12712	6.3	3	3.8	4.1	3.4	5	4.6	1.3	5.7	4.8	1.2	4.6	2.6	4.7	3.8	0.7	59.5
ENSG00000066136	ENST00000372654_CDS_2	1+:40738843-40738948|40747533-40747605|40749572-40749686|40753150-40753246|40758120-40758294|40762887-40763046|40766595-40766703|40769355-40769415|40770708-40770828	1+:40738843-40738948|40747533-40747605|40749572-40749686|40753150-40753246|40758120-40758294|40762887-40763046|40766595-40766703|40769355-40769415|40770708-40770828	ATG	CDS	0.89	0.6	1	299.8	345.9	247.8	231.8	257.6	416	153.4	138.8	93.7	94.7	60.7	52.7	70.8	70	34.7	30.6	2599
ENSG00000066136	ENST00000372653_CDS_3	1+:40738843-40738948|40747533-40747605|40749572-40749686|40753150-40753246|40758120-40758294|40762989-40763046|40766595-40766703|40769355-40769415|40770708-40770828	1+:40738843-40738948|40747533-40747605|40749572-40749686|40753150-40753246|40758120-40758294|40762989-40763046|40766595-40766703|40769355-40769415|40770708-40770828	ATG	CDS	0.87	0.6	1	267.9	305.5	216.4	206.9	224.3	374	135.3	123.9	88.3	86.7	58	43.5	64.3	61.1	33.9	28.7	2318.6
ENSG00000066136	ENST00000525290_orphan_11	1+:40749579-40749636	1+:40749579-40749636	GTG	orphan	0.13	0.23	0.86886	1.1	4.3	2.1	2.5	2.4	6.5	0.1	0.2	0	0.8	0	0.2	0.2	0	0	0	20.4
ENSG00000066136	ENST00000525349_ncRNA_9	1+:40762939-40763002	1+:40762915-40763002	AGG	ncRNA	0.41	0.23	0.79577	6.3	5.4	5.8	3	5	8.9	1	1.8	0.6	0.7	1.1	0.9	1.3	0.2	0	0	42
ENSG00000066136	ENST00000496608_ncRNA_10	1+:40770467-40770590	1+:40770467-40770590	AGG	ncRNA	0.92	0.47	0.4873	2.4	6.8	3.5	2.5	5.4	6.1	1.5	2	3.3	1.9	1.7	1.8	1.8	4.4	0.2	0	45.3
ENSG00000066136	ENST00000496608_ncRNA_4	1+:40770648-40770828	1+:40770648-40770828	AGG	ncRNA	0.16	0.48	0.36592	38	37.7	32.2	22.5	35.1	48.8	19.4	12.2	19.3	16.7	10.2	4.4	12.7	11.4	5.6	2.4	328.6
ENSG00000231551	ENST00000634549_ncRNA_0	1+:148402620-148402641	1+:148402620-148402641	ATG	ncRNA	0.05	0.39	0.36739	0	0.7	0	0.5	0.5	0	1.9	6.1	0	0.5	0	0.2	0	0	0	0	10.5
ENSG00000274210	ENST00000622285_ncRNA_0	1+:148522625-148522727	1+:148522625-148522727	ATG	ncRNA	1	0.54	0.027128	319.5	477.5	310.8	222.7	308.3	466.3	193.6	146.2	42.5	38	39.6	23.7	30.2	28.3	53	16	2716.1
ENSG00000274210	ENST00000622285_ncRNA_1	1+:148522677-148522686	1+:148522677-148522686	ATG	ncRNA	0.96	0.45	0.14063	77.5	72	45	41.6	50.8	87.7	40.6	35.9	10	7.9	3.8	5.9	8.8	7.7	9.6	5.6	510.4
ENSG00000178104	ENST00000529945_Trunc_0	1+:148953014-148953905|148960653-148960785|148961836-148961956|148962195-148962288|148962427-148962640|148965483-148965642|148966542-148966656|148966838-148966976|148967725-148967905|148968835-148969030|148972179-148972344|148972510-148972592|148974513-148974605|148977936-148978053|148978277-148978415|148979736-148979849|148981269-148981444	1+:148953014-148953905|148960653-148960785|148961836-148961956|148962195-148962288|148962427-148962640|148965483-148965642|148966542-148966656|148966838-148966976|148967725-148967905|148968835-148969030|148972179-148972344|148972510-148972592|148974513-148974605|148977936-148978053|148978277-148978415|148979736-148979849|148981269-148981444	TTG	Trunc	0.09	0.46	1.9409e-07	8.9	26.7	22.2	21.9	14.5	26.6	9.1	11.3	11.3	9.9	8.3	10.4	7.1	6	6.9	3.1	204.3
ENSG00000178104	ENST00000313431_Trunc_1	1+:148953014-148953905|148960653-148960785|148961836-148961956|148962195-148962288|148962427-148962640|148965483-148965642|148966542-148966656|148966838-148966976|148967725-148967905|148968835-148969030|148972179-148972344|148972510-148972592|148974513-148974605|148977936-148978053|148978277-148978415|148979736-148979849|148981269-148981397|148991884-148991973|148992254-148992260	1+:148953014-148953905|148960653-148960785|148961836-148961956|148962195-148962288|148962427-148962640|148965483-148965642|148966542-148966656|148966838-148966976|148967725-148967905|148968835-148969030|148972179-148972344|148972510-148972592|148974513-148974605|148977936-148978053|148978277-148978415|148979736-148979849|148981269-148981397|148991884-148991973|148992254-148992260	TTG	Trunc	0.09	0.46	1	7.9	22.7	20.2	19.1	14.5	25.3	9.1	10.3	10.5	8.3	6.9	7.6	5.4	4.7	5.9	2.5	180.8
ENSG00000178104	ENST00000529945_iORF_2	1+:148978299-148978332	1+:148978299-148978332	ATC	iORF	0.99	0.47	0.75055	0	2.7	0	0.6	1.3	1.6	0.5	0	1.3	1.6	1.2	1.6	0	0	1.7	0.8	14.9
ENSG00000277147	ENST00000384101_ncRNA_0	1+:149636785-149636794	1+:149636785-149636794	ATG	ncRNA	0.94	0.53	0.11111	33.7	6.6	5	18.8	10.6	10.1	4.6	4.5	11.7	12.6	8.4	4.6	11.7	8.7	12.1	5.9	169.6
ENSG00000197245	ENST00000374268_uORF_1	1+:26159081-26159111	1+:26159081-26159111	CTG	uORF	0.98	0.63	0.0036791	6.8	8.4	5	5.4	6.1	7.8	12.1	12.2	1.1	1.7	1.3	1	1	0.2	3	1	74.1
ENSG00000197245	ENST00000374268_uORF_2	1+:26159106-26159126|26161211-26161290	1+:26159106-26159126|26161211-26161290	ATT	uORF	0.05	0.49	0.030216	3.9	1.1	3	4.1	1.9	9.6	3.2	2.5	2.2	3	2.6	1.9	0	1	2.9	1	43.8
ENSG00000197245	ENST00000374268_Trunc_0	1+:26161801-26162107	1+:26161291-26162107	CTG	Trunc	0.98	0.51	0.036917	8.1	19.1	11.9	6.3	17	16.3	7.8	3.5	1.7	3.6	2.6	1.4	1	2.1	4.9	0.4	107.6
ENSG00000197245	ENST00000374268_dORF_3	1+:26162123-26162354	1+:26161679-26162354	CTG	dORF	0.45	0.42	0.8561	0.1	1.6	1	1	2.2	2.3	3.2	0.1	0.8	0.9	1	1	0	1.2	1	0	17.2
ENSG00000197245	ENST00000374268_dORF_5	1+:26162176-26162194	1+:26162176-26162194	CTG	dORF	0.04	0.35	0.041436	0	0	1	1	0	3.8	0.9	0.8	0	0	1	0	0	0	0	0	8.6
ENSG00000197245	ENST00000374268_dORF_4	1+:26162311-26162371	1+:26162311-26162371	GTG	dORF	0.39	0.38	0.035194	0	3	0	1	0	2.7	0	0	0	1	0	2	0	0	0	0	9.7
ENSG00000142684	ENST00000374266_CDS_0	1+:26169983-26170183|26170417-26170480|26170574-26170716	1+:26169983-26170183|26170417-26170480|26170574-26170716	ATG	CDS	0.98	0.5	5.0158e-16	351.2	344.5	234.3	174.9	530	460	185.4	152.3	104.6	101.2	67.8	64.6	113.1	88.5	57.2	40.8	3070.6
ENSG00000142684	ENST00000270812_dORF_1	1+:26170578-26170716	1+:26170578-26170716	AAG	dORF	0.07	0.27	1	91.3	71.5	55	41.7	103	97.2	41.3	30	18.8	30.8	10.9	9.3	23.6	19.1	9.5	4.4	657.4
ENSG00000142684	ENST00000270812_dORF_2	1+:26170684-26170726	1+:26170684-26170726	CTG	dORF	0.07	0.03	0.96379	6	1.2	1	3.3	1.4	3.9	5	1.1	1.6	0	0.4	0	0	1.9	0.4	0	27.3
ENSG00000142684	ENST00000270812_dORF_3	1+:26170764-26170773	1+:26170764-26170773	AAG	dORF	0.31	0.11	0.027778	1	0	1	0	1	0	1	0	0	0	0	0	0	1	0	0	5
ENSG00000086015	ENST00000361297_uORF_1	1+:45803685-45803703	1+:45803685-45803703	ATG	uORF	0.97	0.53	0.79012	15.6	17.2	19.5	23.9	20.4	32.5	20.9	20.6	17.2	15.5	10.8	10.1	9.5	8.2	8.2	8.4	258.4
ENSG00000086015	ENST00000361297_Trunc_0	1+:46023259-46023318|46023771-46023980|46025676-46025815|46027730-46027863|46028767-46028933|46029465-46029567|46029830-46029953|46030128-46030238|46030606-46030761|46031006-46031290|46031390-46031585|46032177-46032404|46032595-46032718|46033801-46033938|46034072-46034266|46034537-46036066	1+:45829440-45829581|45882363-45882395|45959385-45959477|45997723-45997799|46002804-46002883|46006240-46006395|46008295-46008371|46010729-46010939|46019595-46019697|46021949-46022082|46022909-46022971|46023232-46023318|46023771-46023980|46025676-46025815|46027730-46027863|46028767-46028933|46029465-46029567|46029830-46029953|46030128-46030238|46030606-46030761|46031006-46031290|46031390-46031585|…	AAG	Trunc	0.1	0.48	0	72.9	82.8	88.5	91.4	97.6	120.3	70.5	56.9	37.6	39	27.8	22.2	23.9	33.1	17.6	14.7	896.8
ENSG00000086015	ENST00000361297_iORF_5	1+:46010866-46010917	1+:46010866-46010917	ATC	iORF	0.17	0.28	0.53469	0	0	0.5	1.3	2	1.1	1.8	1	0.8	0	0	0	1	0	0.4	0	10
ENSG00000086015	ENST00000361297_iORF_8	1+:46023849-46023885	1+:46023849-46023885	ACG	iORF	0.22	0.35	0.84519	0	2.6	2.4	0.1	1.2	0	0	0	0.3	0	0	0.3	0.3	0	0	0	7.2
ENSG00000086015	ENST00000361297_iORF_3	1+:46025718-46025815|46027730-46027738	1+:46025718-46025815|46027730-46027738	CTG	iORF	0.22	0.23	0.31727	0.8	2	1.6	1	1	2.2	0	0.7	0.8	2.4	1.1	0	0.3	1	0	0	15
ENSG00000086015	ENST00000361297_iORF_2	1+:46028877-46028933|46029465-46029466	1+:46028877-46028933|46029465-46029466	CTG	iORF	0.05	0.17	0.57229	0.5	2.6	3.9	3.2	1.3	3.8	0.9	1.2	0.3	0	0	0	0.3	0.3	0.7	0	19.1
ENSG00000086015	ENST00000361297_iORF_6	1+:46028897-46028927	1+:46028897-46028927	ATA	iORF	0.07	0.4	0.7724	0.5	2	0.4	0.4	0.7	0.9	0.1	0.8	0.7	0	0	0	1.7	0.7	0.3	0	9.2
ENSG00000086015	ENST00000477968_ncRNA_4	1+:46029932-46029953|46030128-46030179	1+:46029932-46029953|46030128-46030179	ATG	ncRNA	0.96	0.34	0.52665	0.8	2	1.1	2	2.7	1.2	0	0.8	0.6	0	0	0	0	0.8	0.1	0	12.2
ENSG00000086015	ENST00000361297_iORF_9	1+:46030697-46030745	1+:46030697-46030745	ATT	iORF	0.3	0.14	0.4823	0	0.8	2	1.6	0	0.9	0	0	0	0	0.4	0	0	0	0	0	5.7
ENSG00000086015	ENST00000361297_iORF_7	1+:46035390-46035438	1+:46035390-46035438	AAG	iORF	0.41	0.15	0.23244	0.6	0.1	1.7	0.6	0	0	0.9	0.1	0.7	1	0	0.9	0	0	0.3	0	6.9
ENSG00000086015	ENST00000361297_iORF_10	1+:46035942-46035975	1+:46035927-46035975	ATG	iORF	0.12	0.19	0.77193	0	0.1	0	0	1.9	0	0	0	0	0	0	0	0.8	0	1	1	4.8
ENSG00000086015	ENST00000361297_iORF_11	1+:46036010-46036055	1+:46036010-46036055	ATC	iORF	0.58	0.39	0.66508	0	0	0	1	0.7	0	2.8	0	0	0.3	0	0	0	0.5	0	0	5.3
ENSG00000227857	ENST00000452785_ncRNA_0	1+:46134597-46134624	1+:46134597-46134624	CTG	ncRNA	0.73	0.14	0.2854	0.6	1	0	2.9	0.8	1	0.5	2.8	1.4	0.9	1	1.4	1	0	0.1	1.7	17.2
ENSG00000227857	ENST00000452785_ncRNA_2	1+:46134620-46134654|46138866-46138871	1+:46134620-46134654|46138866-46138871	TTG	ncRNA	0.58	0.46	0.66649	0.9	0	0	3.2	1	0.7	0.5	1.2	0.8	0	1.4	0.5	0	0	1.7	0	12
ENSG00000227857	ENST00000452785_ncRNA_1	1+:46138886-46138979	1+:46138886-46138979	CTG	ncRNA	0.55	0.28	0.5443	2.2	0	2.1	1.7	1.2	0.7	1.6	1	4	0.9	0	1.3	0	0	1	1	18.6
ENSG00000171357	ENST00000371980_CDS_0	1+:46203426-46203624|46219698-46220220	1+:46203426-46203624|46219698-46220220	ATG	CDS	0.44	0.46	0.0018166	13.2	21.1	18	21.2	20.9	35.9	21.4	19.9	1.3	6	3.5	2.3	0.9	1.4	5.9	7.3	200.2
ENSG00000171357	ENST00000371980_iORF_2	1+:46219834-46219843	1+:46219834-46219843	ATA	iORF	0.82	0.29	1	0	0	1.8	0.4	1	0	0	0.2	0	0.9	0	0	0	0	0	0	4.3
ENSG00000171357	ENST00000371980_iORF_1	1+:46220075-46220135	1+:46220075-46220135	AGG	iORF	0.19	0.18	0.13407	2	0.5	0.3	2.5	0	1	0.3	2.1	0.8	0	0	0	0	1	0	0	10.7
ENSG00000162664	ENST00000370447_uORF_2	1+:89995170-89995224	1+:89995167-89995224	ATC	uORF	0.44	0.28	0.15223	14.4	19.5	14.7	12.5	35.1	38.9	9.8	6.9	13.3	21.5	7.6	10.2	16	16.7	15.1	3.1	255.4
ENSG00000162664	ENST00000370447_uORF_3	1+:89995175-89995214	1+:89995175-89995214	GTG	uORF	1	0.49	0.68903	1.3	7.3	3	4.2	5.4	12.9	4.2	1.3	6.5	8.5	0.8	3.8	5.1	3.4	9.9	2.8	80.3
ENSG00000162664	ENST00000394583_uoORF_1	1+:89995180-89995273|89998109-89998154|90005002-90005044	1+:89995180-89995273|89998109-89998154|90005002-90005044	ATC	uoORF	0.12	0.61	0.29405	32.6	34.6	29.7	19.8	94.7	61.5	21	24.4	23	26.3	11.4	15.8	18	25.7	27.8	7.8	474.2
ENSG00000162664	ENST00000361911_CDS_0	1+:89995257-89995273|89998109-89998154|90005002-90005038|90005132-90005248	1+:89995257-89995273|89998109-89998154|90005002-90005038|90005132-90005248	ATG	CDS	0.99	0.58	0.0013178	51.8	79	45.1	35.7	50.9	131.6	29.8	24.2	34.5	40.2	32.7	27.5	25.4	31.6	46.4	8.4	695
ENSG00000162664	ENST00000370447_iORF_9	1+:90007680-90007707	1+:90007680-90007707	AAG	iORF	0.25	0.42	0.36328	1.1	2.1	1.4	0.8	1.8	2.2	0.1	0.1	1.5	1.7	0.7	0.3	2.1	1.4	0	1.5	18.9
ENSG00000162664	ENST00000394583_dORF_8	1+:90010136-90010160	1+:90010136-90010160	ATC	dORF	0.88	0.08	0.45254	0.3	2.8	2	1.8	0.3	4.3	0	0	1.1	0	1.4	0	2	3.4	0.7	0.8	20.8
ENSG00000162664	ENST00000370447_iORF_6	1+:90013219-90013237|90017316-90017343	1+:90013219-90013237|90017316-90017343	ATA	iORF	0.23	0.3	0.41045	1.2	0.7	0.6	3.4	0.6	3.9	0.1	0	3.6	3.8	0.8	3.9	2.2	4.8	2.8	0	32.7
ENSG00000162664	ENST00000370447_iORF_10	1+:90017396-90017411	1+:90017396-90017411	ATC	iORF	0.85	0.42	0.6875	0.2	0	0	1	0.1	1.4	0	0.5	1.8	2.5	0.6	0	1.6	1.2	0	0	10.9
ENSG00000162664	ENST00000370447_iORF_12	1+:90017414-90017447	1+:90017414-90017447	ATA	iORF	0.98	0.37	0.87461	0	0.1	0.2	0.2	0	0.1	0	0.7	1.7	1.5	0.6	1.2	0	0.2	0.6	0	7.1
ENSG00000162664	ENST00000370447_iORF_11	1+:90020797-90020803	1+:90020797-90020803	CTG	iORF	0.99	0	0.4	0.1	0	0	0	0	0	0	0.1	3.6	0.8	1	1	0.3	2.3	0	0	9.1
ENSG00000162664	ENST00000370447_iORF_13	1+:90020806-90020815	1+:90020806-90020815	ATC	iORF	0.97	0.33	0.75	0	0	0.2	0	0	0	0	0.3	0.9	0.9	1	0.5	0	1.8	0	0.5	6.2
ENSG00000162664	ENST00000370447_iORF_7	1+:90020834-90020873	1+:90020834-90020873	TTG	iORF	0.97	0.39	0.70139	0.9	4.2	1.8	2.5	1.4	3.7	0.4	0.2	4.2	1.8	0.7	0.9	0.4	3.3	0.7	0.9	27.8
ENSG00000162664	ENST00000370447_iORF_5	1+:90020905-90020922|90022249-90022268	1+:90020905-90020922|90022249-90022268	ATA	iORF	1	0.57	0.88672	3.2	3.4	1	2.1	4.3	4.5	2.2	1.2	5.3	1.9	0.9	1.3	2	1	0.9	2.3	37.6
ENSG00000162664	ENST00000370447_iORF_4	1+:90022269-90022308	1+:90022269-90022308	AAG	iORF	0.12	0.4	0.62034	0.7	1	0.9	2	1	4	0	0	2.8	8	2	2.3	4.5	6.9	1	3.1	40
ENSG00000203288	ENST00000389897_ncRNA_1	1+:151790873-151791050	1+:151790846-151791050	ATG	ncRNA	0.83	0.46	0.97611	4.6	2.8	5.4	17.3	2.3	10.2	10.9	4.1	3.3	5.9	3.7	2.8	1.2	1	2.5	0.1	78.1
ENSG00000203288	ENST00000533481_ncRNA_0	1+:151790873-151791050	1+:151790873-151791050	ATG	ncRNA	0.79	0.45	0.095934	4.6	2.8	5.4	17.3	2.3	10.2	10.9	4.1	3.3	5.9	3.7	2.8	1.2	1	2.5	0.1	78.1
ENSG00000203288	ENST00000389897_ncRNA_2	1+:151790889-151790979	1+:151790889-151790979	ATG	ncRNA	0.58	0.51	0.364	0.6	1.5	3.5	5.3	2.3	2.5	2.5	3.1	1.2	2.6	1.9	2.4	1.3	0.2	1.2	2.9	35.1
ENSG00000234614	ENST00000434182_ncRNA_0	1+:151841886-151841904	1+:151841886-151841904	CTG	ncRNA	0.9	0.38	0.0041645	1.8	0	0	0	1	1.4	0	0	0	0.8	0	0	0	1	0.7	0	6.6
ENSG00000234614	ENST00000434182_ncRNA_2	1+:151841924-151841951	1+:151841900-151841951	ATG	ncRNA	0.52	0.35	0.25388	0.8	0	0	0.9	0	1	0	0	0	0	0.4	0	0	1	0	0	4.2
ENSG00000234614	ENST00000434182_ncRNA_1	1+:151844226-151844235	1+:151844226-151844235	ATG	ncRNA	0.73	0.33	0.4375	0	0	1	0	0	1	0	0	1	1	0	1	0	0	0	1	6
ENSG00000237975_ENSG00000183586	ENST00000420707_ncRNA_0	1+:152189381-152189480	1+:152189381-152189480	CTG	ncRNA	0.32	0.53	0.023153	4.5	10.3	2.1	2.1	4.9	12.9	6.5	4.2	2	2.2	0.5	3.4	1	3.5	2.6	0.9	63.7
ENSG00000237975_ENSG00000183586	ENST00000420707_ncRNA_2	1+:152189430-152189445	1+:152189430-152189445	GTG	ncRNA	0.01	0.49	0.1792	3.8	1.4	0.9	3.9	1.5	6.8	0.4	0.9	1.9	2.8	0	0	0	3.3	4.6	0	32.2
ENSG00000237975_ENSG00000183586	ENST00000420707_ncRNA_4	1+:152189461-152189497	1+:152189461-152189497	ATC	ncRNA	0.01	0.56	0.4723	2.2	2	2.5	2.3	3.2	4.3	2.4	2.8	1	1	0	0	0	0	2.3	0	25.8
ENSG00000237975_ENSG00000183586	ENST00000420707_ncRNA_3	1+:152189484-152189508|152248894-152248909	1+:152189484-152189508|152248894-152248909	GTG	ncRNA	0.81	0.44	0.63168	0	0	0.4	0.9	0.4	3.2	0.8	0	1.5	1	1	0	0	1.9	0	0.7	11.8
ENSG00000237975_ENSG00000183586	ENST00000420707_ncRNA_1	1+:152249009-152249012|152251652-152251682	1+:152248910-152249012|152251652-152251682	ATG	ncRNA	0.2	0.44	0.056924	2.6	0	0.1	2.1	0	0.1	0	1	2.1	0	2	0	0	0	1	1	11.9
ENSG00000237975_ENSG00000183586	ENST00000420707_ncRNA_5	1+:152248938-152248956	1+:152248938-152248956	ATG	ncRNA	0.97	0.49	0.0022009	1.5	1.8	0	4.2	0	0.6	0	1	1.2	1.6	2.7	1.7	1.7	2.8	0	2	22.9
ENSG00000237975_ENSG00000183586	ENST00000392688_ncRNA_6	1+:152332713-152332748|152335338-152335354	1+:152332713-152332748|152335338-152335354	ATG	ncRNA	0.09	0.47	0.32234	0.7	1	1.9	1.2	3	4.2	0	1.8	0.5	0	0	0.7	0	0	0	0	14.9
ENSG00000123080	ENST00000262662_uORF_8	1+:50968728-50968788	1+:50968728-50968788	ATG	uORF	0.99	0.56	0.19985	8.1	12	9.7	15	8.9	23.2	13.6	10.1	9.4	12	19.8	11.8	14	11.7	13.8	16.8	210.1
ENSG00000123080	ENST00000262662_uORF_1	1+:50968848-50969292	1+:50968848-50969292	ATT	uORF	0.98	0.57	0.27871	151.2	252	164.6	175.8	182.1	383.3	144.7	135.7	183.1	152.4	81.5	95.2	159.4	117.5	72.5	77.8	2528.7
ENSG00000123080	ENST00000262662_uORF_10	1+:50968885-50968927	1+:50968885-50968927	AGG	uORF	0.05	0.39	0.94806	4.4	6.6	7.5	8	3.1	7.8	3.7	4.3	4	0.6	0.8	0	0.8	1.7	0.8	0.8	54.8
ENSG00000123080	ENST00000262662_uORF_5	1+:50969044-50969134	1+:50969044-50969134	CTG	uORF	0.54	0.36	0.92582	14.4	34	22.3	12.6	31	62	18.1	16.4	20.9	17.2	13.6	11.8	28.3	13.1	12	6.6	334.4
ENSG00000123080	ENST00000262662_uORF_0	1+:50969288-50969330	1+:50969288-50969330	ATG	uORF	0.54	0.61	0.00014702	89.9	158.7	100.3	113.1	162.5	227.8	90.5	97.6	118.8	98.2	65.3	65	99.3	88.6	41.9	47.9	1665.6
ENSG00000123080	ENST00000262662_uORF_4	1+:50969371-50969407	1+:50969371-50969407	CTG	uORF	0.06	0.66	0.00012612	51.4	89.9	73.9	45.7	107.9	142.3	58.1	39	34.5	17.2	16.2	12	25.5	21.4	20.1	12.7	768
ENSG00000123080	ENST00000262662_uORF_6	1+:50969470-50969611	1+:50969470-50969611	ATG	uORF	0.11	0.41	1.0852e-09	18.1	37.6	19.6	20.3	41.9	60.8	19.1	15.2	9.9	5.9	3.9	5.5	8.5	7.8	12.3	3.8	290.5
ENSG00000123080	ENST00000262662_uORF_9	1+:50969823-50969899|50970357-50970365	1+:50969823-50969899|50970357-50970365	ATG	uORF	1	0.63	0.062943	15.1	14.5	13	6.9	8.9	20.9	7.4	8.5	8.7	7.3	2.8	5.3	7.2	3.7	3.3	1	134.5
ENSG00000123080	ENST00000371761_uORF_7	1+:50970278-50970335	1+:50970278-50970335	ATG	uORF	0.95	0.63	0.23785	25.4	18.1	16.5	13.8	37.6	30.8	18.8	12.5	14.4	8.7	3.3	4.9	7.9	5.7	12.3	4.5	235.3
ENSG00000123080	ENST00000371761_uORF_2	1+:50970286-50970301	1+:50970286-50970301	ATG	uORF	0.93	0.54	0.0523	273	278	242.3	227.6	360.9	388.5	175.4	186.2	97.3	61.9	24.5	49.2	40.4	42	35	28.1	2510.2
ENSG00000123080	ENST00000371761_uORF_14	1+:50970338-50970350	1+:50970338-50970350	ATC	uORF	0.31	0.46	0.90609	3.1	1	0	1	0.1	0	0	0	1.8	0.6	0	1.1	0.2	0	0	1	9.9
ENSG00000123080	ENST00000371761_CDS_3	1+:50970368-50970497|50973892-50974270	1+:50970368-50970497|50973892-50974270	ATG	CDS	1	0.65	6.0532e-18	388.5	220.8	216.1	290.3	257.2	318.7	157.9	174.5	57.7	33.9	18.6	23.4	28.2	21.3	18.4	16.4	2241.8
ENSG00000123080	ENST00000371761_iORF_11	1+:50970462-50970497|50973892-50973899	1+:50970462-50970497|50973892-50973899	ATG	iORF	0.4	0.59	0.62124	7.2	4.3	2.6	8.5	5	2.5	1.8	1.6	1.4	0	2.7	1	0.9	0	0	0.2	39.5
ENSG00000123080	ENST00000371761_iORF_13	1+:50973908-50973959	1+:50973908-50973959	ATC	iORF	0.95	0.42	0.98076	1.2	1.2	1.8	1.7	0.5	1.5	0.4	0.7	0.1	0.2	0.3	0.2	0.3	0	0	0	10
ENSG00000123080	ENST00000371761_iORF_12	1+:50974097-50974133	1+:50974097-50974133	AAG	iORF	0.01	0.51	0.70337	5.3	3.9	1.4	6	3.4	3.2	3	2.9	1	0	0	0	0.6	0	0	0	30.8
ENSG00000159214	ENST00000486064_dORF_0	1+:43993914-43993968	1+:43993914-43993968	AAG	dORF	0.22	0.09	0.069551	0	0	0.8	1	0	2	0	0	0	0	0	0.7	0	0	0	0	4.4
ENSG00000178028	ENST00000440641_uORF_8	1+:44213479-44213557	1+:44213479-44213557	TTG	uORF	0.05	0.39	0.22688	1	4.8	1.3	3.8	0.5	3.5	1.6	0	1.2	1.9	0.5	1	1.3	0.8	1.5	0	24.7
ENSG00000178028	ENST00000372289_uORF_7	1+:44213535-44213610	1+:44213535-44213610	GTG	uORF	0.27	0.51	0.35163	0.9	7.5	0.7	0.5	3.2	6.7	1.1	2	1.4	0.1	1.3	0.1	0.5	2.2	1.9	0.8	30.9
ENSG00000178028	ENST00000440641_uoORF_3	1+:44213573-44213662|44213748-44213858|44214349-44214372	1+:44213573-44213662|44213748-44213858|44214349-44214372	ATC	uoORF	0.14	0.41	0.056037	10.5	29	18.1	9	23.3	38.7	11.9	14.1	14.6	15.6	11.1	16	13.4	17.6	20.3	10.6	273.7
ENSG00000178028	ENST00000372289_Variant_0	1+:44213693-44213858|44214349-44214441|44214702-44214898|44218310-44218469|44218587-44218755|44219055-44219241|44219405-44219477|44219805-44219878|44220016-44220309|44220558-44220618	1+:44213693-44213858|44214349-44214441|44214702-44214898|44218310-44218469|44218587-44218755|44219055-44219241|44219405-44219477|44219805-44219878|44220016-44220309|44220558-44220618	CTG	Variant	0.91	0.55	0	114.9	273.9	138.2	163.6	192	361.1	110.4	112.9	95.4	107.7	58.4	83	78.2	104.8	53.1	47	2094.7
ENSG00000178028	ENST00000463950_ncRNA_2	1+:44213728-44213858|44214349-44214372	1+:44213728-44213858|44214349-44214372	GTG	ncRNA	0.08	0.63	0.17232	10.4	32.3	19.5	13.2	31.7	44	13.3	15.3	13.5	13.9	10.5	13.7	12.3	19.3	20.9	10.2	293.9
ENSG00000178028	ENST00000463950_ncRNA_6	1+:44213739-44213787	1+:44213739-44213787	ATC	ncRNA	0.04	0.59	0.98872	1.6	8.3	4.2	3.7	6.5	6.8	1.4	3.9	2.5	1.7	2.1	2.6	1.7	2.7	5.8	1.3	56.8
ENSG00000178028	ENST00000361745_CDS_1	1+:44213753-44213858|44214349-44214441|44214702-44214898|44218310-44218469|44218587-44218755|44219055-44219241|44219405-44219477|44219805-44219878|44220016-44220309|44220558-44220618	1+:44213753-44213858|44214349-44214441|44214702-44214898|44218310-44218469|44218587-44218755|44219055-44219241|44219405-44219477|44219805-44219878|44220016-44220309|44220558-44220618	ATG	CDS	1	0.56	1	110.9	261.8	134.8	160.4	180.9	351	107.2	111.5	90.4	99.2	55.9	73	71	96.5	44.3	45.4	1994
ENSG00000178028	ENST00000488433_ncRNA_9	1+:44218703-44218727	1+:44218703-44218727	ACG	ncRNA	0.03	0.43	0.69217	1.6	0.3	1.3	0.4	3.3	3.3	2	1.4	0	0	1.5	0	0	1.7	0.2	0.1	17.2
ENSG00000178028	ENST00000488433_ncRNA_4	1+:44219110-44219149	1+:44219110-44219149	AGG	ncRNA	0.18	0.47	0.87834	0.7	1	2.2	1.9	0.8	2.3	0.9	0	3.6	0	2	0.1	0.4	0.1	0	0.9	17.1
ENSG00000178028	ENST00000488433_ncRNA_5	1+:44219422-44219477|44219805-44219878|44220016-44220062	1+:44219422-44219477|44219805-44219878|44220016-44220062	AGG	ncRNA	0.65	0.5	0.93431	4.9	11.4	9.1	10.8	10.5	9.6	5.8	3.7	3.5	5.1	1.8	1.3	6.3	2.9	0.9	1.8	89.4
ENSG00000069424	ENST00000493807_ncRNA_12	1+:5992673-5992721	1+:5992673-5992721	ATG	ncRNA	0.99	0.59	0.14837	4.9	3.2	3.9	2.3	1.6	12	4.4	2.9	1.3	0.9	3.4	4.4	2.7	1.9	3.6	1.9	55.2
ENSG00000069424	ENST00000478098_ncRNA_5	1+:5992775-5992788|6040516-6040554	1+:5992775-5992788|6040516-6040554	CTG	ncRNA	1	0.56	0.24164	7.8	10.5	11.7	11	12	19	10.1	9.6	10.9	9.4	6.2	4	7.3	6.6	3.8	5.9	145.8
ENSG00000069424	ENST00000445501_uORF_14	1+:6018699-6018774	1+:6018675-6018774	GTG	uORF	0.06	0.41	0.35389	0	2.7	2.2	2.7	2.7	2.8	2.6	1	0.1	2	1.1	2.6	0	0.5	3.7	1	27.5
ENSG00000069424	ENST00000445501_uORF_8	1+:6018701-6018835|6040516-6040532	1+:6018701-6018835|6040516-6040532	GTG	uORF	0.07	0.42	0.000968	4.6	5.4	2.7	4.6	5.5	9.6	5.5	4	3.3	4.8	2.3	5.5	3.7	3	4.9	3.7	73.2
ENSG00000069424	ENST00000602612_uORF_4	1+:6026383-6026398	1+:6026383-6026398	CTG	uORF	0.97	0.14	0.0081	12	16.5	22.9	13.7	22.2	30.6	18.5	15.1	15.4	8	3.9	2.5	12.6	0.9	5.6	0.9	201.4
ENSG00000069424	ENST00000602612_uORF_2	1+:6026409-6026445|6040516-6040558	1+:6026409-6026445|6040516-6040558	ATG	uORF	1	0.65	6.615e-05	78.7	45.8	97.1	70.6	109.1	73.3	92.5	58.7	38.1	20.9	15.4	10.3	20.7	11	21.2	10	773.3
ENSG00000069424	ENST00000341524_CDS_0	1+:6040568-6040645|6041830-6041872|6072754-6072798|6073732-6073770|6082194-6082274|6085203-6085248|6087466-6087511|6089007-6089051|6090388-6090475|6094399-6094485|6095322-6095443|6095529-6095624|6096635-6096756|6097268-6097357|6098484-6098574	1+:6040568-6040645|6041830-6041872|6072754-6072798|6073732-6073770|6082194-6082274|6085203-6085248|6087466-6087511|6089007-6089051|6090388-6090475|6094399-6094485|6095322-6095443|6095529-6095624|6096635-6096756|6097268-6097357|6098484-6098574	ATG	CDS	1	0.3	9.2209e-16	168	168.4	199.8	168.1	211.1	235.6	142.2	120.8	67.3	39.5	44.4	25.9	43.3	24.6	14.3	15.7	1689
ENSG00000069424	ENST00000378092_CDS_1	1+:6040568-6040645|6072754-6072798|6073732-6073770|6082194-6082274|6085203-6085248|6087466-6087511|6089007-6089051|6090388-6090475|6094399-6094485|6095322-6095443|6095529-6095624|6096635-6096756|6097268-6097357|6098484-6098574	1+:6040568-6040645|6072754-6072798|6073732-6073770|6082194-6082274|6085203-6085248|6087466-6087511|6089007-6089051|6090388-6090475|6094399-6094485|6095322-6095443|6095529-6095624|6096635-6096756|6097268-6097357|6098484-6098574	ATG	CDS	1	0.3	1	164	162.9	196.4	166.3	209.1	233.8	139.4	120.8	67.3	38.3	44.4	25.9	43.3	24.6	14.3	15.7	1666.4
ENSG00000069424	ENST00000602612_iORF_16	1+:6040572-6040638	1+:6040572-6040638	ATC	iORF	0.85	0.43	0.9086	1.5	1.2	3.4	2.2	3.3	3.9	0.7	2.2	1.9	0.9	0	0.1	0.1	0.1	0.2	1.9	23.6
ENSG00000069424	ENST00000378083_iORF_13	1+:6072795-6072798|6073732-6073744	1+:6072795-6072798|6073732-6073744	TTG	iORF	0.04	0.56	0.6887	2.7	3.7	1.7	5.3	2.8	0.7	2.2	1.3	2	0	0	0	0	0.1	1.9	1	25.5
ENSG00000069424	ENST00000378083_iORF_6	1+:6082246-6082274|6085203-6085248|6087466-6087511|6089007-6089045	1+:6082246-6082274|6085203-6085248|6087466-6087511|6089007-6089045	ATA	iORF	0.37	0.25	0.086419	9.2	15.1	14.8	12.1	16.9	11.6	9.9	9.5	1.1	1.6	1.9	1.5	2.2	0.9	1.5	0.6	110.5
ENSG00000069424	ENST00000378083_iORF_10	1+:6085242-6085248|6087466-6087511|6089007-6089051|6090388-6090475|6091262-6091275	1+:6085242-6085248|6087466-6087511|6089007-6089051|6090388-6090475|6091262-6091275	ATG	iORF	0.59	0.41	0.76335	5.7	7.3	6.4	6.9	9.4	8.9	4.3	2.7	5	1.3	0.7	1.3	2.5	1.9	0.8	0	65.1
ENSG00000069424	ENST00000602612_iORF_7	1+:6085242-6085248|6087466-6087511|6089007-6089051|6090388-6090475|6094399-6094485|6095322-6095381	1+:6085242-6085248|6087466-6087511|6089007-6089051|6090388-6090475|6094399-6094485|6095322-6095381	ATG	iORF	0.39	0.41	0.93718	10	9.8	12.3	11.4	20.2	12.3	5.4	4.2	9.3	1.3	0.8	3.2	4.3	2.6	0.9	0	108.2
ENSG00000069424	ENST00000378083_iORF_9	1+:6095560-6095624|6096635-6096670	1+:6095545-6095624|6096635-6096670	CTG	iORF	0.13	0.22	0.88827	3.5	5.4	6.2	8.4	8	6.1	7	3.9	1.6	0.3	0.9	0.7	1.9	0.4	1.1	1.4	57
ENSG00000069424	ENST00000378083_iORF_11	1+:6095583-6095622	1+:6095568-6095622	ACG	iORF	0.14	0.12	0.77409	5.8	4.1	6.1	1.9	8.2	5.7	3.1	5.1	1.6	1.1	0.2	0.7	1.5	0.7	0	0.8	46.5
ENSG00000069424	ENST00000481789_ncRNA_18	1+:6096643-6096670	1+:6096643-6096670	GTG	ncRNA	0.14	0.41	0.9506	0.9	1.1	2	0.1	1.6	1.5	1	0	0	0	0.1	0	1.3	0	0	0	9.7
ENSG00000069424	ENST00000481789_ncRNA_17	1+:6096651-6096699	1+:6096651-6096699	AGG	ncRNA	0.22	0.41	0.73394	1.6	3	0.9	1.3	3.7	1.4	0.5	1.4	0.8	0.2	0.5	0.6	0.5	0.3	0	0	16.6
ENSG00000069424	ENST00000481789_ncRNA_3	1+:6096725-6096756|6097268-6097357|6098484-6098574	1+:6096725-6096756|6097268-6097357|6098484-6098574	CTG	ncRNA	0.11	0.6	1	32.1	27.1	39.4	30	38.6	37.1	22.7	14.1	11.9	8.1	11.1	7.2	11.2	5	3.6	4.3	303.7
ENSG00000069424	ENST00000481789_ncRNA_15	1+:6096730-6096756|6097268-6097287	1+:6096730-6096756|6097268-6097287	CTG	ncRNA	0.67	0.05	0.909	2.1	3.7	1.8	0.3	3.7	2.7	2	1.3	1.6	0	0.8	0.3	1.2	0	0	0	21.5
ENSG00000225972_ENSG00000237973	ENST00000414273_ncRNA_2	1+:631794-631833	1+:631794-631833	CTG	ncRNA	0.21	0.39	0.41133	0.8	0.2	0.4	1.1	2.2	0	1.8	1	0	0	0.2	0.4	0	0	0	0.4	8.6
ENSG00000225972_ENSG00000237973	ENST00000414273_ncRNA_1	1+:632311-632338	1+:632311-632338	ATT	ncRNA	0.05	0.31	0.13485	1.4	1.1	2.7	3.6	4.2	0	1.8	3.7	1	0	1	1	0	0	0	0	21.6
ENSG00000225972_ENSG00000237973	ENST00000414273_ncRNA_0	1+:632379-632424	1+:632379-632424	ATG	ncRNA	0.05	0.41	0.41947	0	0	2.3	0.2	8.5	0	1.1	1.8	3	0.1	1.4	4.3	1	0.1	0	1	24.8
ENSG00000229344	ENST00000427426_ncRNA_0	1+:632829-632844	1+:632829-632844	ATC	ncRNA	0.08	0.54	0.3483	2.5	2.3	2.1	4.7	14.4	5.9	11.9	6.9	2	0.9	0.9	3.3	0.8	2.9	0.7	1.3	63.4
ENSG00000198890	ENST00000370078_CDS_0	1+:107056715-107057843	1+:107056715-107057843	ATG	CDS	0.99	0.61	2.5524e-14	153.7	138.2	132.6	118.9	203.8	202.8	112.6	90.1	51.1	51.2	25.6	37.8	55.7	41.9	32.6	30.6	1479.3
ENSG00000198890	ENST00000370078_iORF_2	1+:107056857-107056896	1+:107056788-107056896	ACG	iORF	0.67	0.52	0.042333	3.6	2.6	5	0.3	10.2	3.8	2.9	3.2	1.5	0.4	0.5	0.4	0.5	0	0	0	34.9
ENSG00000198890	ENST00000370078_dORF_1	1+:107057011-107057971	1+:107057011-107057971	CTG	dORF	0.63	0.28	0.99401	24.1	22.8	15.7	13.8	25.2	17.7	8.3	6.4	2	5	0.6	3.9	6	3.2	1.1	1.1	157
ENSG00000198890	ENST00000370078_iORF_3	1+:107057163-107057175	1+:107057163-107057175	ATG	iORF	0.15	0.17	0.92325	2.4	0.7	0.2	1.4	0.4	2.6	0	0.2	0.1	0	0	0.1	0.1	0.8	0	0	9
ENSG00000204859	ENST00000377674_uoORF_2	1+:6580051-6580136|6580540-6580722	1+:6580051-6580136|6580540-6580722	ACG	uoORF	0.93	0.49	0.25509	8.3	18.4	7.5	6.4	9.2	28	7.3	9.7	5	2.5	4.1	2.9	6.5	2.7	4.8	2	125.3
ENSG00000204859	ENST00000377674_uORF_7	1+:6580055-6580070	1+:6580055-6580070	ATA	uORF	0.13	0.38	0.5248	1	1.1	0.1	0.5	1.5	1.1	1.1	0.5	0	0.5	0	0	0	0.8	0	0	8.2
ENSG00000204859	ENST00000377674_uORF_5	1+:6580068-6580136|6580540-6580568	1+:6580068-6580136|6580540-6580568	AGG	uORF	0.19	0.22	0.94126	4.8	2.8	4.5	2.9	2.1	2.2	1	1.7	0	1.8	1	0	0	1	0	0	25.8
ENSG00000204859	ENST00000435905_uoORF_1	1+:6580569-6580722	1+:6580569-6580722	CTG	uoORF	0.5	0.47	0.56906	5.5	14.1	5.8	5	7	19.3	6.4	7.1	3	1.8	4.1	1.9	5.5	2.5	3.6	0.1	92.7
ENSG00000204859	ENST00000377674_iORF_4	1+:6580785-6580821	1+:6580785-6580821	AGG	iORF	0.3	0.45	0.31317	1.3	3.9	0	2.3	2.1	1.2	2.5	0	1.3	0	1	1	1.7	0.9	0	0	19.2
ENSG00000204859	ENST00000377674_iORF_9	1+:6581109-6581121	1+:6581109-6581121	AGG	iORF	0.19	0.28	0.15625	0.7	0.7	0	1	0	0.9	0	0	0	0	0.8	0	0	0	0	0	4.1
ENSG00000204859	ENST00000377674_iORF_8	1+:6582160-6582181	1+:6582160-6582181	GTG	iORF	0.11	0.37	0.047339	0.1	0	2	1	0.8	1	0	0	0	1	0.3	0	0	0	0	0	6.2
ENSG00000204859	ENST00000498342_ncRNA_3	1+:6587258-6587291|6587477-6587632|6588059-6588237	1+:6587258-6587291|6587477-6587632|6588059-6588237	ATC	ncRNA	0.89	0.37	1	3.9	7.5	7.9	9.9	10.2	22	3.4	8.6	2.5	2.1	4.4	1.7	3.9	4	1.9	0	94
ENSG00000204859	ENST00000377674_Trunc_0	1+:6587258-6587291|6587477-6587632|6588059-6588196|6588277-6588442|6588755-6588844|6588915-6589212	1+:6587258-6587291|6587477-6587632|6588059-6588196|6588277-6588442|6588755-6588844|6588915-6589212	ATC	Trunc	0.63	0.37	0.0001995	11.8	23.4	20	18.7	22.1	42.5	6.4	17.7	10	8.1	12.3	4	9.1	12.9	4	1.2	224.3
ENSG00000204859	ENST00000498342_ncRNA_6	1+:6588170-6588200	1+:6588170-6588200	CTG	ncRNA	0.06	0.19	0.97936	0.1	0	2.2	0	3.6	0.8	0.2	0.4	0	0.8	0	0	0	0	0	0	8
ENSG00000116273	ENST00000377648_uoORF_1	1+:6613815-6614105|6616756-6616858|6619802-6619815	1+:6613815-6614105|6616756-6616858|6619802-6619815	CTG	uoORF	0.96	0.52	0.999	12.6	24.5	14.4	11.9	38.5	35.6	15.2	8.2	7.5	7.5	3.6	8.4	14.4	8.9	5.8	4.7	221.8
ENSG00000116273	ENST00000377648_uORF_2	1+:6613850-6613907	1+:6613850-6613907	CTG	uORF	0.99	0.6	0.022801	7.2	28.4	12.3	11.2	20.8	30.9	10	8.1	5.1	6.6	4.3	4.6	7.2	3.1	3.6	3	166.3
ENSG00000116273	ENST00000377648_uORF_7	1+:6613913-6613922	1+:6613913-6613922	ACG	uORF	0.03	0.02	0.25	0.8	1.1	1	0	0.1	3.7	0.1	0.5	0.3	1.1	0.8	0.9	0.6	1.6	0.5	0.3	13.3
ENSG00000116273	ENST00000377648_CDS_0	1+:6614066-6614105|6616756-6616858|6619802-6620337|6621410-6621637	1+:6614018-6614105|6616756-6616858|6619802-6620337|6621410-6621637	ATG	CDS	0.86	0.61	4.5234e-15	129.6	191.5	125.7	136.8	139.5	234.4	75	83.1	78.1	55.1	37.9	62.4	49	43.9	19.8	29.2	1491.1
ENSG00000116273	ENST00000377648_iORF_5	1+:6620251-6620296	1+:6620251-6620296	ACG	iORF	0.75	0.51	0.73643	1.1	2.5	1.8	2.1	1.8	4.5	0	1.7	4.2	1.2	0.9	1.2	2.2	0.2	0.5	1.7	27.7
ENSG00000116273	ENST00000377648_iORF_3	1+:6620268-6620337|6621410-6621434	1+:6620268-6620337|6621410-6621434	AGG	iORF	0.04	0.46	0.77775	8.8	9.8	8.6	10.4	8	18.9	6	7.2	3.4	8.8	4.1	4.6	2.4	2.3	0	0	103.3
ENSG00000116273	ENST00000377648_iORF_4	1+:6621528-6621582	1+:6621486-6621582	ATC	iORF	0.36	0.19	0.019035	6.6	2.7	2.3	4.1	2.6	4.6	1	3.4	5	3.7	0.6	1.7	0.6	3.5	0	1.1	43.5
ENSG00000116273	ENST00000377648_dORF_6	1+:6621754-6621790	1+:6621754-6621790	AGG	dORF	0.35	0.39	0.059672	1	0	0	1	1	0	0	0	1	0	1	0	1.6	0	0	0	6.6
ENSG00000041988	ENST00000487819_iORF_0	1+:6628531-6628691|6629642-6629653	1+:6628531-6628691|6629642-6629653	ATG	iORF	0.61	0.57	0.71129	16.9	12.4	10.4	19.1	18.6	22.5	7	11.7	1.5	3.1	3.2	2.1	3.4	2.4	3.6	0	137.9
ENSG00000041988	ENST00000472925_orphan_1	1+:6628650-6628691|6630287-6630294	1+:6628650-6628691|6630287-6630294	ATG	orphan	0.07	0.63	0.94077	6.5	4.8	5.8	5.3	20.1	11.7	2.2	5.2	0.6	0.3	1.7	0.8	1.6	2.4	0	0	69.2
ENSG00000041988	ENST00000307896_iORF_2	1+:6628650-6628691|6630290-6630294	1+:6628650-6628691|6630290-6630294	ATG	iORF	0.07	0.63	0.86237	6.5	4.8	5.8	5.3	20.1	11.7	2.2	5.2	0.6	0.3	1.7	0.8	1.6	2.4	0	0	69.2
ENSG00000041988	ENST00000472925_orphan_3	1+:6632448-6632490	1+:6632448-6632490	TTG	orphan	0.08	0.58	0.81789	2.6	5.9	6.8	2.3	1.9	8.3	4.5	1.5	2.3	2.5	1.6	0	0.6	1.5	1.7	0.9	45
ENSG00000041988	ENST00000472925_dORF_4	1+:6632952-6632994	1+:6632952-6632994	ATG	dORF	0.93	0.38	0.64392	0.9	0	0.7	1.2	0.3	3	0.3	0.2	0	0	0	0	0	0.2	0	0.1	6.9
ENSG00000120942	ENST00000376810_uORF_2	1+:11273232-11273253	1+:11273232-11273253	ATG	uORF	0.93	0.54	0.12534	24.7	35.7	27.8	22.9	44.8	55.9	20.6	11.7	22.6	25.3	18.9	17.4	20.7	18.4	14	8.1	389.4
ENSG00000120942	ENST00000376810_uoORF_4	1+:11273518-11273566	1+:11273518-11273566	ACG	uoORF	0.4	0.29	0.92559	1.3	2.1	2.6	1.1	5.3	6.6	1.9	3.5	2.8	1.4	0.5	1	0.7	1	0.9	0	32.8
ENSG00000120942	ENST00000376810_CDS_0	1+:11273531-11274060|11285643-11286131	1+:11273531-11274060|11285643-11286131	ATG	CDS	0.99	0.57	3.5786e-15	174.7	145.3	117.3	127.9	176.7	182.4	82.4	72.8	35.5	35.3	22.5	19.9	27.5	30.3	14.6	20.4	1285.6
ENSG00000120942	ENST00000376804_CDS_1	1+:11273531-11274060|11294872-11294883	1+:11273531-11274060|11294872-11294883	ATG	CDS	0.99	0.63	0.55556	110.4	97.4	85.6	86.5	132.4	130.6	53.8	50.2	22.5	23.1	9.5	10	19.3	16.9	11.1	10	869.2
ENSG00000120942	ENST00000376804_iORF_5	1+:11273667-11273691	1+:11273667-11273691	GTG	iORF	0.51	0.34	0.52995	0.2	1.8	0	0.9	0.7	2.3	0.8	0.5	0.6	0	0	0	0	0	0	0.7	8.7
ENSG00000120942	ENST00000376804_iORF_3	1+:11273760-11273997	1+:11273760-11273997	GTG	iORF	0.12	0.4	0.12813	15.8	20.6	17.8	10.8	14.5	28.3	7.9	13.9	4.9	3.1	2.1	1.2	3.2	3.3	1.2	0.8	149.4
ENSG00000204624	ENST00000423056_ncRNA_1	1+:11479208-11479372|11481257-11481294	1+:11479208-11479372|11481257-11481294	CTG	ncRNA	0.7	0.06	0.80434	2.9	3.2	7.8	1	5.9	8.5	6.7	4.7	1.9	1.8	1.1	1	1	2.8	1.2	1.9	53.1
ENSG00000204624	ENST00000294484_Variant_0	1+:11479258-11479372|11500989-11502088|11502677-11502897|11514389-11514526|11515368-11515503|11516000-11516161|11517462-11517602|11519354-11519503|11519718-11519880|11520686-11520848|11523941-11524055|11525175-11525312|11526650-11526835|11529555-11529686|11529786-11529959|11530906-11531033|11531564-11531710|11534380-11534540|11535010-11535124|11535477-11535644|11536323-11536686	1+:11479258-11479372|11500989-11502088|11502677-11502897|11514389-11514526|11515368-11515503|11516000-11516161|11517462-11517602|11519354-11519503|11519718-11519880|11520686-11520848|11523941-11524055|11525175-11525312|11526650-11526835|11529555-11529686|11529786-11529959|11530906-11531033|11531564-11531710|11534380-11534540|11535010-11535124|11535477-11535644|11536323-11536686	CTG	Variant	1	0.44	1	19.2	35.2	26.5	30.1	27.6	34.5	26.2	32.9	3.9	8.6	9.8	8.1	5.3	8.7	3.6	4.2	284.6
ENSG00000204624	ENST00000294484_uoORF_2	1+:11479277-11479372|11500989-11501035	1+:11479277-11479372|11500989-11501035	ACG	uoORF	0.94	0.06	0.93997	1.1	2.5	3.8	0.9	1.6	5.2	4.4	2.5	0	0.7	1	1	0	1.7	1.2	1.1	28.8
ENSG00000204624	ENST00000294484_iORF_3	1+:11520773-11520815	1+:11520773-11520815	ATA	iORF	0.46	0.36	0.23784	0.8	1.4	0	0.4	0	0	1	0.7	0	0	0	0	1	0	0	0	5.3
ENSG00000188157_ENSG00000242590	ENST00000379370_CDS_0	1+:1020172-1020373|1022200-1022462|1035276-1035324|1040664-1040880|1041172-1041397|1041477-1041702|1041955-1042162|1043238-1043457|1043537-1043732|1043822-1044023|1044108-1044257|1044333-1044439|1045160-1045277|1045358-1045523|1045732-1045876|1045963-1046088|1046159-1046265|1046396-1046735|1046819-1046957|1047326-1047454|1047572-1047687|1047775-1047895|1048011-1048365|1048866-1049059|1049235-1049…	1+:1020172-1020373|1022200-1022462|1035276-1035324|1040664-1040880|1041172-1041397|1041477-1041702|1041955-1042162|1043238-1043457|1043537-1043732|1043822-1044023|1044108-1044257|1044333-1044439|1045160-1045277|1045358-1045523|1045732-1045876|1045963-1046088|1046159-1046265|1046396-1046735|1046819-1046957|1047326-1047454|1047572-1047687|1047775-1047895|1048011-1048365|1048866-1049059|1049235-1049…	ATG	CDS	0.45	0.5	7.5096e-31	48.2	87.4	53.7	83.5	93.6	144.7	60.3	65.2	38.4	18.6	24.6	31	40.4	21.5	20.9	15.3	847.2
ENSG00000188157_ENSG00000242590	ENST00000477585_uORF_4	1+:1034322-1034421	1+:1034322-1034421	ATT	uORF	0.28	0.34	0.44662	0.1	2.2	0.6	2.1	0.1	4	0.1	1.7	0.1	2.7	0.4	3	2	0.8	0	0	20
ENSG00000188157_ENSG00000242590	ENST00000379370_iORF_6	1+:1041514-1041547	1+:1041514-1041547	CTG	iORF	0.47	0.38	1	0	1	0	0.9	0.8	0	0	1.3	0	1	0	0	0	0	0	0	5
ENSG00000188157_ENSG00000242590	ENST00000379370_iORF_3	1+:1043681-1043732|1043822-1044023|1044108-1044257|1044333-1044379	1+:1043445-1043457|1043537-1043732|1043822-1044023|1044108-1044257|1044333-1044379	ACG	iORF	0.12	0.4	0.96181	2.2	3.9	3.8	3.3	0	10.8	1.6	3.5	0	2.9	0.6	0.2	0.5	0	0	1	34.3
ENSG00000188157_ENSG00000242590	ENST00000379370_iORF_2	1+:1046063-1046088|1046159-1046265|1046396-1046661	1+:1046063-1046088|1046159-1046265|1046396-1046661	CTG	iORF	0.08	0.21	0.65951	2.3	2.9	1.4	3.5	11.9	4.5	3.6	4.2	2.6	0	0.3	2	2.9	0	1.8	2.4	46.4
ENSG00000188157_ENSG00000242590	ENST00000379370_iORF_5	1+:1049706-1049795|1049902-1049921	1+:1049706-1049795|1049902-1049921	CTG	iORF	0.12	0.12	0.13806	0.8	2.1	1	1.3	0.7	4.4	0.4	2.5	0	0	0.6	0	1.3	0	0	1.5	16.5
ENSG00000188157_ENSG00000242590	ENST00000461111_ncRNA_1	1+:1053882-1053977|1054447-1054551|1054823-1054981	1+:1053882-1053977|1054447-1054551|1054823-1054981	CTG	ncRNA	0.08	0.38	1	1.7	3.5	2.1	7.6	6.1	10.9	5.3	3	1.5	0	4.2	1.7	2.1	2	2	1.3	55
ENSG00000183520	ENST00000373014_uoORF_2	1+:38012792-38012831	1+:38012792-38012831	CTG	uoORF	0.3	0.43	0.035728	27	64.2	31.5	14.4	19.9	53.9	19	16.2	14.8	14.8	11.9	6.5	9	13.8	20.4	8.5	345.8
ENSG00000183520	ENST00000486563_ncRNA_1	1+:38012802-38012865|38016358-38016424	1+:38012802-38012865|38016358-38016424	ATG	ncRNA	0.83	0.63	1	151.4	287.1	130.2	114.5	130.4	284.3	84.6	64.7	95.9	131.2	68.4	63.3	94.6	86.3	86.5	46.1	1919.5
ENSG00000183520	ENST00000373014_CDS_0	1+:38012802-38012865|38016358-38016420|38017667-38017770|38018463-38018577|38019058-38019152|38019252-38019383|38022698-38022809|38023544-38023628	1+:38012802-38012865|38016358-38016420|38017667-38017770|38018463-38018577|38019058-38019152|38019252-38019383|38022698-38022809|38023544-38023628	ATG	CDS	0.86	0.63	0	478.6	627	374.9	475.9	340.7	736.9	256.6	186.4	340.2	385.9	216.3	167.7	273.4	329.5	147.9	119.6	5457.5
ENSG00000183520	ENST00000488453_ncRNA_9	1+:38017736-38017763	1+:38017736-38017763	ATT	ncRNA	0.01	0.64	0.66431	13.1	3.7	5.8	10.3	6	10.5	5.4	0.8	3.7	6.8	3.5	0.8	4.1	6.3	0.7	0.4	81.9
ENSG00000183520	ENST00000488453_ncRNA_10	1+:38018533-38018551	1+:38018533-38018551	AGG	ncRNA	0.3	0	0.50279	3.5	1.4	0.9	4.4	1.8	1.2	0	0.8	3.4	3.4	1.5	3.7	5.6	3.3	2.9	0.9	38.8
ENSG00000183520	ENST00000488453_ncRNA_8	1+:38018543-38018576	1+:38018543-38018576	ATA	ncRNA	0.96	0.59	0.85783	3.4	3	3	7.4	1.9	2.6	1.9	0.5	5.6	5.2	3.4	1.4	4.1	8.7	1.1	1.1	54
ENSG00000183520	ENST00000488453_ncRNA_4	1+:38019066-38019138	1+:38019066-38019138	AAG	ncRNA	0.54	0.36	0.95741	13.1	16.6	5.7	9.3	13.9	18.4	7	4.4	9.9	9.1	6.6	4.3	7.5	9.4	2.4	2.8	140.5
ENSG00000183520	ENST00000488453_ncRNA_3	1+:38019264-38019300	1+:38019264-38019300	ATG	ncRNA	0.98	0.24	0.98317	5	12.8	3	10.1	9.6	26.7	6	12.6	9	8.8	4.4	3.3	4.2	10.4	1.3	3	130.4
ENSG00000183520	ENST00000488453_ncRNA_12	1+:38019342-38019354	1+:38019342-38019354	AAG	ncRNA	1	0.26	0.9022	0	0	0	0.2	0	0.6	0.3	0	1.9	0.6	0.9	1.2	0	1.8	0	0.8	8.4
ENSG00000183520	ENST00000488453_ncRNA_5	1+:38019355-38019382	1+:38019355-38019382	AGG	ncRNA	0.24	0.3	0.68376	7.2	5.6	4.2	14.3	1.4	5.2	2.9	2.8	9.2	13.6	3.7	3.5	5.6	11.6	4.4	0.9	96.3
ENSG00000183520	ENST00000488453_ncRNA_7	1+:38019366-38019383|38022698-38022705	1+:38019366-38019383|38022698-38022705	ATC	ncRNA	0.12	0.13	0.36143	8.5	5.6	9.3	9.1	3.8	10.9	3.1	4.2	5.8	3.2	5.5	0.7	2.6	5.3	1.5	1.5	80.7
ENSG00000183520	ENST00000488453_ncRNA_6	1+:38022763-38022809|38023544-38023549	1+:38022763-38022809|38023544-38023549	ATT	ncRNA	0.3	0.4	0.50492	4.7	8.6	1.4	9.7	4.5	8	3.1	2.4	9.2	11.9	4.6	3.3	4.9	7.5	3	3	89.8
ENSG00000183520	ENST00000488453_ncRNA_11	1+:38023692-38023731	1+:38023692-38023731	ATT	ncRNA	0.11	0.57	0.040941	2	15.7	5	2	2	7.5	0	0	1	0	1	2	0	0	1	0	39.1
ENSG00000187815	ENST00000372706_uORF_0	1+:40477312-40477762	1+:40477312-40477762	TTG	uORF	0.24	0.24	0.0010204	26.7	38.5	35	24.5	44.5	44.4	28.4	20.6	10.7	7.3	8.5	5.7	7.9	12.4	11.9	0.8	327.8
ENSG00000187815	ENST00000372706_uORF_2	1+:40477458-40477894|40479035-40479097	1+:40477458-40477894|40479035-40479097	CTG	uORF	0.96	0.49	0.27323	10.8	13.4	7.5	8	11.2	13.7	8.7	4	6.5	5.6	3.6	1	7.5	5.3	2.1	3.9	112.9
ENSG00000187815	ENST00000372706_Variant_1	1+:40479319-40479488|40481762-40481854|40489087-40489214|40489528-40489624|40494920-40496059	1+:40479319-40479488|40481762-40481854|40489087-40489214|40489528-40489624|40494920-40496059	ATT	Variant	0.08	0.48	3.2506e-12	32.7	19.9	20	27	28.6	25	14.4	13.1	14.6	12.5	8.9	3	8.7	2.1	2.7	1.3	234.8
ENSG00000187815	ENST00000372706_uoORF_3	1+:40479332-40479380	1+:40479332-40479380	AAG	uoORF	0.2	0.1	0.74178	1.7	1	0.3	0	1.8	1.3	0.8	0.8	0	0.1	0	1.7	1	0	0	0	10.5
ENSG00000164002	ENST00000432259_uORF_8	1+:40508809-40508889|40509450-40509547	1+:40508809-40508889|40509450-40509547	CTG	uORF	0.99	0.41	0.068548	6.2	5.5	3.9	4.7	4.8	13.9	6.7	2.1	2.7	11.4	3.8	2.7	6.5	3.1	5.4	3.2	86.8
ENSG00000164002	ENST00000296380_uORF_7	1+:40508809-40508877|40509732-40509766	1+:40508809-40508877|40509732-40509766	CTG	uORF	1	0.41	0.035473	4.8	12.2	6	3	6.4	24.9	4.5	5.2	1.9	4.2	3.1	2.7	5.2	1.1	1.7	1	88.1
ENSG00000164002	ENST00000372703_uORF_3	1+:40508877-40508913	1+:40508877-40508913	GTG	uORF	0.99	0.37	1	13	14.6	13.6	19.5	5.2	20.5	6.7	5.5	7	8.6	7.2	2.5	4.7	3.9	5	3.8	141.5
ENSG00000164002	ENST00000432259_uORF_4	1+:40508877-40508889|40509450-40509483	1+:40508877-40508889|40509450-40509483	GTG	uORF	0.98	0.33	0.8808	10.1	9.2	8.6	16.2	5	16.5	5.1	4.6	7	7.7	8	3.4	5.4	4.3	2.9	3.1	117
ENSG00000164002	ENST00000420209_uORF_2	1+:40508877-40508908|40514514-40514525	1+:40508877-40508908|40514514-40514525	GTG	uORF	0.99	0.37	0.0027834	13.6	15.2	13.8	19.6	5.8	21.4	6.7	6	7	8.6	7.4	2.5	4.7	3.9	5	3.8	145.1
ENSG00000164002	ENST00000372703_uORF_18	1+:40508940-40508958	1+:40508940-40508958	CTG	uORF	0.32	0.38	0.088617	0	1	0.4	2	0	4	0	0	0	0	0	0.1	0	0	0	0	7.5
ENSG00000164002	ENST00000372703_uORF_12	1+:40509472-40509547	1+:40509472-40509547	ATT	uORF	0.98	0.12	0.063049	3	1.5	1.1	2.7	1.9	3.8	2.3	0	1.8	9.2	3.2	1.7	1	0.9	4.5	2.2	40.8
ENSG00000164002	ENST00000415550_uORF_6	1+:40509505-40509547	1+:40509505-40509547	ATG	uORF	0.94	0.37	0.080213	1.6	0.9	1.1	0	1.2	2.3	1.6	0	0.8	6.4	1.2	0.7	1	0	3.5	2.2	24.4
ENSG00000164002	ENST00000372703_uORF_16	1+:40509617-40509629	1+:40509617-40509629	ATG	uORF	0.72	0.17	0.18257	0.9	0	0	0.8	0	0	0	0	0	2.9	1	0	0	0.8	1	0.5	7.9
ENSG00000164002	ENST00000432259_uORF_5	1+:40509617-40509625|40509732-40509766	1+:40509617-40509625|40509732-40509766	ATG	uORF	0.45	0.49	0.01341	2.8	8.2	4	2.8	4.1	15	1	3.2	0.9	5	4	1.7	0	0.9	1.7	0.5	55.8
ENSG00000164002	ENST00000372703_uORF_11	1+:40509739-40509766	1+:40509739-40509766	ATT	uORF	0.19	0.22	0.087944	1.8	7	3.9	1.3	3.9	13.6	1	3.2	0.9	1	3	0.8	0	0.1	0.7	0	42.4
ENSG00000164002	ENST00000443729_uORF_1	1+:40509750-40509790|40514514-40514525	1+:40509750-40509790|40514514-40514525	CTG	uORF	0.68	0.52	0.23316	5.9	8.1	4.2	4	4.6	14.5	4.1	7	2.2	7.5	7.5	7.4	5.1	1.5	3.3	4.3	91.3
ENSG00000164002	ENST00000419161_uoORF_13	1+:40514537-40514609	1+:40514537-40514609	CTG	uoORF	0.81	0.44	0.66015	1.3	5.3	2.7	1.9	1.2	6.3	4.3	3.9	3.3	2.9	1.2	3.4	1.9	2.7	2.8	1.6	46.5
ENSG00000164002	ENST00000296380_CDS_0	1+:40514544-40515666	1+:40514544-40515666	ATG	CDS	1	0.44	0	79.8	123.3	83.8	123.9	68.9	169	64.8	71.9	34.8	35.2	30.7	24	27.7	20.6	26.6	24.1	1009
ENSG00000164002	ENST00000419161_orphan_17	1+:40514641-40514665	1+:40514641-40514665	ATG	orphan	0.65	0.34	0.62923	0.6	1.2	0.2	1	1.2	1.2	0.5	0.4	0.3	0.4	0.8	0	0	0	0.2	0.7	8.6
ENSG00000164002	ENST00000419161_orphan_10	1+:40514788-40514911	1+:40514788-40514911	ATG	orphan	0.56	0.32	0.98219	3.2	3.4	4.1	4	0.4	8.4	1.4	2.9	1.2	0.1	1.2	1.4	1.2	0.1	1.8	1	35.8
ENSG00000164002	ENST00000419161_orphan_19	1+:40515233-40515254	1+:40515233-40515254	AGG	orphan	0.71	0.14	0.66028	0.1	1.5	1	0	0	0.1	0	0	0	0	0.3	0	0	0.8	0.2	1	5
ENSG00000164002	ENST00000296380_iORF_14	1+:40515445-40515469	1+:40515445-40515469	CTG	iORF	0.41	0.35	0.7207	0	0	0	0.8	0.9	2.5	0	1.3	0	0	0	0	1.4	0	0	0	6.9
ENSG00000164002	ENST00000296380_dORF_9	1+:40515508-40515670	1+:40515508-40515670	ATA	dORF	0.05	0.52	0.35128	3.9	11.4	2.2	2.9	3.7	14.7	5.7	1.8	2.4	3	1.7	2	1	0.2	0.1	1.1	57.7
ENSG00000164002	ENST00000296380_iORF_15	1+:40515563-40515602	1+:40515563-40515602	TTG	iORF	0.12	0.43	0.83586	0.2	1.2	0.2	1.3	0	1.1	0.7	0.6	1.6	0.9	2.4	1.2	0	0	0	0	11.6
ENSG00000272449	ENST00000606645_ncRNA_3	1+:2546468-2546480	1+:2546468-2546480	GTG	ncRNA	0.86	0.28	0.25926	59	83.7	61.5	61.3	75.4	130.5	59.7	45.2	20	17.5	15	16	23.9	13.1	24.4	7.8	714.2
ENSG00000272449	ENST00000606645_ncRNA_0	1+:2546545-2547004	1+:2546545-2547004	CTG	ncRNA	0.88	0.36	2.4477e-05	269.7	656.1	493	432.2	501.2	1090.7	453.6	363.9	133	118.3	115.4	70.7	139.6	83.3	89.5	43.7	5053.9
ENSG00000272449	ENST00000606645_ncRNA_1	1+:2546714-2546840	1+:2546714-2546840	ATT	ncRNA	0.73	0.39	0.98044	41.1	134.9	81.2	78.7	142.4	212	94.7	77.8	54.8	30.2	37.2	28.6	39.1	35.7	27.6	16.3	1132.2
ENSG00000272449	ENST00000606645_ncRNA_2	1+:2546840-2547269	1+:2546840-2547269	ATG	ncRNA	1	0.62	0.0040617	43.2	88	79.8	75.5	105.6	197.1	70.5	61.1	32.4	22.7	26	14.7	33.5	13.4	11.2	15.7	890.5
ENSG00000272449	ENST00000606645_ncRNA_6	1+:2547097-2547112	1+:2547097-2547112	AGG	ncRNA	1	0.07	0.94805	0	0	0.6	0	0	0	0	0	0.4	0.4	0.7	0	0.9	0.9	0.7	0	4.6
ENSG00000272449	ENST00000606645_ncRNA_4	1+:2547129-2547324	1+:2547108-2547324	ATG	ncRNA	1	0.13	0.01664	25	50.3	30.4	23.6	19.2	56.1	24.7	16	7.1	5.4	4.1	3.2	9.5	5.5	5.3	6.1	291.5
ENSG00000272449	ENST00000606645_ncRNA_5	1+:2547299-2547440	1+:2547299-2547440	ATG	ncRNA	0.05	0.45	0.43948	4.5	7	2.6	3	6.8	9.5	3	5.3	1	1.7	0.6	0	1.1	0	0	0.1	46.3
ENSG00000273204	ENST00000609247_ncRNA_0	1+:100895115-100895154	1+:100895115-100895154	ATC	ncRNA	0.93	0.45	0.087374	0	1	0	0.5	0	3	1.4	1	2	0	0	0	0	1	2	1	12.8
ENSG00000162695	ENST00000370112_uORF_1	1+:100896163-100896181	1+:100896163-100896181	CTG	uORF	0.98	0.65	0.0041152	17.7	31.7	21.9	18.4	23.5	56	11	12.6	11	11.4	11.8	6.5	9.7	7.8	16.1	5.1	272.1
ENSG00000162695	ENST00000370112_uORF_2	1+:100896202-100896226	1+:100896202-100896226	ATC	uORF	0.93	0.43	0.049429	12.2	14.8	9.8	12.1	20.9	33.2	14.9	10.1	12.1	13	11.3	11.2	10.7	10	13.3	5.6	215.4
ENSG00000162695	ENST00000370112_Trunc_0	1+:100896265-100896342|100896569-100896671|100906851-100906965|100911062-100911150|100912111-100912238|100913662-100913806|100918076-100918127|100921705-100921841|100961827-100961918|100965768-100965918|100974809-100974857	1+:100896265-100896342|100896569-100896671|100906851-100906965|100911062-100911150|100912111-100912238|100913662-100913806|100918076-100918127|100921705-100921841|100961827-100961918|100965768-100965918|100974809-100974857	TTG	Trunc	0.18	0.65	0	311.2	332	287.2	467.3	237	435.2	186.2	179	135.6	134	116.9	85.7	91.4	118.2	54.7	55.1	3226.6
ENSG00000162695	ENST00000357650_iORF_9	1+:100896291-100896342	1+:100896291-100896342	ATA	iORF	1	0.44	0.99975	1.6	0.1	1.2	2.3	1.4	3.5	0.8	2.3	0.7	0.5	0.6	0.2	0.7	0.5	2	0.7	19
ENSG00000162695	ENST00000357650_iORF_4	1+:100911076-100911112	1+:100911076-100911112	AAG	iORF	0.3	0.32	0.4918	2.2	4.3	1.2	5.4	1.3	2.2	0.9	0.1	0.1	1.3	0.9	0.5	0.9	0.5	0.3	0	22.2
ENSG00000162695	ENST00000357650_iORF_7	1+:100912139-100912181	1+:100912139-100912181	ATG	iORF	0.03	0.56	0.85972	2.7	5.7	3	3.4	2.6	5.1	1.4	1	1.4	0.3	0	1.6	0.9	0.4	1.5	0	31
ENSG00000162695	ENST00000357650_iORF_3	1+:100912217-100912238|100913662-100913701	1+:100912217-100912238|100913662-100913701	ATG	iORF	0.78	0.46	0.20692	6.5	12	8	9.3	4.2	10.8	2.1	6.1	3	1.6	1.5	1	2.2	2	1.6	0	71.9
ENSG00000162695	ENST00000357650_iORF_10	1+:100918076-100918091	1+:100918076-100918091	ATG	iORF	0.1	0.29	0.77097	1.1	1.9	1.4	0.9	0.6	1.7	0.4	0.4	0.7	0	0	0	0.2	0	0	0	9.3
ENSG00000162695	ENST00000357650_iORF_6	1+:100921729-100921753	1+:100921729-100921753	ATA	iORF	0	0.58	0.85093	1.9	1.9	3.7	5.4	1.3	3.3	1.9	2.1	1.2	1.7	2	2	1	2.3	0.8	1.3	33.8
ENSG00000162695	ENST00000357650_iORF_5	1+:100965781-100965850	1+:100965781-100965850	AAG	iORF	0.43	0.55	0.73566	4.5	3.1	6.1	8.9	1.7	4.6	1.6	1.3	3.6	1.6	1	2.9	0.9	4.5	1.4	1.5	49
ENSG00000162695	ENST00000357650_iORF_8	1+:100965881-100965905	1+:100965881-100965905	GTG	iORF	0.02	0.04	0.97619	3.4	0.5	2	4.8	2.5	2.1	1.9	1	2.7	2.2	2.1	1.2	1.9	1.5	0.4	0.4	30.6
ENSG00000233184	ENST00000446527_ncRNA_0	1+:101026031-101026040	1+:101026031-101026040	ATG	ncRNA	0.93	0.53	0.027778	14.4	6	10	4	12	17	6.9	3	2	4	2	1	3	1	3	4	93.2
ENSG00000233184	ENST00000449473_ncRNA_2	1+:101072692-101072797	1+:101072692-101072797	AAG	ncRNA	0.53	0.4	0.17549	7	2.7	4	1.6	3.1	1	0	1	0.8	2.4	0.4	0	0	0	0.3	0	24.2
ENSG00000233184	ENST00000449473_ncRNA_4	1+:101072730-101072790	1+:101072730-101072790	AAG	ncRNA	0.08	0.36	0.17291	3	1	0	1	0.9	0.9	0.3	0	0	0	0	0	0	2	0.1	1.9	11.2
ENSG00000233184	ENST00000449473_ncRNA_5	1+:101072759-101072825	1+:101072759-101072825	ATT	ncRNA	0.19	0.21	0.48415	3.1	1	0	0.6	0.3	0	0.7	0	0	0.4	0	0	0	0	0.8	0.1	6.9
ENSG00000233184	ENST00000446527_ncRNA_3	1+:101075513-101075561	1+:101075513-101075561	ATG	ncRNA	0.91	0.46	0.0064755	1	1	0	0	4	1	1	1	2	1	1	0	0	0	1	1	15
ENSG00000233184	ENST00000449473_ncRNA_1	1+:101086864-101086888	1+:101086864-101086888	GTG	ncRNA	0.88	0.54	0.070557	3.7	3.9	2	0.2	4.2	1.9	2	1	0	2.2	0.1	1.2	0.4	0	0	1.8	24.5
ENSG00000254685_ENSG00000116783	ENST00000482102_CDS_1	1+:74198278-74198426|74199663-74199845|74201317-74201401	1+:74198278-74198426|74199663-74199845|74201317-74201401	ATG	CDS	1	0.48	0.33771	12.7	7.6	7.9	22.6	4.9	19	7	13.7	7.6	5.5	4.6	8.2	5.8	1.2	6.9	6.7	141.9
ENSG00000254685_ENSG00000116783	ENST00000370898_Trunc_0	1+:74198278-74198360|74199663-74199831|74201317-74201410|74204390-74205832	1+:74198278-74198360|74199663-74199831|74201317-74201410|74204390-74205832	ATG	Trunc	1	0.48	3.1615e-06	30	23.2	20.8	57.8	12.6	38.6	18.3	22.9	26.5	22.2	16.6	19.2	15.6	8.9	12.8	15.8	361.8
ENSG00000254685_ENSG00000116783	ENST00000557284_Trunc_2	1+:74198278-74198360|74199663-74199831|74201317-74201410|74236101-74236210|74249458-74249544|74250671-74250769|74271597-74271708|74331449-74331548|74336010-74336149|74342841-74342986|74343074-74343179|74353265-74353360|74353979-74354129|74367255-74367342|74367907-74367964|74369021-74369114|74369206-74369264|74369390-74369585|74370287-74370392|74436079-74436132|74436473-74436526|74439489-74439622|…	1+:74198278-74198360|74199663-74199831|74201317-74201410|74236101-74236210|74249458-74249544|74250671-74250769|74271597-74271708|74331449-74331548|74336010-74336149|74342841-74342986|74343074-74343179|74353265-74353360|74353979-74354129|74367255-74367342|74367907-74367964|74369021-74369114|74369206-74369264|74369390-74369585|74370287-74370392|74436079-74436132|74436473-74436526|74439489-74439622|…	ATG	Trunc	1	0.48	0.99624	7.5	6.6	6.9	11.5	3.2	15	6.4	7.8	5.6	5	5.4	7.8	5.9	0.8	7.6	6.7	109.7
ENSG00000254685_ENSG00000116783	ENST00000557284_iORF_5	1+:74199688-74199718	1+:74199688-74199718	CTG	iORF	0.19	0.38	1	0	0	0.8	1.8	0	0	2	0	0.8	0	0.8	1	0	0	0.2	0	7.3
ENSG00000254685_ENSG00000116783	ENST00000482102_iORF_6	1+:74199717-74199765	1+:74199717-74199765	ATG	iORF	0.34	0.31	0.20145	4.1	0.8	0.1	6.3	0	2	0.9	4.3	1.8	0	2.1	2.9	0	0	0	0	25.4
ENSG00000254685_ENSG00000116783	ENST00000482102_iORF_4	1+:74199771-74199845|74201317-74201375	1+:74199771-74199845|74201317-74201375	AGG	iORF	0.13	0.5	0.08366	2.6	2.7	4.4	5.4	4	6.4	6.6	5.4	3.7	4	3	1.6	0.9	0	0.8	3	54.4
ENSG00000254685_ENSG00000116783	ENST00000557284_iORF_3	1+:74199771-74199831|74201317-74201401	1+:74199771-74199831|74201317-74201401	AGG	iORF	0.15	0.5	0.025357	6.5	3.4	4.6	14	4.7	11.1	6.3	10.5	5.7	4.7	1.8	4.8	1.4	0.7	0.2	3	83.4
ENSG00000254685_ENSG00000116783	ENST00000370898_iORF_7	1+:74205335-74205374	1+:74205335-74205374	TTG	iORF	0.12	0.31	0.33174	1.4	0	1	1.8	0	1.7	0.6	0.2	0	1	0	1	1	0	0	0	9.7
ENSG00000224870	ENST00000418833_ncRNA_2	1+:1399551-1399746	1+:1399551-1399746	ATG	ncRNA	0.99	0.65	0.0027573	43	43.4	52	32.7	81.5	92.7	47.7	30.2	25.1	19.3	7.6	13.5	24.7	20.1	21.6	12	567.1
ENSG00000224870	ENST00000576232_ncRNA_1	1+:1399551-1399685|1400157-1400290	1+:1399551-1399685|1400157-1400290	ATG	ncRNA	0.99	0.65	1.9551e-06	51.5	59	65	34.4	95.8	103.6	51.4	32.2	27.3	20.4	9.1	13.2	26	19.2	20.8	13.1	641.9
ENSG00000224870	ENST00000448629_ncRNA_0	1+:1399633-1399689|1400157-1400290	1+:1399633-1399689|1400157-1400290	ATG	ncRNA	0.85	0.65	0.0054417	71.3	75.7	69.9	42.5	87.3	100.1	55.7	39.4	20	18.9	12.6	16.4	12.3	16.4	10.7	7.2	656.1
ENSG00000224870	ENST00000448629_ncRNA_3	1+:1399667-1399689|1400157-1400303|1400604-1400634	1+:1399667-1399689|1400157-1400303|1400604-1400634	AAG	ncRNA	0.04	0.57	0.258	14.5	22.1	14.7	13	20.4	27.8	13.9	11.9	3.9	3	2.2	2.7	1.6	5.1	1.1	2.9	160.9
ENSG00000224870	ENST00000418833_ncRNA_5	1+:1400170-1400290	1+:1400170-1400290	CTG	ncRNA	0.05	0.27	1	10.5	18.1	12	5	18.4	13.3	11.6	5.5	2.6	1.9	1.1	0.6	2.4	0.7	0	0.9	104.7
ENSG00000224870	ENST00000418833_ncRNA_6	1+:1400202-1400303|1400604-1400734	1+:1400202-1400303|1400604-1400734	CTG	ncRNA	0.22	0.49	0.59633	10	7	2.3	6	13.4	10.7	6.9	2.7	2.1	0.2	1.1	0.1	1	2.6	0	2.4	68.6
ENSG00000224870	ENST00000418833_ncRNA_4	1+:1400619-1400634	1+:1400619-1400634	ATG	ncRNA	0.69	0.25	0.55637	1.1	0.7	2.6	1.4	1.2	4.5	2.4	1.4	2.3	1	1	1.4	1.4	3.3	1.1	1.3	28.3
ENSG00000224870	ENST00000418833_ncRNA_11	1+:1400841-1400895	1+:1400841-1400895	ATG	ncRNA	0.43	0.42	0.61783	0	1	0.9	1	0.3	2.4	0	0	0	0	0	1	0	0	0	0	6.7
ENSG00000224870	ENST00000418833_ncRNA_7	1+:1400873-1401011	1+:1400873-1401011	CTG	ncRNA	0.05	0.51	0.047541	7.7	7.1	3.5	1.7	9	8.6	3	2.4	1.5	1.6	1	3.9	2.8	4.3	4	0	62.2
ENSG00000224870	ENST00000418833_ncRNA_8	1+:1401043-1401064	1+:1401043-1401064	ATG	ncRNA	0.99	0.35	9.6819e-05	0.2	2.6	5.4	3.3	10.4	7.1	4.9	3.2	3.3	0	0	0	2.5	1.4	1	0	45.3
ENSG00000224870	ENST00000418833_ncRNA_10	1+:1401115-1401199	1+:1401115-1401199	AGG	ncRNA	1	0.47	0.056588	3.9	0	3.3	1	7.2	5.4	2.4	1.3	0.6	0.6	0	0.9	0.2	0	1	0	27.9
ENSG00000224870	ENST00000418833_ncRNA_9	1+:1401555-1401606	1+:1401555-1401606	ATG	ncRNA	0.63	0.21	0.30854	5.1	2.6	1.2	2.3	2.9	5.1	2.5	2	1.4	0	0.9	0.4	1.3	0	1.2	0.9	29.7
ENSG00000228150_ENSG00000241326	ENST00000377205_CDS_0	1+:9972073-9972188|9975591-9975775|9981030-9981170|9982300-9982701	1+:9972073-9972188|9975591-9975775|9981030-9981170|9982300-9982701	ATG	CDS	1	0.54	2.5711e-08	23.8	28.3	42.3	82	25.7	48.2	30.5	33.6	16.4	11.1	14.1	23.4	10.6	8.7	8.6	15.2	422.6
ENSG00000228150_ENSG00000241326	ENST00000377205_iORF_2	1+:9981093-9981123	1+:9981093-9981123	AAG	iORF	0.08	0.39	0.34096	0	0.3	1	2.9	0.7	0.1	0	1.8	0.6	0	0	0	0	0	0	0	7.5
ENSG00000228150_ENSG00000241326	ENST00000377205_iORF_1	1+:9981167-9981170|9982300-9982501	1+:9981167-9981170|9982300-9982501	AAG	iORF	0.19	0.44	0.33444	1.6	6.7	2.7	10.8	3.3	4.9	2.4	3.3	1	0	2.6	3.1	0	0.6	1.6	1.3	46.1
ENSG00000162430_ENSG00000117640	ENST00000374315_Variant_9	1+:25800230-25800413|25801042-25801160|25805141-25805275|25808579-25808789|25809025-25809150|25809682-25809820|25811453-25811535|25811690-25811879|25812686-25812791	1+:25800230-25800413|25801042-25801160|25805141-25805275|25808579-25808789|25809025-25809150|25809682-25809820|25811453-25811535|25811690-25811879|25812686-25812791	ATG	Variant	0.76	0.31	6.183e-07	8.9	6.1	14.2	8.6	5.3	5.3	9.6	7.2	1.7	3.2	4.5	3.6	2	2.2	1	3	86.4
ENSG00000162430_ENSG00000117640	ENST00000494293_ncRNA_12	1+:25819966-25819999	1+:25819966-25819999	CTG	ncRNA	0.41	0.4	0.27132	3	3.2	3.4	1.3	3.2	1.4	2.7	3.8	1.3	1.1	1.4	0.5	3.2	0.5	0.3	0.4	30.7
ENSG00000162430_ENSG00000117640	ENST00000478284_uORF_13	1+:25819980-25820004	1+:25819980-25820004	GTG	uORF	0.1	0.55	0.54746	1.5	4.7	2.4	3.6	2.9	4.5	0.4	1.3	0.9	0	2.4	0.6	0.1	0	0	1.5	26.9
ENSG00000162430_ENSG00000117640	ENST00000374301_uoORF_4	1+:25820316-25820414|25823018-25823128|25823643-25823747	1+:25820316-25820414|25823018-25823128|25823643-25823747	CTG	uoORF	0.43	0.58	0.0053608	37.4	27.8	26.9	39.4	48.6	54	36.5	35.1	9	12.6	8.8	9.1	8	9.2	11.2	4.4	378.1
ENSG00000162430_ENSG00000117640	ENST00000464008_uORF_17	1+:25820578-25820602	1+:25820578-25820602	CTG	uORF	0.41	0.45	0.35058	0	0.6	0	0	0	1	3.9	1.9	0.6	1	0	0	1	0	0	0	10
ENSG00000162430_ENSG00000117640	ENST00000464008_uORF_15	1+:25820640-25820659|25823018-25823032	1+:25820640-25820659|25823018-25823032	AGG	uORF	0.1	0.28	0.24825	1.3	0.3	0.4	1.8	0.7	1.3	0.3	2.1	0	1.7	0.1	0.8	0.7	0.3	0.9	0.3	13
ENSG00000162430_ENSG00000117640	ENST00000530599_uORF_19	1+:25820808-25820838	1+:25820808-25820838	GTG	uORF	0.99	0.44	0.00058051	0	0.3	1	0	0	0	0	1	0	2	1	1	1	0.9	0	1	9.1
ENSG00000162430_ENSG00000117640	ENST00000374300_uORF_10	1+:25820903-25820951	1+:25820849-25820951	CTG	uORF	0.22	0.51	0.00047602	3.4	0.5	2.2	6.1	3.3	3.4	4.8	2.7	1	1	1.8	0.4	1.2	0	0.9	1	33.6
ENSG00000162430_ENSG00000117640	ENST00000374300_uORF_20	1+:25820940-25820961	1+:25820940-25820961	CTG	uORF	0.1	0.37	0.35443	1.4	0	0	0.2	0.1	0.6	1.7	0.7	0	0.6	0	1.6	0.8	0	0	0	7.7
ENSG00000162430_ENSG00000117640	ENST00000374300_uORF_21	1+:25820950-25820989	1+:25820950-25820989	ATG	uORF	0.47	0.41	0.099352	1.1	0	0	2.3	0	0.8	0	2	0	1.4	0	0	0	0	0	0	7.6
ENSG00000162430_ENSG00000117640	ENST00000466284_uoORF_6	1+:25823001-25823128|25823643-25823747	1+:25823001-25823128|25823643-25823747	ATC	uoORF	0.04	0.59	1	35.8	21.7	24.9	32.7	40.9	47	29.8	28.2	7.5	11.7	7.8	7.1	7	7	9.3	3.6	321.9
ENSG00000162430_ENSG00000117640	ENST00000374301_uORF_3	1+:25823018-25823027	1+:25823018-25823027	ATG	uORF	1	0.55	0.25	47	58	47.7	43.3	52.8	63	42.6	44	16	22	10	25.9	9	22.3	17	10	530.5
ENSG00000162430_ENSG00000117640	ENST00000466284_uORF_18	1+:25823026-25823032	1+:25823026-25823032	ATA	uORF	0.94	0	0.72372	0.3	0.3	0.4	1.8	0.5	0.3	0.3	1.1	0	1.7	0.1	0.8	0.7	0.3	0.9	0.3	9.8
ENSG00000162430_ENSG00000117640	ENST00000374303_uoORF_5	1+:25823031-25823128|25823643-25823747	1+:25823031-25823128|25823643-25823747	AAG	uoORF	0.89	0.25	1	33.1	20.6	24.3	29.7	39.1	46.7	28.9	25.3	7.5	11.2	7.6	6.6	6.4	7	9.2	3.3	306.4
ENSG00000162430_ENSG00000117640	ENST00000466284_Trunc_1	1+:25823113-25823128|25823643-25823748|25826301-25826411|25826614-25826826|25829617-25829784	1+:25823113-25823128|25823643-25823748|25826301-25826411|25826614-25826826|25829617-25829784	ATG	Trunc	1	0.54	0.021807	92.9	73.1	96.6	121.8	111.7	115.9	85.5	79.9	7.6	12.6	18.1	14	9.5	12.6	6.1	9.7	867.5
ENSG00000162430_ENSG00000117640	ENST00000374300_Trunc_0	1+:25823113-25823128|25823643-25823748|25826301-25826411|25826614-25826826|25829508-25829830|25831920-25832026	1+:25823113-25823128|25823643-25823748|25826301-25826411|25826614-25826826|25829508-25829830|25831920-25832026	ATG	Trunc	1	0.54	0	131.3	106.7	137.2	170.7	139.1	158.8	112.6	97.9	12.5	17.6	19.4	20.4	13.7	18.2	6.1	17	1179.1
ENSG00000162430_ENSG00000117640	ENST00000466284_iORF_11	1+:25823671-25823692	1+:25823671-25823692	ATG	iORF	1	0.47	0.98018	0.2	3.7	1.2	7.5	4.5	3.8	3.1	4.6	1	0	0.2	0.1	1	0	0	0	30.8
ENSG00000162430_ENSG00000117640	ENST00000497956_ncRNA_14	1+:25826324-25826363	1+:25826324-25826363	GTG	ncRNA	0.11	0.49	0.99846	1	1.1	0.2	1.7	1.8	1.7	1.8	2.9	0	0.3	1.1	0	0.8	0	0	0.2	14.8
ENSG00000162430_ENSG00000117640	ENST00000497956_ncRNA_2	1+:25826612-25826826|25829508-25829830|25831920-25832026	1+:25826612-25826826|25829508-25829830|25831920-25832026	AGG	ncRNA	0.05	0.5	1	80.5	66.2	78.5	92.6	61.9	83.1	54.3	42	6.2	10.4	6.5	11	5.8	8.7	0.4	8.6	616.6
ENSG00000162430_ENSG00000117640	ENST00000497956_ncRNA_24	1+:25826619-25826634	1+:25826619-25826634	ATA	ncRNA	0	0.33	0.88232	1.8	0	1.3	0.6	0	0.9	0.6	0.8	0	0	0	0	0	0	0	0	6
ENSG00000162430_ENSG00000117640	ENST00000497956_ncRNA_8	1+:25829553-25829784	1+:25829553-25829784	ATG	ncRNA	0.05	0.37	0.13493	9.6	14.1	13.8	16.1	10.2	15	8	11.7	1.5	1.4	1.9	2.6	0.7	0.2	0	0	106.8
ENSG00000162430_ENSG00000117640	ENST00000497956_ncRNA_22	1+:25829581-25829617	1+:25829581-25829617	ATC	ncRNA	0.32	0.38	0.91671	1.1	0	0	0.1	1.5	2.8	0	0.8	0	0.3	0	0.6	0	0	0	0	7.3
ENSG00000162430_ENSG00000117640	ENST00000466284_dORF_7	1+:25829669-25829830|25831920-25832026	1+:25829669-25829830|25831920-25832026	CTG	dORF	0.05	0.41	1	30.9	32.7	37.1	44.2	23.7	33.6	29.6	21.2	4.6	5.2	2.1	5.7	2.9	5.8	0	6.8	286.2
ENSG00000162430_ENSG00000117640	ENST00000497956_ncRNA_16	1+:25829719-25829734	1+:25829719-25829734	CTG	ncRNA	0.92	0.18	0.80938	1.5	0	0	1.9	1	0.9	0.1	2	0	0.7	0	0	0.8	0.7	0	0	9.7
ENSG00000162430_ENSG00000117640	ENST00000497956_ncRNA_23	1+:25829823-25829830|25831920-25831922	1+:25829823-25829830|25831920-25831922	AAG	ncRNA	0	0.38	0.80983	1	0.5	0.9	1.6	0	0	0	0	0.1	0	0	1.7	0	0	0	1.2	7
ENSG00000117505	ENST00000370272_uORF_2	1+:93345950-93346061	1+:93345950-93346061	CTG	uORF	0.9	0.66	0.96556	68.3	95.2	75.6	62.1	103.1	165.7	45.9	46.8	42.1	45.4	27	22.7	39.4	41.5	25.1	15.7	921.5
ENSG00000117505	ENST00000370272_uORF_1	1+:93346116-93346125	1+:93346116-93346125	ATG	uORF	0.93	0.53	0.11111	113.5	75	86.1	57.2	91.1	48.4	69.5	54.7	16	56.7	21.2	21.4	43.3	32.5	33.6	24.4	844.8
ENSG00000117505	ENST00000370272_uORF_3	1+:93346149-93346221	1+:93346149-93346221	ATG	uORF	0.55	0.54	0.0032473	106.1	118.2	80.9	53	100.5	136.3	64.4	56.4	17.4	16.5	11	12.6	20.5	16.8	15.8	6.7	833.3
ENSG00000117505	ENST00000370272_uORF_7	1+:93346458-93346572	1+:93346458-93346572	ATC	uORF	0.68	0.5	0.58514	6.5	13.7	4.4	4.7	6	15.7	2.6	2.2	4.6	2.2	1.5	1.9	4.4	2.1	1.6	3.5	77.5
ENSG00000117505	ENST00000370272_uORF_4	1+:93346600-93346615	1+:93346600-93346615	CTG	uORF	1	0.57	0.1792	29.9	32.3	23.8	39.1	33.7	44.1	14.5	17.6	14	13.8	7.2	12.5	20.1	18.8	6.5	4.8	332.8
ENSG00000117505	ENST00000370272_CDS_0	1+:93346645-93346865|93353907-93354071|93360492-93360639	1+:93346645-93346865|93353907-93354071|93360492-93360639	ATG	CDS	0.95	0.66	0	564.2	507.8	424	526.2	482.7	700.1	346.4	279.5	131.4	124.4	75.6	68.3	113.3	102.2	64.4	48.2	4558.8
ENSG00000117505	ENST00000370272_iORF_9	1+:93346727-93346766	1+:93346727-93346766	ATG	iORF	0.19	0.5	0.92639	1.2	2.5	2	1.2	2.7	1.8	1.8	2.5	0.3	0.2	0.5	0.6	0	0.3	0	0.4	18.2
ENSG00000117505	ENST00000370272_iORF_6	1+:93353923-93353944	1+:93353923-93353944	ATT	iORF	0.11	0.62	0.47449	5.1	6.9	3.5	5.3	4.8	8	3.4	3.9	0.8	0.2	0.9	0.3	0.7	1.5	1.3	0.1	46.7
ENSG00000117505	ENST00000370272_iORF_10	1+:93353949-93353979	1+:93353949-93353979	AAG	iORF	0.07	0.32	0.8993	1.6	0.3	0.7	2.9	0.2	0.4	1.1	0	0.8	0.3	0.4	0.2	0	0	0.5	0.1	9.6
ENSG00000117505	ENST00000370272_iORF_5	1+:93353980-93354031	1+:93353980-93354031	ATT	iORF	0.22	0.15	0.036829	19.6	12.7	26.6	36	10.6	21.8	12.9	14.8	4.5	5.2	2.1	0.3	1.1	1.3	1.8	3.2	174.4
ENSG00000117505	ENST00000370272_iORF_8	1+:93360602-93360617	1+:93360602-93360617	ATC	iORF	0.07	0.01	0.9853	5	1.6	2.4	4.1	7.1	3.1	4.7	0.3	0.9	0.6	0	0.8	0.3	0	0	0	31.1
ENSG00000132879	ENST00000376770_uORF_3	1+:11654930-11654952|11655327-11655356	1+:11654930-11654952|11655327-11655356	GTG	uORF	0.71	0.03	0.47877	2.8	4.8	3.3	3.8	4	8.1	1.8	5.2	0.9	2.5	1.5	1	0	4	2.1	2.5	48.3
ENSG00000132879	ENST00000376770_uORF_7	1+:11655357-11655405	1+:11655357-11655405	AAG	uORF	0.26	0.4	0.63053	2.2	0.5	0.5	0	0.7	1.3	0	0.1	0	0	0	0.3	0	0.5	0.1	0.3	6.5
ENSG00000132879	ENST00000376762_CDS_0	1+:11655835-11656100|11658266-11658364|11658735-11658871|11661129-11661305	1+:11655835-11656100|11658266-11658364|11658735-11658871|11661129-11661305	ATG	CDS	0.24	0.61	1.4228e-07	101.6	135	96	109	182.3	182.4	84.4	107.9	36.3	28.6	28.4	32.7	24.8	30.8	14	19.9	1214.2
ENSG00000132879	ENST00000376762_iORF_4	1+:11656035-11656098	1+:11656035-11656098	CTG	iORF	0.1	0.59	0.37402	5.4	5.7	5.6	5.4	8.3	7.7	7.2	3.2	1.5	1.9	0.3	0	1.7	0.9	0	0.5	55.4
ENSG00000132879	ENST00000376762_iORF_5	1+:11658309-11658360	1+:11658309-11658360	GTG	iORF	0.01	0.51	0.79857	6.3	5.2	3	3.7	3.7	3.7	3.4	1.7	0.3	1.5	0.1	0.7	0.5	0.3	0.1	0	34.4
ENSG00000132879	ENST00000376770_dORF_1	1+:11658571-11658628|11658735-11658871|11661129-11661305	1+:11658571-11658628|11658735-11658871|11661129-11661305	AGG	dORF	0.08	0.54	0.11239	22.3	43.5	29.6	28.9	47.4	50.6	23.7	31.6	12.9	8.7	11.6	6.4	6.8	8.5	3.9	5.1	341.5
ENSG00000132879	ENST00000376770_dORF_2	1+:11658594-11658628|11658735-11658871|11661129-11661283	1+:11658594-11658628|11658735-11658871|11661129-11661283	ATA	dORF	0.23	0.1	0.99994	7.2	18	9.8	8.4	19.2	24.3	9.1	6.8	2.8	0.7	2.8	1.6	1.8	2.2	0.4	1.8	116.9
ENSG00000132879	ENST00000376762_dORF_6	1+:11661480-11661531	1+:11661480-11661531	ATG	dORF	0.2	0.33	0.0017774	0	3	1	0	0	2	0	0	0	0	1	0	0	0	0	0	7
ENSG00000162490	ENST00000294485_Trunc_0	1+:11706315-11706709|11709274-11709465|11711850-11711965|11712339-11712429|11715118-11715208|11719583-11719696	1+:11706258-11706709|11709274-11709465|11711850-11711965|11712339-11712429|11715118-11715208|11719583-11719696	CTG	Trunc	0.08	0.35	0.010108	8.5	11.4	10.5	17.3	17.3	26.7	11.1	13.9	1.6	1.1	1.5	2	1.2	3.1	1.2	1	129.5
ENSG00000177674	ENST00000476512_uoORF_4	1+:11736198-11736235|11745802-11745837|11745987-11745993	1+:11736198-11736235|11745802-11745837|11745987-11745993	CTG	uoORF	0.09	0.58	0.32747	17.3	9.7	9.6	12.3	6.2	14	7.5	13.1	5.3	6.7	8.5	3.9	4.5	8.4	8.4	2.7	138.1
ENSG00000177674	ENST00000494437_ncRNA_2	1+:11736208-11736235|11745802-11745841	1+:11736208-11736235|11745802-11745841	ATG	ncRNA	0.98	0.65	1	29.5	24.4	26.2	28.7	15.2	44.1	21.1	20.3	4.6	5.6	4.4	6.9	2.3	3.5	5.6	2.8	245.2
ENSG00000177674	ENST00000452018_CDS_1	1+:11736208-11736235|11745802-11745837|11746126-11746223|11747439-11747545|11748414-11748589|11750076-11750104	1+:11736208-11736235|11745802-11745837|11746126-11746223|11747439-11747545|11748414-11748589|11750076-11750104	ATG	CDS	1	0.57	0.83243	46.4	45.3	47.4	43.1	38	79.2	38.4	31	7.9	10.6	6.3	9.1	4.1	5.5	6.5	5.1	423.9
ENSG00000177674	ENST00000314340_CDS_0	1+:11736208-11736235|11745802-11745837|11747439-11747545|11748414-11748610|11750076-11750192	1+:11736208-11736235|11745802-11745837|11747439-11747545|11748414-11748610|11750076-11750192	ATG	CDS	0.99	0.63	7.9808e-12	92.4	102.2	91.3	86.8	74.3	107.6	66.3	66.1	14.4	11.9	7.6	11.4	10.6	10.2	7.2	10.7	771
ENSG00000177674	ENST00000476512_dORF_3	1+:11746121-11746223|11747439-11747545|11748414-11748593	1+:11746121-11746223|11747439-11747545|11748414-11748593	TTG	dORF	0.05	0.37	0.20799	16.3	19.2	20.2	14.5	20.9	34.1	16.3	10.6	3.3	5	1.6	2.2	1.9	2	0.8	2.3	171.2
ENSG00000177674	ENST00000494437_ncRNA_5	1+:11746157-11746265	1+:11746157-11746265	CTG	ncRNA	0.83	0.11	0.090469	1	2.4	2.7	3	3	0	1.9	1	0	0	0	0	0	0	0	0	15
ENSG00000011021_ENSG00000275915	ENST00000376496_CDS_2	1+:11806262-11806349|11807130-11807190|11815845-11815911|11816614-11816680|11819487-11819554|11822694-11822801|11823706-11823833|11824485-11824553|11826155-11826214|11827088-11827221|11828105-11828219|11828457-11828624|11829195-11829322|11833514-11833638|11833876-11834030|11834235-11834395|11834483-11834590|11835966-11836153|11836998-11837156|11837342-11837499|11838334-11838442|11838534-11838993	1+:11806262-11806349|11807130-11807190|11815845-11815911|11816614-11816680|11819487-11819554|11822694-11822801|11823706-11823833|11824485-11824553|11826155-11826214|11827088-11827221|11828105-11828219|11828457-11828624|11829195-11829322|11833514-11833638|11833876-11834030|11834235-11834395|11834483-11834590|11835966-11836153|11836998-11837156|11837342-11837499|11838334-11838442|11838534-11838993	ATG	CDS	0.56	0.54	0.40016	63.4	90.7	75.7	128.6	78.4	149.8	72.2	92.5	26.1	18.6	25.1	20.4	14.9	11.1	10.1	19.1	896.6
ENSG00000011021_ENSG00000275915	ENST00000346436_CDS_0	1+:11806262-11806349|11807130-11807190|11815845-11815911|11816614-11816680|11819487-11819554|11822694-11822801|11823706-11823833|11824485-11824553|11826155-11826214|11827088-11827221|11828105-11828219|11828457-11828624|11829195-11829322|11833514-11833638|11833876-11834030|11834235-11834395|11834483-11834590|11835966-11836153|11836998-11837156|11837342-11837499|11838334-11838442|11838534-11838660|…	1+:11806262-11806349|11807130-11807190|11815845-11815911|11816614-11816680|11819487-11819554|11822694-11822801|11823706-11823833|11824485-11824553|11826155-11826214|11827088-11827221|11828105-11828219|11828457-11828624|11829195-11829322|11833514-11833638|11833876-11834030|11834235-11834395|11834483-11834590|11835966-11836153|11836998-11837156|11837342-11837499|11838334-11838442|11838534-11838660|…	ATG	CDS	0.56	0.54	0	65.8	96.5	79.1	133.5	84.4	152.1	73.3	93.9	29	19.6	28.7	21.7	16.8	12.8	11.7	19.6	938.5
ENSG00000011021_ENSG00000275915	ENST00000312413_CDS_1	1+:11806262-11806349|11807130-11807190|11816614-11816680|11819487-11819554|11822694-11822801|11823706-11823833|11824485-11824553|11826155-11826214|11827088-11827221|11828105-11828219|11828457-11828624|11829195-11829322|11833514-11833638|11833876-11834030|11834235-11834395|11834483-11834590|11835966-11836153|11836998-11837156|11837342-11837499|11838334-11838442|11838534-11838660|11840142-11840223	1+:11806262-11806349|11807130-11807190|11816614-11816680|11819487-11819554|11822694-11822801|11823706-11823833|11824485-11824553|11826155-11826214|11827088-11827221|11828105-11828219|11828457-11828624|11829195-11829322|11833514-11833638|11833876-11834030|11834235-11834395|11834483-11834590|11835966-11836153|11836998-11837156|11837342-11837499|11838334-11838442|11838534-11838660|11840142-11840223	ATG	CDS	0.56	0.54	1	64.8	94.5	75.9	126.5	82.3	150.5	69.5	91.4	27.3	19.6	28.7	20.6	16.8	12.8	10.6	19.6	911.4
ENSG00000011021_ENSG00000275915	ENST00000346436_iORF_3	1+:11806323-11806349|11807130-11807131	1+:11806323-11806349|11807130-11807131	GTG	iORF	0.17	0.32	0.65235	1.3	1.4	1.8	2.2	1.4	3.2	0.4	4.6	0.4	0	0.7	0	0.9	0	0	0	18.4
ENSG00000011021_ENSG00000275915	ENST00000376496_iORF_4	1+:11828190-11828202	1+:11828190-11828202	CTG	iORF	0.44	0.4	0.89635	0	1.5	0.8	0	1	0.8	0.9	1.1	0	0.9	0	0	0	0.6	0	0	7.6
ENSG00000162522	ENST00000373481_Variant_0	1+:32754023-32754180|32767786-32767957|32768061-32768117|32768651-32768775|32769672-32769786|32769879-32772441|32772864-32772887	1+:32754023-32754180|32767786-32767957|32768061-32768117|32768651-32768775|32769672-32769786|32769879-32772441|32772864-32772887	CTG	Variant	0.99	0.49	1.308e-05	6.9	11.8	21.1	23.8	10.7	16.5	8	14.8	3.9	1.8	4.6	5.1	1	1.5	2	5.8	139.3
ENSG00000162522	ENST00000401073_Trunc_1	1+:32767794-32767957|32768061-32768117|32768651-32768775|32769672-32769786|32769879-32772441|32772864-32772887	1+:32767794-32767957|32768061-32768117|32768651-32768775|32769672-32769786|32769879-32772441|32772864-32772887	AAG	Trunc	0.12	0.28	1	5	8.9	12.6	16.7	9.9	12.9	5	10.1	3.9	1	2.8	2.8	1	1	2	4.8	100.4
ENSG00000162522	ENST00000373481_iORF_2	1+:32770155-32770164	1+:32770155-32770164	CTG	iORF	0.04	0.39	1	0	1.9	2.9	2	0	1	0.9	0.9	0	0	0	0	0	0	0	0	9.6
ENSG00000116497	ENST00000531123_ncRNA_7	1+:32817628-32817649	1+:32817628-32817649	ATG	ncRNA	0.98	0.58	0.34375	4.4	0.9	2	4.1	2.5	4.9	5.1	5.5	1.8	2.6	1	1.7	2	2.2	2.4	1	44.1
ENSG00000116497	ENST00000474103_ncRNA_3	1+:32817739-32817838	1+:32817739-32817838	ATG	ncRNA	0.21	0.56	0.14821	9	16	10.1	8.5	18.8	11.7	6.9	11	1	0.4	1	1.8	4.9	2	6	1	110.2
ENSG00000116497	ENST00000526230_uORF_5	1+:32825316-32825361	1+:32825316-32825361	GTG	uORF	0.05	0.62	0.13148	7.3	3.2	4.1	4.4	8.7	6.5	2.3	1.8	5.4	4.2	4.3	3.9	6.7	3.1	11.6	5	82.5
ENSG00000116497	ENST00000526230_uORF_10	1+:32825326-32825371	1+:32825326-32825371	ATC	uORF	0.37	0.48	0.78802	0.4	1.6	3.2	3	3.8	6.2	1.1	0.4	1.2	1.2	0.7	0.3	0.9	0.1	1.7	1.9	27.5
ENSG00000116497	ENST00000482212_uoORF_6	1+:32825348-32825429|32826097-32826103	1+:32825348-32825429|32826097-32826103	AAG	uoORF	0.12	0.47	0.59389	1.6	7.8	2.1	5.9	12	13.2	6.7	7.8	3.1	2.4	2.2	2.3	1.7	5.8	2.3	2.5	79.5
ENSG00000116497	ENST00000531123_ncRNA_1	1+:32825392-32825429|32826097-32826930|32827995-32828081|32829963-32830067|32834033-32834038	1+:32825392-32825429|32826097-32826930|32827995-32828081|32829963-32830067|32834033-32834038	GTG	ncRNA	0.94	0.52	1	110.2	95.1	85.9	124.2	113.5	176	80.3	88.5	40.9	46.1	34.6	24.7	37.3	23.3	30.5	19.8	1130.9
ENSG00000116497	ENST00000373475_Variant_0	1+:32825392-32825429|32826097-32826930|32827992-32828081|32829963-32830067|32853078-32853166|32855923-32856038	1+:32825392-32825429|32826097-32826930|32827992-32828081|32829963-32830067|32853078-32853166|32855923-32856038	GTG	Variant	0.96	0.54	5.7296e-15	146.9	130.9	120.7	171.7	157	242.1	110.5	127.5	54.9	55.5	48.9	39.5	51.7	29.2	38	25.9	1551
ENSG00000116497	ENST00000482212_orphan_8	1+:32826193-32826253	1+:32826193-32826253	ATG	orphan	0.05	0.55	0.74605	4.1	0.8	4.7	3.4	7	6.3	4.7	1.4	2.7	1.1	1.6	0.7	0	0.2	0	2.5	41.1
ENSG00000116497	ENST00000482212_orphan_14	1+:32826421-32826457	1+:32826421-32826457	CTG	orphan	0.12	0.4	0.54819	0	1.4	0.3	1.2	0.6	3.2	0	0.2	0.3	0	0	0	0	0.1	0	1	8.4
ENSG00000116497	ENST00000531123_ncRNA_13	1+:32826494-32826554	1+:32826494-32826554	ATT	ncRNA	0.17	0.38	0.57893	0.8	2.6	1.6	1.4	1.3	2.6	0.6	0.3	0	0	1	0	0	0	0	0	12.2
ENSG00000116497	ENST00000531123_ncRNA_15	1+:32826716-32826752	1+:32826716-32826752	CTG	ncRNA	0.12	0.39	0.73553	0.1	1	0.3	1.5	1.1	1	0	0.9	0	0	1	0	0	0	0	0	7
ENSG00000116497	ENST00000373475_iORF_12	1+:32827996-32828026	1+:32827996-32828026	ATG	iORF	0.51	0.34	0.95336	0	0	0.2	1.6	0.7	1.1	0.1	0.6	0.2	0.2	0	0.8	0.4	0	0.6	0	6.6
ENSG00000116497	ENST00000531123_ncRNA_9	1+:32828045-32828075	1+:32828045-32828075	AGG	ncRNA	0.13	0.57	0.56008	2.8	1	1.5	2.1	3.5	4.8	0.3	8.3	4.7	0.4	1.2	0	1.9	0	1.9	1	35.5
ENSG00000116497	ENST00000531123_ncRNA_11	1+:32830031-32830043	1+:32830031-32830043	TTG	ncRNA	0.89	0.29	0.4697	3.2	0.9	1.6	2.5	0.1	1	1.6	2.4	0.8	0.9	0.7	0	1.5	1.5	0.5	0	19.3
ENSG00000116497	ENST00000475486_ncRNA_2	1+:32853080-32853166|32855923-32856038	1+:32853080-32853166|32855923-32856038	ATC	ncRNA	0.15	0.6	1	34.9	35.4	34	44.8	42.7	66	29.3	36.7	14	9.5	13.4	14.7	12.7	6	7.5	5	406.5
ENSG00000116497	ENST00000475486_ncRNA_4	1+:32853136-32853166|32855923-32855980	1+:32853094-32853166|32855923-32855980	ATG	ncRNA	0.08	0.36	0.64317	4.6	10.7	9	10	11.5	11.4	7.9	6.6	0.7	0.4	1.3	1.8	2	1.4	0	1	80.4
ENSG00000142920	ENST00000471119_ncRNA_3	1+:33081176-33081293	1+:33081176-33081293	CTG	ncRNA	0.25	0.38	0.043143	1.8	1.2	2.4	6.1	2.6	4.5	6.2	2	2.1	1.8	0.4	3.9	0	2.8	0	1.8	39.6
ENSG00000142920	ENST00000294517_uORF_4	1+:33081282-33081294|33081387-33081465	1+:33081282-33081294|33081387-33081465	ATG	uORF	1	0.46	0.051307	3.1	0.8	1.5	0.8	0.2	4.9	2.2	3	0.8	0.2	0.6	3.1	0	0.1	0	0.9	22.2
ENSG00000142920	ENST00000475935_ncRNA_5	1+:33081282-33081294|33081390-33081465	1+:33081282-33081294|33081390-33081465	ATG	ncRNA	1	0.46	0.033372	3.1	0.8	1.5	0.8	0.2	4.9	2.2	3	0.8	0.2	0.6	3.1	0	0.1	0	0.9	22.2
ENSG00000142920	ENST00000471119_ncRNA_7	1+:33081390-33081465	1+:33081390-33081465	AGG	ncRNA	0.12	0.34	0.42065	2	0.7	0.9	0	0	3.9	0	1.2	0	0	0	1	0	0	0	0	9.7
ENSG00000142920	ENST00000475935_ncRNA_6	1+:33082220-33082265	1+:33082220-33082265	ATC	ncRNA	0.36	0.45	0.0042775	0	1	2	1	0	0	2	2	1	1	2	0	0	0	0	0	12
ENSG00000142920	ENST00000294517_Trunc_0	1+:33082261-33082354|33083953-33084127|33092049-33092222|33093281-33093416|33094547-33094713|33096706-33096869|33098066-33098179|33117901-33118116|33120043-33120182	1+:33082261-33082354|33083953-33084127|33092049-33092222|33093281-33093416|33094547-33094713|33096706-33096869|33098066-33098179|33117901-33118116|33120043-33120182	CTG	Trunc	0.54	0.28	0.00034344	4	8.4	9.5	14.8	9.7	7.5	7.5	14.8	2	2	1.1	1.4	2	1.9	0.5	2.6	89.7
ENSG00000142920	ENST00000475935_ncRNA_2	1+:33084025-33084127|33092049-33092222|33093281-33093416|33094547-33094713|33096706-33096869|33098066-33098179|33117901-33118120	1+:33084025-33084127|33092049-33092222|33093281-33093416|33094547-33094713|33096706-33096869|33098066-33098179|33117901-33118120	CTG	ncRNA	0.52	0.28	1	4	7.8	7.5	10	5.1	4.4	6.5	10.6	2	1	1.1	0.2	0	1.9	0.5	2.6	65.2
ENSG00000142920	ENST00000471119_ncRNA_8	1+:33093379-33093415	1+:33093379-33093415	ATG	ncRNA	0.08	0.16	0.78303	0	0	1	0.4	0	0	1.9	1.8	0	0	0	0	0	0	0	0	5.1
ENSG00000142920	ENST00000471119_ncRNA_1	1+:33094623-33094713|33096706-33096869|33098066-33098179|33117901-33118116|33120043-33120182	1+:33094623-33094713|33096706-33096869|33098066-33098179|33117901-33118116|33120043-33120182	ATG	ncRNA	0.52	0.29	1	1	3.2	4.4	8	7.1	4.9	6.4	8.8	1	1	1	0.2	2	0	0.5	2.6	52.2
ENSG00000171608	ENST00000377346_uORF_3	1+:9651782-9651802|9691466-9691470	1+:9651782-9651802|9691466-9691470	CTG	uORF	0.99	0.53	0.13718	12	20.5	13.4	16.4	16.5	34.2	15.4	21.7	1.8	2.7	5.2	3.9	5.3	6.3	7.1	3.6	186.3
ENSG00000171608	ENST00000377346_uORF_2	1+:9691489-9691571|9710423-9710446	1+:9691489-9691571|9710423-9710446	ATG	uORF	0.1	0.62	0.081968	6.1	30.1	18.4	32.5	10.5	39.6	8.5	20.6	4.8	6.5	7.9	8.7	4.3	6.3	10.4	5.6	221
ENSG00000171608	ENST00000377346_uoORF_6	1+:9691553-9691571|9710423-9710552	1+:9691553-9691571|9710423-9710552	TTG	uoORF	0.36	0.3	0.98959	0.4	5	3	7	3	9.3	5.9	0.9	0.5	0.1	0.9	2.1	1.6	1.8	2.1	0.2	43.8
ENSG00000171608	ENST00000361110_uORF_7	1+:9710428-9710446	1+:9710428-9710446	CTG	uORF	0.72	0.16	0.55502	0.8	2.1	4	8	0.2	3.5	1	4.8	1	0.4	0	0.1	2	0	1	1.3	30.2
ENSG00000171608	ENST00000377346_CDS_0	1+:9710455-9710596|9715540-9715769|9715848-9716078|9716439-9716619|9716958-9717108|9717536-9717626|9718693-9718915|9719920-9720017|9720111-9720242|9720610-9720661|9720741-9720909|9721126-9721248|9721443-9721587|9721760-9721860|9721974-9722153|9722243-9722356|9722527-9722606|9723124-9723292|9723968-9724092|9724275-9724421|9724803-9724936|9726908-9727046	1+:9710455-9710596|9715540-9715769|9715848-9716078|9716439-9716619|9716958-9717108|9717536-9717626|9718693-9718915|9719920-9720017|9720111-9720242|9720610-9720661|9720741-9720909|9721126-9721248|9721443-9721587|9721760-9721860|9721974-9722153|9722243-9722356|9722527-9722606|9723124-9723292|9723968-9724092|9724275-9724421|9724803-9724936|9726908-9727046	ATG	CDS	0.44	0.51	1.5782e-14	109.4	336	218.1	335.1	148.4	410.7	140.9	263	73.8	80.5	86.4	98.7	77.6	68.8	39	71.4	2557.7
ENSG00000171608	ENST00000361110_Trunc_1	1+:9718729-9718915|9719920-9720017|9720111-9720242|9720433-9720661|9720741-9720909|9721126-9721248|9721443-9721587|9721760-9721860|9721974-9722153|9722243-9722356|9722527-9722606|9723124-9723292|9723968-9724092|9724275-9724421|9724803-9724936|9726908-9727046	1+:9710479-9710596|9715540-9715769|9715848-9716078|9716439-9716619|9717063-9717108|9717536-9717626|9718693-9718915|9719920-9720017|9720111-9720242|9720433-9720661|9720741-9720909|9721126-9721248|9721443-9721587|9721760-9721860|9721974-9722153|9722243-9722356|9722527-9722606|9723124-9723292|9723968-9724092|9724275-9724421|9724803-9724936|9726908-9727046	ATG	Trunc	0.98	0.48	0.93367	73.2	214.6	128.8	229.6	96.8	260.2	88.9	163.5	50.8	58.7	68	73	60.9	56	29.2	56	1708.3
ENSG00000171608	ENST00000361110_iORF_11	1+:9710519-9710552	1+:9710519-9710552	TTG	iORF	0.05	0.15	0.91024	0	2.5	0	2.4	1.3	1.7	2.7	0	0.4	0	0	0	0	0.8	0	0	11.9
ENSG00000171608	ENST00000361110_iORF_5	1+:9710570-9710596|9715540-9715727	1+:9710570-9710596|9715540-9715727	ATG	iORF	0.94	0.47	0.89292	6	16	8	15.6	7.4	10.9	10.3	10.8	2.2	1.9	1.4	3.5	1.7	1.9	0.5	0	98.3
ENSG00000171608	ENST00000361110_iORF_10	1+:9716494-9716569	1+:9716494-9716569	GTG	iORF	0.14	0.39	0.78521	2	3.5	1.3	4.4	1.5	2.6	0	1.5	0	1.3	0	0	0	0	0.3	0	18.6
ENSG00000171608	ENST00000377346_iORF_4	1+:9719922-9719958	1+:9719922-9719958	CTG	iORF	0.3	0.25	0.72142	0	0.5	0.7	0.9	1.3	0.8	1.2	1.7	0	0	0	0	1.9	0.5	0	0.9	10.5
ENSG00000171608	ENST00000361110_iORF_9	1+:9721481-9721520	1+:9721481-9721520	AGG	iORF	0.56	0.44	0.55517	0.1	1.8	1	0.1	0	5.1	0	1	0.2	1.1	2.4	0.3	0	0	0	0.5	13.6
ENSG00000171608	ENST00000361110_iORF_12	1+:9722305-9722356|9722527-9722548	1+:9722305-9722356|9722527-9722548	AGG	iORF	0.19	0.24	0.71003	2	0.2	0.7	2.4	0.3	2.6	0.7	1.5	0.1	1.4	0.7	0	0.1	0.7	0	0.2	13.7
ENSG00000171608	ENST00000361110_iORF_13	1+:9724342-9724381	1+:9724342-9724381	GTG	iORF	0.19	0.31	0.78351	0	1.3	0.9	1.6	0.7	1.1	0.2	0.9	0.1	0	0	0.1	0.2	0	0	0.9	8.1
ENSG00000171608	ENST00000361110_iORF_8	1+:9724916-9724936|9726908-9726948	1+:9724916-9724936|9726908-9726948	AAG	iORF	0.28	0.29	0.88069	0.1	3.1	3	1.5	0.5	3.9	0.3	3.5	0.1	1.2	0.9	1.9	0	1.1	0	0.1	21.2
ENSG00000011007	ENST00000418390_Trunc_0	1+:23743503-23743578|23749020-23749077|23749841-23749948|23750844-23752030|23752406-23752518|23754099-23754255|23754362-23754460|23755842-23756023|23756273-23756385|23756952-23757125|23759511-23759573	1+:23743503-23743578|23749020-23749077|23749841-23749948|23750844-23752030|23752406-23752518|23754099-23754255|23754362-23754460|23755842-23756023|23756273-23756385|23756952-23757125|23759511-23759573	ATG	Trunc	1	0.57	9.0511e-15	98.6	161.7	125.6	74.3	146.7	215.8	73.5	54.1	88.6	61.2	60	42.4	65.5	78.6	46.5	41.5	1434.5
ENSG00000011007	ENST00000418390_iORF_2	1+:23749022-23749077|23749841-23749870	1+:23749022-23749077|23749841-23749870	ATT	iORF	0.2	0.2	0.75252	0.7	1	1.7	3.9	0	6	3.4	1.1	1.6	1.2	0.8	1.8	2.8	0.9	0	1.5	28.4
ENSG00000011007	ENST00000418390_iORF_10	1+:23749890-23749914	1+:23749890-23749914	TTG	iORF	0.06	0.43	0.61658	1.7	1.7	1	1.2	0.9	1.5	0.5	1	1	0	0	0.9	0	0	0	0.1	11.4
ENSG00000011007	ENST00000418390_iORF_1	1+:23751260-23751323	1+:23750858-23751323	AGG	iORF	0.38	0.44	0.79424	1.9	0.8	0.5	0	3.4	1.2	1.3	0.8	0	2	1.4	1.8	0	0.9	0	0	16.1
ENSG00000011007	ENST00000418390_iORF_3	1+:23750949-23750979	1+:23750949-23750979	CTG	iORF	0.7	0.44	0.17303	0.8	1.4	1.9	1.1	0	0.5	1.5	0	0.9	0.7	0	0.1	0	0.4	0.4	1.8	11.7
ENSG00000011007	ENST00000418390_iORF_5	1+:23751353-23751404	1+:23751353-23751404	AGG	iORF	0.31	0.32	0.16536	2.5	3.7	0.4	1.1	1.9	1.8	0.9	0.1	0.5	1.1	0.7	0	0	0	1.1	0	15.8
ENSG00000011007	ENST00000418390_iORF_9	1+:23751666-23751705	1+:23751666-23751705	AGG	iORF	0.4	0.26	0.098898	0	0.9	0	1.9	0	1.6	1.1	0	1	0	0	2.7	3	0.1	0	0	12.3
ENSG00000011007	ENST00000418390_iORF_6	1+:23751801-23751828	1+:23751801-23751828	ATT	iORF	0.66	0.5	0.52902	0.6	0	0.4	0.5	0	2.5	0.8	0	2.4	0.6	1	2.4	2.7	0.4	0	0	14.4
ENSG00000011007	ENST00000418390_iORF_7	1+:23751930-23751942	1+:23751930-23751942	AAG	iORF	0.17	0.43	1	2.9	1	1	1	1	1.3	0	0	1	0	1	0	1.8	1	1	0	13.9
ENSG00000011007	ENST00000418390_iORF_11	1+:23755865-23755898	1+:23755865-23755898	ATT	iORF	0.97	0.05	0.56367	0	0	0	0	0	0.8	0	0	1.9	0.7	1	0.9	2	0	0	0.9	8.3
ENSG00000011007	ENST00000418390_iORF_8	1+:23755912-23755984	1+:23755912-23755984	AAG	iORF	0.89	0.39	0.67907	0.4	1.2	0	0.5	0.8	2.1	1.2	0	2.4	1.3	0	0	0	0.7	0.8	2	13.4
ENSG00000011007	ENST00000418390_iORF_4	1+:23755925-23756015	1+:23755925-23756015	GTG	iORF	0.21	0.33	0.73157	1.4	2.8	0.4	0.2	0.9	1.8	1.7	0.1	1	3	0	0.1	3.3	1	0	0.9	18.6
ENSG00000057757	ENST00000246151_uORF_1	1+:23778428-23778452	1+:23778428-23778452	CTG	uORF	0.93	0.63	0.27315	21	23.7	9.8	9.1	46.6	32	8.7	11.3	14	14	13.8	10.3	11.4	17.4	18.8	3.9	265.8
ENSG00000057757	ENST00000246151_Variant_0	1+:23778479-23778713|23779437-23779481|23779863-23779941|23785674-23785779|23786314-23786423|23787274-23787376	1+:23778479-23778713|23779437-23779481|23779863-23779941|23785674-23785779|23786314-23786423|23787274-23787376	GTG	Variant	0.12	0.63	0	369.2	286.3	243.2	194.6	421	426.2	207.7	156.3	118.5	103.3	72.2	56.4	72.7	96.3	61.5	28.8	2914.1
ENSG00000057757	ENST00000246151_iORF_2	1+:23779863-23779914	1+:23779863-23779914	ATT	iORF	0.04	0.37	0.92899	4	3	2.8	8	6	6.4	3.2	1.9	1.3	2.1	2	0.6	0	0.8	0	0	42.1
ENSG00000057757	ENST00000415372_orphan_4	1+:23785713-23785737	1+:23785713-23785737	AAG	orphan	0.22	0.35	0.83342	0.7	0.5	0.1	0.2	1.5	0.5	0.8	0.3	0.1	0.8	0	0.1	0	0	0.8	0	6.4
ENSG00000057757	ENST00000246151_dORF_3	1+:23787341-23787398	1+:23787341-23787398	ATC	dORF	0.12	0.55	0.72487	4.4	6	4.5	1.3	1	3.4	1.1	0.8	0	0.7	0.7	0.2	1.2	1.3	0.9	0	27.5
ENSG00000011009	ENST00000374502_uoORF_2	1+:23791239-23791250|23792656-23792693	1+:23791239-23791250|23792656-23792693	AGG	uoORF	0.17	0.02	0.99937	1.1	0.1	0.1	0.8	0.4	1.9	1.6	0.8	2.1	1.5	2.9	4.7	2.5	1.2	3.4	1.7	26.9
ENSG00000011009	ENST00000492577_ncRNA_0	1+:23792703-23792760|23793150-23793165	1+:23792703-23792760|23793150-23793165	GTG	ncRNA	1	0.51	0.15009	59.9	67	39.8	41.8	76.2	83	27	37.8	9.6	13.6	10.6	6.2	6.2	9.8	11.1	4.4	503.9
ENSG00000011009	ENST00000492577_ncRNA_1	1+:23794544-23794600|23794681-23794697	1+:23794544-23794600|23794681-23794697	CTG	ncRNA	0.04	0.59	0.51931	8.4	12.6	1.6	6.5	8.4	13.2	6	3.5	3.1	1	1.7	0.3	0.4	1.7	0	0	68.3
ENSG00000189266	ENST00000471915_uORF_1	1+:23959252-23959256|23960928-23960957	1+:23959252-23959256|23960928-23960957	TTG	uORF	0.26	0.31	0.97824	1.9	0.7	1.8	0.5	1.4	1.3	1.4	0.9	0.3	2.5	0	1	0	0.2	0	0	13.7
ENSG00000189266	ENST00000374468_uoORF_0	1+:23961127-23961134|23961439-23961480	1+:23961127-23961134|23961439-23961480	CTG	uoORF	0.04	0.36	0.8733	5.1	5.6	4.5	10.8	7.8	7.6	6.4	5.4	3.3	1.4	2.1	1.2	1.2	0.9	3.1	0.2	66.6
ENSG00000117602	ENST00000538532_uORF_8	1+:24502398-24502425	1+:24502398-24502425	AGG	uORF	0.04	0.57	2.441e-05	0	1.8	1.7	5.7	10.3	7.5	3.2	1.5	0	0	1.8	2.2	0.7	0.9	0.9	1.9	40.2
ENSG00000117602	ENST00000436717_uoORF_3	1+:24514353-24514404	1+:24503004-24503117|24514313-24514404	AGG	uoORF	0.35	0.48	0.0083776	3	0	0.1	5.9	2.1	1.9	3.4	2.2	1.2	2.4	1.2	3.4	0.3	1.5	1	2.3	31.8
ENSG00000117602	ENST00000436717_uoORF_4	1+:24503096-24503117|24514313-24514373	1+:24503096-24503117|24514313-24514373	CTG	uoORF	0.05	0.55	0.0036291	6.6	3.2	6.6	11.9	8.8	8	5.7	6.6	3.7	4.2	0.8	3.7	4.1	1.4	0.1	4.5	79.9
ENSG00000117602	ENST00000374395_uoORF_2	1+:24503096-24503150|24514313-24514373	1+:24503096-24503150|24514313-24514373	CTG	uoORF	0.05	0.48	0.016934	7.6	4.2	7.6	11.9	9.8	8.9	6.7	6.6	3.8	4.2	0.8	3.7	4.1	1.4	0.1	6	87.5
ENSG00000117602	ENST00000374395_uoORF_7	1+:24503127-24503150|24514313-24514404	1+:24503127-24503150|24514313-24514404	ACG	uoORF	0.09	0.37	0.68434	4.4	1.2	3.5	8.2	3.8	5.9	6.6	4.3	4.9	4.3	2.2	3.5	1.1	1.6	2	6.3	64
ENSG00000117602	ENST00000538532_uoORF_6	1+:24514329-24514404	1+:24514329-24514404	ATC	uoORF	0.55	0.18	1	4.1	1.2	2.6	7.9	3.6	4.4	5.7	4.3	3.2	3.5	2.2	3.4	1.1	1.6	2	5.6	56.3
ENSG00000117602	ENST00000538532_uoORF_5	1+:24514340-24514373	1+:24514340-24514373	ATA	uoORF	0.74	0.01	1	3.4	0	1	6.9	2.9	1.9	2.1	1.7	3.6	1.8	0.8	2.3	2	1.4	0.1	1.6	33.7
ENSG00000117602	ENST00000374395_Trunc_0	1+:24514387-24514567|24531217-24531391|24533082-24533254|24535092-24535277	1+:24514387-24514567|24531217-24531391|24533082-24533254|24535092-24535277	ATG	Trunc	0.45	0.1	1.1522e-07	21.6	12	31	77.6	31.7	35.9	31.6	26.4	6.2	8.5	7.7	5.5	5.5	4.1	3.3	2.6	311.2
ENSG00000117602	ENST00000436717_Trunc_1	1+:24514387-24514567|24533082-24533254|24535092-24535277	1+:24514387-24514567|24533082-24533254|24535092-24535277	ATG	Trunc	0.45	0.1	1	15.8	8.6	25.3	61.8	23.5	23.5	23.8	23.4	3.2	7.9	6.7	2.8	4.9	4.1	2.7	2.6	240.6
ENSG00000117602	ENST00000374395_iORF_9	1+:24531299-24531338	1+:24531299-24531338	ATT	iORF	0.09	0.38	0.7254	0.5	0	1.1	2.8	0.4	0.6	1.7	0	0	0	0	0	0	0	0	0	7.2
ENSG00000117602	ENST00000374395_iORF_10	1+:24533228-24533254|24535092-24535105	1+:24533228-24533254|24535092-24535105	CTG	iORF	0.41	0.4	0.64919	0	1.4	0	1	0.4	1.1	0	1	0	0	0	0	0	1	0	0	5.8
ENSG00000184677_ENSG00000237200	ENST00000404138_uORF_1	1+:22451876-22451909	1+:22451876-22451909	ATG	uORF	0.04	0.63	5.1222e-09	10.9	18.8	13.5	13.8	20	44.3	7	8	7.8	4.7	3.8	4	1	4.8	11.9	8.7	182.9
ENSG00000184677_ENSG00000237200	ENST00000404138_uORF_4	1+:22451958-22452000	1+:22451958-22452000	ATG	uORF	1	0.53	0.0020035	2.4	0	0.3	4.6	3.7	4.4	4	1.5	1.3	3.5	2.8	2	1.6	3	2.2	0.9	38.3
ENSG00000184677_ENSG00000237200	ENST00000404138_CDS_0	1+:22489948-22490645|22491399-22491533|22501491-22501684|22502298-22502441|22506048-22506241|22508000-22508137|22508529-22508731|22509099-22509233|22511178-22511347|22511675-22512134|22512923-22513130|22517299-22517464|22520060-22520275|22521495-22521658|22522376-22522463|22524217-22524444|22526201-22526396	1+:22489948-22490645|22491399-22491533|22501491-22501684|22502298-22502441|22506048-22506241|22508000-22508137|22508529-22508731|22509099-22509233|22511178-22511347|22511675-22512134|22512923-22513130|22517299-22517464|22520060-22520275|22521495-22521658|22522376-22522463|22524217-22524444|22526201-22526396	ATG	CDS	0.15	0.53	4.6026e-15	208.2	189	222.4	196.1	224	316.5	175.4	127.1	65.2	77.1	49.8	52.7	36.9	51.4	32.7	36.5	2060.8
ENSG00000184677_ENSG00000237200	ENST00000404138_iORF_12	1+:22490471-22490507	1+:22490471-22490507	CTG	iORF	0.12	0.4	0.58956	0.1	1.3	0	1.9	0	2.9	0.1	0.4	0	0	0	0.2	0.6	0	0	0	7.4
ENSG00000184677_ENSG00000237200	ENST00000404138_iORF_11	1+:22501517-22501553	1+:22501517-22501553	AGG	iORF	0.08	0.46	0.71297	2.1	1.1	1.6	1.1	1.1	1.3	1.9	1	0	0	0	0.4	0	0.6	0	0	12.1
ENSG00000184677_ENSG00000237200	ENST00000404138_iORF_3	1+:22506230-22506241|22508000-22508016	1+:22506215-22506241|22508000-22508016	AAG	iORF	0.68	0.08	0.66646	1	0.2	2.9	0	0.8	2.7	1.9	1.1	0	1.2	0.1	0.4	0.9	0	0	0.1	13.3
ENSG00000184677_ENSG00000237200	ENST00000404138_iORF_9	1+:22511339-22511347|22511675-22511688	1+:22511339-22511347|22511675-22511688	ATA	iORF	0.11	0.29	0.7117	1	1.1	0	0	2	0.1	0	1	1	1	0	0	0	1.7	0	0	8.8
ENSG00000184677_ENSG00000237200	ENST00000404138_iORF_5	1+:22511826-22511889	1+:22511826-22511889	AGG	iORF	0.8	0.3	0.69176	2.9	5.8	2.9	0.9	3.4	6.8	2.4	0.7	0.4	1.3	1.5	1.9	3.1	0	0.6	0.2	34.9
ENSG00000184677_ENSG00000237200	ENST00000404138_iORF_13	1+:22520069-22520099	1+:22520069-22520099	ATC	iORF	0.45	0.24	0.75671	0	0	0.9	0.1	0.3	0	0.1	0.9	0.2	0.6	1	0	1.6	0.9	0.1	0	6.7
ENSG00000184677_ENSG00000237200	ENST00000404138_iORF_8	1+:22520079-22520139	1+:22520079-22520139	CTG	iORF	0.63	0.44	0.96833	3.9	2.6	2.2	1.2	2.7	1.1	3.6	1	0.9	2	0.1	1	1.3	1.3	0	0.6	25.6
ENSG00000184677_ENSG00000237200	ENST00000404138_iORF_6	1+:22520213-22520222	1+:22520117-22520222	ACG	iORF	0.24	0.3	0.34816	0	0.9	0	0.9	2.6	0.6	0	1.6	0	0	0	0.2	0	0.6	0	0	7.4
ENSG00000184677_ENSG00000237200	ENST00000404138_iORF_7	1+:22520163-22520275|22521495-22521539	1+:22520163-22520275|22521495-22521539	CTG	iORF	0.11	0.39	0.82671	1.8	2.4	3	0.1	3.5	5	1.5	3	2.1	1.4	0	1.1	1	0.1	0	1.6	27.7
ENSG00000184677_ENSG00000237200	ENST00000404138_iORF_2	1+:22524242-22524332	1+:22524233-22524332	CTG	iORF	0.05	0.21	0.046438	3.9	5.5	1.3	6.1	4.7	13.1	2.9	5.4	1.1	1.8	4	2.7	1.7	2.4	2.2	1.4	60.2
ENSG00000184677_ENSG00000237200	ENST00000404138_iORF_10	1+:22526298-22526340	1+:22526298-22526340	ATT	iORF	0.99	0.11	0.9516	0.6	2.1	0.2	1.1	1.3	2	0.9	2	0	0.2	0	0	1.4	0.1	0.5	0	12.5
ENSG00000143578	ENST00000368607_uORF_4	1+:153967922-153968048	1+:153967922-153968048	ATG	uORF	1	0.6	0.00073335	14.6	27.7	31.2	44.5	18.1	39.3	19.8	22	13.4	12.8	10.5	19.8	11.7	11.6	15.3	12.4	324.7
ENSG00000143578	ENST00000368607_uoORF_5	1+:153967962-153968164|153968521-153968643	1+:153967962-153968164|153968521-153968643	ATT	uoORF	0.13	0.49	0.41221	8.4	11.2	8	13.9	8.5	13.9	9.2	4	2.9	0.7	2.7	4	2.9	0.8	0	2.9	93.9
ENSG00000143578	ENST00000368607_uoORF_6	1+:153968149-153968164|153968521-153968545	1+:153968149-153968164|153968521-153968545	GTG	uoORF	0.44	0.52	0.60073	7.2	12.3	8.8	6.4	12.4	23.6	10.7	9.6	2.4	4.3	3.4	4.8	4.1	1.4	2.6	2.5	116.5
ENSG00000143578	ENST00000271889_Trunc_0	1+:153973897-153974065	1+:153968149-153968184|153968521-153968699|153968929-153969176|153969333-153969455|153972743-153972836|153972971-153973078|153973194-153973263|153973379-153973464|153973619-153973716|153973871-153974065	AAG	Trunc	0.57	0.51	1.424e-06	8.4	4.5	7.4	12.6	2.8	18.3	8.3	5.1	5.7	3.1	4.9	10.5	4.4	5.1	0	3	104.2
ENSG00000143578	ENST00000473340_ncRNA_9	1+:153968521-153968545	1+:153968521-153968545	AAG	ncRNA	0.24	0.49	0.55981	0.8	1.9	1.8	2.6	1.3	2.4	2.8	2	1.4	0.4	0.4	0.8	1.1	0.4	1.6	0.5	22.3
ENSG00000143578	ENST00000368601_CDS_3	1+:153968525-153968699|153968929-153969176|153969333-153969455|153972743-153972854	1+:153968525-153968699|153968929-153969176|153969333-153969455|153972743-153972854	ATG	CDS	1	0.56	1	33.5	41.7	30.7	57.1	40.1	75.1	33.7	44.8	11.7	4.9	10	11	8.3	6.2	8.2	3.5	420.4
ENSG00000143578	ENST00000368600_CDS_2	1+:153968525-153968639|153968929-153969176|153969333-153969455|153972743-153972836|153972971-153973078|153973194-153973263|153973379-153973464|153973619-153973716|153973871-153974065	1+:153968525-153968639|153968929-153969176|153969333-153969455|153972743-153972836|153972971-153973078|153973194-153973263|153973379-153973464|153973619-153973716|153973871-153974065	ATG	CDS	1	0.56	1	48.9	74.9	48.1	95.5	57.4	128.5	54.9	61.9	23.8	14	18.8	29.1	18.6	16.8	9.5	13.7	714.5
ENSG00000143578	ENST00000368607_CDS_1	1+:153968525-153968699|153968929-153969176|153969333-153969455|153972743-153972836|153972971-153973078|153973194-153973263|153973379-153973464|153973619-153973716|153973871-153974065	1+:153968525-153968699|153968929-153969176|153969333-153969455|153972743-153972836|153972971-153973078|153973194-153973263|153973379-153973464|153973619-153973716|153973871-153974065	ATG	CDS	1	0.54	1	51.8	76.7	50.4	97.7	59	131.6	57	63.7	24.2	14	19.8	29.1	18.6	16.8	9.5	13.7	733.7
ENSG00000143578	ENST00000271889_iORF_10	1+:153968574-153968643	1+:153968574-153968643	AGG	iORF	0.92	0.24	0.81798	0.9	0.6	1.1	1.4	1.7	2.8	1.2	0	0.7	0	1	1	0	0	0	0	12.4
ENSG00000143578	ENST00000473340_ncRNA_13	1+:153968652-153968703	1+:153968652-153968703	AGG	ncRNA	0.42	0.26	0.60687	1.9	0	0	1	1.2	3.1	0.2	0.2	1.6	0	0	0	0.3	0	0	0	9.6
ENSG00000143578	ENST00000473340_ncRNA_7	1+:153968972-153969155	1+:153968972-153969155	TTG	ncRNA	0.11	0.47	0.25366	3.7	4	5.3	7.4	1	6.4	3	3.7	0.1	0.4	0.3	0	0	0	0.1	1	36.3
ENSG00000143578	ENST00000473340_ncRNA_11	1+:153969003-153969018	1+:153969003-153969018	ATC	ncRNA	0.06	0.47	0.62578	0.2	1.1	0.9	2.9	1.2	2.8	1.8	0.9	0	0	0	0.6	0	0	0	0	12.3
ENSG00000143578	ENST00000368600_iORF_8	1+:153973695-153973716|153973871-153973874	1+:153973695-153973716|153973871-153973874	AGG	iORF	0.05	0.37	0.92126	0	1.2	1.7	2.6	0.7	0	0	0	0	1	0	0	0	0	0	0	7.2
ENSG00000143578	ENST00000368600_iORF_12	1+:153973883-153973892	1+:153973883-153973892	ATA	iORF	0.02	0.4	1	0.8	0	2	1.8	1	0.4	2.7	1	0	1	0	0.7	0	0	0	0	11.5
ENSG00000272654	ENST00000608236_ncRNA_1	1+:153977755-153977836	1+:153977755-153977836	ATG	ncRNA	0.88	0.34	0.0079103	3.9	4.9	2.9	5.8	2.7	9.6	7	3.5	0.8	1.3	0.4	0	0	1	1.9	0.1	45.8
ENSG00000272654	ENST00000608236_ncRNA_0	1+:153977955-153978204	1+:153977955-153978204	ATC	ncRNA	0.88	0.48	0.0013562	3.1	4.7	12.3	10.1	5.5	11.6	6.8	8.7	1	1.3	1	1.9	0.7	0	0.3	0	68.9
ENSG00000177954	ENST00000493224_ncRNA_0	1+:153990796-153990913	1+:153990796-153990913	ATG	ncRNA	0.99	0.47	1.4272e-05	72.1	37.6	32.3	33.2	77.4	56	42.8	33.4	23	13.8	5.2	7.3	11	12	10	5	472.1
ENSG00000177954	ENST00000493224_ncRNA_2	1+:153990900-153990921	1+:153990882-153990921	CTG	ncRNA	0.07	0.16	0.97004	1.8	0.2	0.2	1	1.3	0	1.8	0.2	0.2	1	0.2	0.2	0	0	1	0.2	9.3
ENSG00000177954	ENST00000493224_ncRNA_1	1+:153990911-153990959	1+:153990911-153990959	AGG	ncRNA	0.07	0.18	0.99273	5.4	6	1	1.9	11.5	3.6	1	1	0	0	0	0.8	0	0	0	0	32.2
ENSG00000117399	ENST00000310955_uoORF_1	1+:43358970-43359006|43359166-43359241	1+:43358970-43359006|43359166-43359241	GTG	uoORF	0.3	0.44	0.0024364	41.5	137.5	103.3	80.5	115.9	245.6	68.7	81.4	117.9	115.6	47.4	70.8	122.4	112.8	75.9	55.5	1592.5
ENSG00000117399	ENST00000310955_uORF_5	1+:43358989-43359006|43359166-43359176	1+:43358989-43359006|43359166-43359176	CTG	uORF	0.98	0.32	0.93853	2.5	5.7	2	1.4	0.6	9.8	0.5	0.3	2.8	4.7	0.9	0.8	5.7	1.7	3.1	0.5	43.1
ENSG00000117399	ENST00000372462_uORF_6	1+:43359164-43359176	1+:43359164-43359176	AGG	uORF	0.34	0.2	0.54962	0	3.8	1.8	0.7	0.5	7.2	0.5	0.9	0.8	1.8	0.9	0.8	1.8	0.8	1.3	0.5	24.1
ENSG00000117399	ENST00000372462_uoORF_2	1+:43359187-43359241	1+:43359187-43359241	AAG	uoORF	0.25	0.35	1	38.1	115.3	90.7	69	104.3	196.5	62.9	74.1	107.7	104.9	43.1	66.1	108.2	105.3	70.2	51.6	1407.7
ENSG00000117399	ENST00000372462_CDS_0	1+:43359215-43359396|43359489-43359638|43359724-43359821|43359968-43360097|43360192-43360389|43360498-43360593|43360732-43360961|43361119-43361245|43362194-43362312|43362950-43363129	1+:43359215-43359396|43359489-43359638|43359724-43359821|43359968-43360097|43360192-43360389|43360498-43360593|43360732-43360961|43361119-43361245|43362194-43362312|43362950-43363129	ATG	CDS	0.97	0.66	0	416.4	1012.9	544.5	637	529.2	1363.7	366.7	436	796.7	688	314.2	369.4	634.1	578.6	208.5	242.9	9138.8
ENSG00000117399	ENST00000372462_iORF_7	1+:43359636-43359638|43359724-43359749	1+:43359636-43359638|43359724-43359749	AGG	iORF	0.05	0.29	1	0.1	2.4	1.4	1.5	4.3	1.7	1	0.4	0.7	0.6	1.5	0.1	0.9	2.3	0	0	18.9
ENSG00000117399	ENST00000478882_ncRNA_9	1+:43359971-43359986	1+:43359971-43359986	ATC	ncRNA	0.54	0.4	1	0.7	1.2	0.5	2.4	0.4	0.8	0.1	0.6	0.4	0.2	0	0	0	0.5	0.2	0.2	8.2
ENSG00000117399	ENST00000478882_ncRNA_3	1+:43360316-43360382	1+:43360316-43360382	ATA	ncRNA	0.36	0.61	0.67219	5.3	13.6	5.8	6.5	7.6	26.7	7.1	5.4	13	6.8	3.5	6.4	4.8	6.4	0.6	2.2	121.7
ENSG00000117399	ENST00000478882_ncRNA_8	1+:43360785-43360800	1+:43360785-43360800	ATG	ncRNA	1	0.29	0.87175	0.3	0.4	0.6	0.4	1.8	1	0.5	0.3	1.6	0	0.1	0.3	0.9	0.5	0.1	0.2	9
ENSG00000117399	ENST00000482046_ncRNA_4	1+:43362957-43363023	1+:43362957-43363023	ATC	ncRNA	0.27	0.62	0.68162	3.4	14.3	5	6.5	3.2	20.8	3.6	5.1	6.5	9.7	2.2	6.1	6.5	4.8	0.9	1.6	100.3
ENSG00000157933	ENST00000378536_iORF_1	1+:2228911-2229628	1+:2228911-2229628	AGG	iORF	0.08	0.37	1	6	11.8	6	8.8	15.7	16.7	7.7	5.3	4.2	2.4	3.3	1.2	5	3.2	1	0	98.3
ENSG00000157933	ENST00000378536_Trunc_0	1+:2229108-2229735|2302977-2303103|2303284-2303400|2303839-2304102|2304292-2304585|2306019-2306250|2306576-2306765	1+:2229108-2229735|2302977-2303103|2303284-2303400|2303839-2304102|2304292-2304585|2306019-2306250|2306576-2306765	GTG	Trunc	0.1	0.51	2.6907e-14	88.9	115.8	67	86	138	148.8	64	60.1	43.9	39.1	23.6	13.2	26.5	18.5	11.4	12.7	957.6
ENSG00000157933	ENST00000378536_iORF_2	1+:2306033-2306084	1+:2306033-2306084	ACG	iORF	0.07	0.5	0.78456	1.2	0.5	2.4	0.7	5.9	4.2	0.5	2.4	1.4	0	0.9	0.5	0	1	0.1	0.8	22.5
ENSG00000157933	ENST00000378536_iORF_3	1+:2306655-2306685	1+:2306655-2306685	AGG	iORF	0.32	0.4	0.76515	1	1.8	0.8	0	0	2.3	1	0.4	0	0	0	0	0	0	0.3	0.4	8.1
ENSG00000001461	ENST00000374399_uORF_3	1+:24415814-24415904|24419290-24419407	1+:24415799-24415904|24419290-24419407	ATG	uORF	0.76	0.61	1.0367e-05	37.3	57.7	78.2	66.9	67.5	98.4	65.1	58.8	22.6	33.6	22.1	31.3	10.4	23.8	16.8	19.3	709.8
ENSG00000001461	ENST00000003912_uORF_5	1+:24415810-24415876	1+:24415810-24415876	AGG	uORF	0.4	0.65	0.69825	18.3	35.8	42.7	36.6	43	52	42.1	34.8	9.2	7.2	3.3	9.3	5.9	5.7	3.2	6.4	355.4
ENSG00000001461	ENST00000339255_uORF_4	1+:24415814-24415904|24419290-24419407	1+:24415814-24415904|24419290-24419407	ATG	uORF	0.76	0.65	1	37.3	57.7	78.2	66.9	67.5	98.4	65.1	58.8	22.6	33.6	22.1	31.3	10.4	23.8	16.8	19.3	709.8
ENSG00000001461	ENST00000339255_uORF_15	1+:24415821-24415890	1+:24415821-24415890	AGG	uORF	0.83	0.52	0.9846	2.2	2.2	3.7	7.5	5.3	6.2	4.6	3.9	2.1	2	1.6	1.9	0.2	0.8	2	1.4	47.4
ENSG00000001461	ENST00000475663_ncRNA_17	1+:24415875-24415890	1+:24415875-24415890	ATA	ncRNA	0.05	0.35	0.49245	2	1	1	4.9	2.8	2.4	2.1	1.6	0	1.9	0.7	0	0	0.2	1.7	0.9	23
ENSG00000001461	ENST00000475663_ncRNA_13	1+:24415879-24415904|24419290-24419367	1+:24415879-24415904|24419290-24419367	GTG	ncRNA	0.28	0.53	0.99986	2.4	2.5	7.5	7.6	12.4	10.2	3.1	6.3	1.7	4	2.4	2.6	1.3	1.5	0.6	0.7	66.5
ENSG00000001461	ENST00000475663_ncRNA_6	1+:24415895-24415904|24419290-24419407	1+:24415895-24415904|24419290-24419407	ACG	ncRNA	0.04	0.41	1	17.5	18.1	35.5	31.3	22.6	34.8	30.2	30.9	13.4	25.8	11.8	13.4	6.8	19.4	8.8	13.6	334.1
ENSG00000001461	ENST00000475663_ncRNA_18	1+:24419369-24419387	1+:24419369-24419387	CTG	ncRNA	0.48	0.39	0.49021	1.6	0	1.2	3.4	2.6	1.8	1.7	3.2	1.5	0.4	0	1.2	0	0.4	1.5	0.8	21.3
ENSG00000001461	ENST00000475663_ncRNA_21	1+:24419410-24419425	1+:24419410-24419425	ATT	ncRNA	0.02	0.41	0.89338	0	1	0	1.9	0	1	1	0	0	0	1	1	0	0	0	1	7.9
ENSG00000001461	ENST00000475663_ncRNA_7	1+:24419421-24419433	1+:24419421-24419433	ATG	ncRNA	0.97	0.66	0.042969	14.6	7.9	9.6	26.6	11.4	8.5	15.6	18.5	6	12.6	6	15.8	7.8	12.9	10.6	7.8	192.1
ENSG00000001461	ENST00000475663_ncRNA_12	1+:24419468-24419495	1+:24419468-24419495	ATG	ncRNA	1	0.62	0.016491	4	8.7	6.9	13.5	13.9	11.5	4.9	5.9	2	3	3.7	1	1	3	2	6	91
ENSG00000001461	ENST00000475663_ncRNA_8	1+:24419547-24419640|24421813-24421828	1+:24419547-24419640|24421813-24421828	ATG	ncRNA	1	0.6	1	19.8	18	28.9	22.1	24.4	21.6	8.9	23.6	6	5.8	7.8	12.1	6.6	2.9	1.8	3	213.2
ENSG00000001461	ENST00000003912_uORF_9	1+:24419547-24419640|24433103-24433112	1+:24419547-24419640|24433103-24433112	ATG	uORF	1	0.6	1	19.8	18	28.9	22.1	24.4	21.6	8.9	23.6	6	5.8	7.8	12.1	6.6	2.9	1.8	3	213.2
ENSG00000001461	ENST00000374399_CDS_0	1+:24419547-24419640|24440171-24440240|24442054-24442226|24445184-24445244|24449480-24449626|24453407-24453504|24456137-24456273|24458887-24458976|24460480-24460544|24464025-24464120|24468985-24469185	1+:24419547-24419640|24440171-24440240|24442054-24442226|24445184-24445244|24449480-24449626|24453407-24453504|24456137-24456273|24458887-24458976|24460480-24460544|24464025-24464120|24468985-24469185	ATG	CDS	1	0.6	5.8874e-10	120.2	119.8	143.3	173.9	94.8	132.2	96.9	120.8	17.8	18.1	20.6	25	17.1	8.9	9.3	12.5	1131.1
ENSG00000001461	ENST00000339255_Trunc_1	1+:24419571-24419640|24440171-24440240|24442054-24442226|24445184-24445244|24449480-24449626|24453407-24453504|24456137-24456273|24458887-24458976|24460480-24460544|24464025-24464120|24466003-24466089	1+:24419571-24419640|24440171-24440240|24442054-24442226|24445184-24445244|24449480-24449626|24453407-24453504|24456137-24456273|24458887-24458976|24460480-24460544|24464025-24464120|24466003-24466089	CTG	Trunc	0.86	0.09	0.99682	93.9	103.5	108.5	132.4	75.9	103.9	71.4	91.6	11.4	7.8	8.2	14	10.3	5.2	7.3	6.6	851.9
ENSG00000001461	ENST00000339255_iORF_16	1+:24440223-24440240|24442054-24442139	1+:24440223-24440240|24442054-24442139	TTG	iORF	0.31	0.13	0.12794	2.4	4.6	4.4	4.7	2.1	3.6	3.8	3.1	1.4	0.8	0	2.2	0	0.6	0	0	33.7
ENSG00000001461	ENST00000003912_Variant_2	1+:24442084-24442226|24445184-24445244|24449480-24449626|24453407-24453504|24456137-24456273|24458887-24458976|24460480-24460544|24464025-24464120|24468985-24469185	1+:24442084-24442226|24445184-24445244|24449480-24449626|24453407-24453504|24456137-24456273|24458887-24458976|24460480-24460544|24464025-24464120|24468985-24469185	AAG	Variant	0.05	0.5	1	98.8	91.4	111.4	147.8	69.3	105.9	84.6	91.5	10.9	11.6	12.8	12	10.5	6	7.5	9.5	881.5
ENSG00000001461	ENST00000339255_iORF_14	1+:24442116-24442226|24445184-24445188	1+:24442116-24442226|24445184-24445188	ATG	iORF	0.14	0.5	0.35528	2.5	7.7	5.1	4.3	4.9	5.5	11.1	4.8	0.2	2.4	2	1.3	0	0	1	1.8	54.7
ENSG00000001461	ENST00000339255_iORF_11	1+:24449505-24449626|24453407-24453504|24456137-24456213	1+:24449505-24449626|24453407-24453504|24456137-24456213	CTG	iORF	0.05	0.28	0.9994	10.6	9.6	10.9	12.8	4.8	11	8.7	6.5	3.1	0.4	0.6	0.5	1.2	0.2	0.3	0.6	81.8
ENSG00000001461	ENST00000432012_Trunc_10	1+:24456166-24456273|24457733-24457833|24458887-24458976|24460480-24460544|24464025-24464067	1+:24456166-24456273|24457733-24457833|24458887-24458976|24460480-24460544|24464025-24464067	GTG	Trunc	0.32	0.5	1	16.2	18.2	17.7	24.5	16.2	15.7	13.7	18.2	1.6	3.3	1.1	1.4	1.9	0.7	2	0.1	152.3
ENSG00000001461	ENST00000339255_iORF_19	1+:24456179-24456233	1+:24456179-24456233	TTG	iORF	0.06	0.39	0.60111	1	0.8	2	3.1	1.2	1.3	2.1	2.3	0	0.1	0	0	0	0	0	0	13.8
ENSG00000001461	ENST00000432012_orphan_20	1+:24458898-24458928	1+:24458898-24458928	AAG	orphan	0.37	0.36	0.22748	2.4	0.7	0.1	1	0.5	3.1	0.2	0.2	0	0	0	0.4	0	0.9	0	0	9.5
ENSG00000162755	ENST00000368011_Trunc_0	1+:161098709-161099062|161099345-161099505|161099597-161099796|161100060-161100224	1+:161098469-161099062|161099345-161099505|161099597-161099796|161100060-161100224	GTG	Trunc	0.22	0.29	0.0015053	2.7	3.2	5.3	6.8	0.3	2.8	4	3.8	1.8	2	0	1	2	1	0.3	3	39.9
ENSG00000162755	ENST00000490724_ncRNA_1	1+:161098709-161099062|161099345-161099505|161099597-161099796|161100060-161100224	1+:161098709-161099062|161099345-161099505|161099597-161099796|161100060-161100224	GTG	ncRNA	0.22	0.29	1	2.7	3.2	5.3	6.8	0.3	2.8	4	3.8	1.8	2	0	1	2	1	0.3	3	39.9
ENSG00000162738	ENST00000368061_uORF_2	1+:160400623-160400635	1+:160400623-160400635	ATG	uORF	1	0.6	0.015625	1	1.6	3.9	1	4.6	4.9	4.9	1.9	1.5	3	2.3	3.9	1	3	2	3.6	44
ENSG00000162738	ENST00000368061_Variant_0	1+:160400801-160400869|160415647-160415908|160416061-160416182|160419001-160419609|160420410-160420547|160421051-160421187|160424051-160424283|160425117-160425378	1+:160400801-160400869|160415647-160415908|160416061-160416182|160419001-160419609|160420410-160420547|160421051-160421187|160424051-160424283|160425117-160425378	CTG	Variant	0.4	0.13	0	34.2	58.4	56.2	77	37	60.2	33.2	68.1	15.3	17.6	17.3	25.3	8.1	8.8	6.9	7.5	531.2
ENSG00000162738	ENST00000368061_uORF_4	1+:160415655-160415670	1+:160415655-160415670	CTG	uORF	0.27	0.45	0.51774	0	2	1	1	1.8	1	0	0.7	0	1.9	0	1	0	0	1	1.9	13.3
ENSG00000162738	ENST00000368061_iORF_1	1+:160420472-160420547|160421051-160421093	1+:160420472-160420547|160421051-160421093	CTG	iORF	0.31	0.43	0.70014	1	2.1	1.7	5.6	1.7	0.1	1.3	4.1	0.9	0.4	0	2.2	0	0	0	3.6	24.5
ENSG00000162738	ENST00000368061_iORF_5	1+:160425232-160425253	1+:160425232-160425253	ATG	iORF	0.11	0.3	0.60352	1.1	0	1.9	0	0.1	0	0.2	1	0	0	0	0	0	0	0	1	5.2
ENSG00000162738	ENST00000368061_iORF_3	1+:160425317-160425365	1+:160425317-160425365	ATT	iORF	0.05	0.47	0.078349	1.9	2.6	2.3	2.7	0	1.6	0.8	1.3	1.9	1.3	1.8	1.1	1.6	0	0	0	20.9
ENSG00000231029	ENST00000422817_ncRNA_0	1+:167591479-167591506	1+:167591479-167591506	ATC	ncRNA	0.06	0.1	0.22051	1.3	0.9	1	0	1.8	0.9	0.7	0.8	0	0	0	0	0	0	0	0	7.4
ENSG00000171621	ENST00000328089_Variant_0	1+:9292917-9293071|9355742-9356585|9367447-9367575	1+:9292917-9293071|9355742-9356585|9367447-9367575	CTG	Variant	0.19	0.31	9.564e-15	130.9	149.3	127.3	138.2	163.1	186.2	98.7	85.5	51.1	53.2	45.3	30.3	50.7	48.6	33.1	24.3	1415.8
ENSG00000171621	ENST00000328089_uORF_2	1+:9293035-9293071|9355742-9355877	1+:9293035-9293071|9355742-9355877	TTG	uORF	0.68	0.64	0.0020289	44.9	43.2	39.1	41.3	44.3	50.3	40.9	28.7	25.7	32.5	19.6	22.8	30	30.3	19.6	16.2	529.3
ENSG00000171621	ENST00000377399_uORF_3	1+:9355745-9355877	1+:9355745-9355877	ATA	uORF	0.94	0.1	1	34.9	19.1	19.4	31.7	27.8	29.4	20.7	17.4	22.3	28	14.6	17.5	21.2	24.7	17.6	12	358.2
ENSG00000171621	ENST00000377399_uORF_4	1+:9355755-9355794	1+:9355755-9355794	CTG	uORF	0.95	0.53	0.98853	8.5	6.5	13.5	10.4	11.3	16.3	9.5	9.2	8.2	14.7	6.3	7.3	8.1	8.5	9	5.2	152.3
ENSG00000171621	ENST00000377399_Variant_1	1+:9355777-9356585|9367447-9367575	1+:9355777-9356585|9367447-9367575	CTG	Variant	0.73	0.16	1	123.9	135	111.8	126.8	143	162.8	91.1	76.3	38.9	46.6	38	27	43.5	42.5	26.3	20.2	1253.6
ENSG00000171621	ENST00000377399_uORF_5	1+:9355821-9355845	1+:9355803-9355845	CTG	uORF	0.92	0.14	0.77563	8.2	5.4	6.3	13.4	3.5	4.1	5.4	5.3	5.7	8.7	5	5.8	2.1	5.9	7.9	2.9	95.6
ENSG00000171621	ENST00000377399_iORF_7	1+:9356307-9356397	1+:9356307-9356397	CTG	iORF	0.1	0.22	0.47666	2.9	5.5	3.5	3.3	3.3	3.3	2.7	4.3	0.6	1.8	0.9	0	0	1.5	0	0.7	34.2
ENSG00000171621	ENST00000377399_iORF_6	1+:9356342-9356429	1+:9356342-9356429	ACG	iORF	0.37	0.22	0.11394	6.5	8.5	8.3	11.4	13.8	16.5	7.8	8.5	2.4	4.3	2.2	2.7	2.3	3.2	2	1.4	101.7
ENSG00000171621	ENST00000377399_iORF_8	1+:9356549-9356573	1+:9356549-9356573	GTG	iORF	0.49	0.23	0.13429	1	0.9	1.1	1	1.6	0.3	0.7	1.6	0	0	0.2	0	0	0.4	0	0	8.9
ENSG00000171612_ENSG00000231181	ENST00000435277_ncRNA_0	1+:9576852-9576861	1+:9576852-9576861	AGG	ncRNA	0	0.51	0.30556	11	4	1	3	5	5	3.7	1	3	1	0	0	0	0	0	0	37.7
ENSG00000188807	ENST00000340305_CDS_1	1+:9588930-9589043|9595889-9596010|9596858-9597053|9598448-9598625|9601104-9601454|9602068-9602291	1+:9588930-9589043|9595889-9596010|9596858-9597053|9598448-9598625|9601104-9601454|9602068-9602291	ATG	CDS	1	0.47	0.061993	153	171.6	124.4	82.7	177.5	240	75.1	76.7	72.2	61.4	38.8	34.2	77	60.6	32.1	32	1509.3
ENSG00000188807	ENST00000340381_CDS_0	1+:9588930-9589043|9595889-9596010|9596858-9597053|9598448-9598625|9601104-9601454|9602068-9602272|9607556-9607789|9609839-9609911|9610505-9610805|9611752-9611890|9612985-9613083	1+:9588930-9589043|9595889-9596010|9596858-9597053|9598448-9598625|9601104-9601454|9602068-9602272|9607556-9607789|9609839-9609911|9610505-9610805|9611752-9611890|9612985-9613083	ATG	CDS	1	0.47	3.371e-16	208.9	234.9	148.8	125.2	264.7	341.1	100.8	108.8	102.7	87.9	61.1	53.3	108.2	87	42.3	39.6	2115.3
ENSG00000188807	ENST00000340381_iORF_9	1+:9596910-9596919	1+:9596910-9596919	ACG	iORF	0.19	0.23	0.24891	0.9	1.4	1.7	0.5	0.3	0.5	0	0.1	0	0	0	0	0	0	0	0	5.3
ENSG00000188807	ENST00000340381_iORF_3	1+:9598507-9598625|9601104-9601280	1+:9598507-9598625|9601104-9601280	GTG	iORF	0.15	0.39	0.67782	4.8	8.3	5.7	2.8	3.7	11.4	3.2	1.9	4.4	2.7	3.8	1.7	2.4	4	1	1.7	63.6
ENSG00000188807	ENST00000340381_iORF_6	1+:9601150-9601186	1+:9601150-9601186	GTG	iORF	0.83	0.46	0.64236	1.8	0	2.4	0	0.7	2.8	0.9	1	1	0	0.9	0	1.9	0.5	0	0	13.8
ENSG00000188807	ENST00000340381_iORF_7	1+:9601307-9601361	1+:9601307-9601361	CTG	iORF	0.22	0.23	0.74518	0.4	2	0	0.8	0.1	1	0	0	1.7	0.3	0.2	0	0	1.2	0	0.4	8
ENSG00000188807	ENST00000340381_iORF_5	1+:9602095-9602134	1+:9601418-9601454|9602068-9602134	CTG	iORF	0.55	0.23	0.98059	0.3	0.1	0	0.8	2.1	1.4	1.1	0.3	0.5	0.7	0	0.2	0.8	0.4	0	0	8.6
ENSG00000188807	ENST00000340381_iORF_10	1+:9610796-9610805|9611752-9611758	1+:9610796-9610805|9611752-9611758	ACG	iORF	0.12	0.31	0.92783	0	1.3	0	0	0	2.9	0	0	1	0	0	0	0	0	0	0	5.2
ENSG00000188807	ENST00000508400_dORF_2	1+:9611754-9611890|9612985-9613083	1+:9611754-9611890|9612985-9613083	CTG	dORF	0.09	0.5	1	12	16.3	6.2	11.7	33.3	36	4.6	9.6	10	8.5	8.1	5.3	13.1	6	6.5	4.3	191.4
ENSG00000188807	ENST00000508400_dORF_4	1+:9611806-9611890|9612985-9613027	1+:9611806-9611890|9612985-9613027	AAG	dORF	0.63	0.12	0.56943	1.9	4.4	0.3	1.8	6.3	3.7	1.2	2	3.3	3.7	0.2	0	1.3	2	1.4	0.5	34
ENSG00000188807	ENST00000340381_dORF_8	1+:9613204-9613264	1+:9613204-9613264	CTG	dORF	0.12	0.11	0.037495	1	0	0	0	1	2	0	1	0	0	0	0	0	0	0	0	5
ENSG00000225632	ENST00000426901_ncRNA_2	1+:54285423-54285444	1+:54285423-54285444	CTG	ncRNA	0.04	0.31	0.68092	1.8	1.3	1.1	0.4	3.6	1.6	0.9	0	0	0.2	0.4	0.8	0.1	0	1.5	0	13.9
ENSG00000225632	ENST00000426901_ncRNA_4	1+:54285460-54285475	1+:54285460-54285475	ATT	ncRNA	0.42	0.34	0.13341	1.9	0.4	0	0	1.9	0.6	0	0	0	0.4	0	0	0	1	0	0	6.3
ENSG00000225632	ENST00000426901_ncRNA_1	1+:54286406-54286523	1+:54286406-54286523	TTG	ncRNA	0.17	0.44	0.041797	9.7	6.3	0.8	1.8	7.8	7.4	1.5	0.9	3.7	5	1.8	0	1.4	1.1	0.9	1.1	51.3
ENSG00000225632	ENST00000426901_ncRNA_3	1+:54286447-54286486	1+:54286447-54286486	TTG	ncRNA	0.87	0.41	0.76518	1.8	0.3	0.7	0.3	1.8	1.1	0.8	2	0	0	0	0	0.6	0	0.1	0.3	9.8
ENSG00000225632	ENST00000426901_ncRNA_0	1+:54286522-54286657	1+:54286498-54286657	ATG	ncRNA	0.99	0.53	0.26845	5.1	4	3	3.2	9.7	7.8	2.2	2.5	1.3	1.5	1.2	1.3	3.1	2.3	1.3	0	49.6
ENSG00000134690	ENST00000373055_Variant_0	1+:37692534-37692784|37692904-37693033|37695909-37695950|37698904-37698977|37700435-37700521|37701753-37701818|37703251-37703347|37705440-37705567|37706977-37707064|37708321-37708366	1+:37692534-37692784|37692904-37693033|37695909-37695950|37698904-37698977|37700435-37700521|37701753-37701818|37703251-37703347|37705440-37705567|37706977-37707064|37708321-37708366	CTG	Variant	0.96	0.66	0	368.6	715.7	455.5	560.9	397.7	818.9	293.6	341.1	389.4	329.7	200.2	188.3	292.8	300.9	163.5	155.5	5972.4
ENSG00000134690	ENST00000327331_uoORF_2	1+:37692550-37692578|37692675-37692701	1+:37692550-37692578|37692675-37692701	TTG	uoORF	0.93	0.64	0.41656	11.2	21.7	17.7	12.9	25.1	40.7	15.9	9.5	33.8	29.2	18	15.3	35.5	20.8	11.1	7.6	326.1
ENSG00000134690	ENST00000327331_CDS_1	1+:37692690-37692784|37692904-37693033|37695909-37695950|37698904-37698977|37700435-37700521|37701753-37701818|37703251-37703347|37705440-37705567|37706977-37707064|37708321-37708366	1+:37692690-37692784|37692904-37693033|37695909-37695950|37698904-37698977|37700435-37700521|37701753-37701818|37703251-37703347|37705440-37705567|37706977-37707064|37708321-37708366	ATG	CDS	0.99	0.66	1	339.9	647.3	399	522.6	344.7	698.6	246	294.6	328.1	261.3	166.5	157.1	237.6	248.6	111.4	113.5	5116.9
ENSG00000134690	ENST00000327331_iORF_4	1+:37698968-37698977|37700435-37700447	1+:37698968-37698977|37700435-37700447	CTG	iORF	0.48	0.57	0.40331	2	2.9	3.6	6.6	0.5	3.3	3	4.6	3.5	0.7	2.1	0.6	3.4	0.8	0	1	38.5
ENSG00000134690	ENST00000327331_iORF_6	1+:37700496-37700502	1+:37700496-37700502	ACG	iORF	0.54	0	0.69938	0.2	0	0	0.3	0	0.1	0.7	0.3	2.1	1.1	0.2	0	0.3	0.8	0	0	6.1
ENSG00000134690	ENST00000327331_iORF_3	1+:37703344-37703347|37705440-37705524	1+:37703344-37703347|37705440-37705524	AAG	iORF	0.06	0.63	0.3546	7.6	10.3	10.9	13.4	9.7	10	5.8	4	10.9	9.6	5.9	7.5	6.9	12.2	4.9	4.6	134.4
ENSG00000134690	ENST00000327331_dORF_5	1+:37708413-37708449	1+:37708413-37708449	CTG	dORF	0.07	0.38	0.41026	0.7	0	0.4	0	2.4	0.5	1.2	0.8	0.2	0	0	0	0	0	1	0	7.2
ENSG00000185090	ENST00000373045_uORF_5	1+:37793858-37793909	1+:37793858-37793909	CTG	uORF	0.85	0.45	0.96159	2.1	0	4.9	1	0	1.8	0.9	1	0	0.1	0	0	1.7	0	0	2	15.5
ENSG00000185090	ENST00000373045_uoORF_1	1+:37794099-37794708	1+:37794021-37794708	CTG	uoORF	0.25	0.47	1	8.2	15.7	7.8	12.1	20	18.4	7	7.4	1.4	4.1	2.5	1.2	1.3	4.3	1.6	0.1	113.2
ENSG00000185090	ENST00000397631_uORF_2	1+:37794095-37794152	1+:37794023-37794152	CTG	uORF	0.9	0.26	0.018091	8.8	20.6	10.7	7.2	27.9	37.5	8.5	14.6	6	9	2.7	10	9.1	9.4	6.1	6.1	194.3
ENSG00000185090	ENST00000397631_Trunc_3	1+:37794251-37794732|37795736-37795846|37796743-37796820|37799843-37799859	1+:37794251-37794732|37795736-37795846|37796743-37796820|37799843-37799859	ATG	Trunc	0.77	0.16	1	37.3	35.6	21.3	21.1	66.9	53.4	25.8	20.4	7.7	5.7	11.8	4	6.5	6.7	1.8	2	327.9
ENSG00000185090	ENST00000373045_Trunc_0	1+:37794269-37794732|37795736-37795846|37796743-37796820|37799566-37800203	1+:37794251-37794732|37795736-37795846|37796743-37796820|37799566-37800203	AAG	Trunc	0.16	0.51	0.00051652	73.3	54.3	36	40.8	88.8	82.8	40.1	26.8	14.5	11.9	16.5	10.9	17.5	19.7	1.8	3.2	539.1
ENSG00000185090	ENST00000397631_dORF_4	1+:37796813-37796820|37799843-37799872	1+:37796813-37796820|37799843-37799872	TTG	dORF	0.56	0.18	0.68222	0.8	0.1	0	1.3	0.4	0.1	0	0	1.4	0	0.8	0	0	0	0	0	5
ENSG00000185090	ENST00000397631_dORF_6	1+:37799871-37799919	1+:37799871-37799919	ATG	dORF	0.59	0.4	0.63893	1.1	1	0.3	0.1	1	1.6	0	0.1	1	0.9	0	0.3	0.1	0	0	0	7.5
ENSG00000284413_ENSG00000069712	ENST00000636805_uORF_3	1+:92080371-92080383	1+:92080371-92080383	CTG	uORF	0	0.51	0.15625	1	2.9	3.7	1.9	2.5	2.6	0.9	2.2	0	0	0	0	0	0	0	0	17.7
ENSG00000284413_ENSG00000069712	ENST00000636805_uORF_4	1+:92080466-92080529	1+:92080466-92080529	TTG	uORF	0.02	0.32	0.48332	0.1	0.7	4.9	1.2	2.4	2.5	1.8	2.2	0	0	0	0	0	0	0	0	15.6
ENSG00000284413_ENSG00000069712	ENST00000370382_ncRNA_1	1+:92080571-92080720|92088697-92088895|92102472-92102669|92107883-92108001|92129686-92129776|92139349-92139515	1+:92080571-92080720|92088697-92088895|92102472-92102669|92107883-92108001|92129686-92129776|92139349-92139515	ATG	ncRNA	1	0.54	0.88567	11.5	8.8	7.9	13.7	14	23.7	16.4	9.1	4.9	0	7	2	1	4.5	1	1.1	126.6
ENSG00000284413_ENSG00000069712	ENST00000636805_CDS_0	1+:92080571-92080720|92088697-92088895|92102472-92102669|92107883-92108001|92129686-92129776|92139349-92139430|92141114-92141211|92147179-92147268|92147683-92147786|92166957-92167140|92167847-92167985|92168865-92168995|92171398-92171460|92176828-92177546|92177810-92177898|92178311-92178451|92180264-92182595|92183863-92184330	1+:92080571-92080720|92088697-92088895|92102472-92102669|92107883-92108001|92129686-92129776|92139349-92139430|92141114-92141211|92147179-92147268|92147683-92147786|92166957-92167140|92167847-92167985|92168865-92168995|92171398-92171460|92176828-92177546|92177810-92177898|92178311-92178451|92180264-92182595|92183863-92184330	ATG	CDS	1	0.53	0.99948	18.7	21	20.6	44	28.3	51	31.2	23.5	12.5	6.4	14.7	9.6	10	14.8	6.5	3.9	316.6
ENSG00000284413_ENSG00000069712	ENST00000636805_iORF_2	1+:92088723-92088780	1+:92088723-92088780	ATG	iORF	0.42	0.46	0.0019769	2.3	1.9	0.7	6.6	0	2.4	1	1.1	0	0	1.9	0	1	0	0	1	19.9
ENSG00000122484	ENST00000610020_iORF_8	1+:92301477-92301489	1+:92301477-92301489	AAG	iORF	0.61	0.37	0.31641	0.1	0.1	0	1.7	0.6	4	0.8	0	0.2	1.3	0.1	0	0	0	0	0	8.9
ENSG00000122484	ENST00000610020_iORF_6	1+:92307216-92307222	1+:92307216-92307222	ATC	iORF	0	0	0.4	1.8	0	0	0.9	0.4	0.9	1	1.9	1.9	0.1	0	0	0.9	0	0	0	9.9
ENSG00000122484	ENST00000610020_iORF_10	1+:92320600-92320621	1+:92320600-92320621	ATC	iORF	0.13	0.29	0.80852	1.3	0.5	0.4	1.2	0.1	1.1	0	0.1	0.7	0	0.3	1.1	0.9	0.2	0	0	7.9
ENSG00000122484	ENST00000610020_iORF_7	1+:92323492-92323513	1+:92323492-92323513	ATC	iORF	0.63	0.39	0.51476	0	0.3	0	1	0.2	0.7	0	0.1	1.4	2.3	0.8	0.9	1.1	0.2	0	0.2	9.2
ENSG00000122484	ENST00000610020_iORF_3	1+:92323671-92323722	1+:92323671-92323722	AAG	iORF	0.5	0.3	0.78946	1	0	0	3.4	0	0.1	0.3	0	1.4	3.1	2.2	0	1	0.1	0	0.4	13.1
ENSG00000122484	ENST00000610020_iORF_9	1+:92323836-92323848	1+:92323836-92323848	CTG	iORF	0.62	0.3	0.5	0	0	0.5	1.2	0	0.4	1	0	1	1.1	1.2	1.2	0	0	0.4	0.9	8.8
ENSG00000122484	ENST00000610020_iORF_2	1+:92323860-92323893	1+:92323860-92323893	ATT	iORF	0.62	0.07	0.23496	0.2	0	0.5	0.3	0	0.2	2.2	0	1.2	3.3	0.2	0.9	0	1.9	0.8	0.2	11.9
ENSG00000122484	ENST00000610020_iORF_1	1+:92324236-92324251	1+:92324236-92324251	AGG	iORF	0.81	0.58	0.21366	1	1	3.8	0	1	1.8	0.9	0.8	3.4	4.2	3.8	3	0.8	2.8	0	0	28.2
ENSG00000122484	ENST00000610020_iORF_5	1+:92345859-92345892	1+:92345859-92345892	ATA	iORF	0.91	0.32	0.64025	0.7	1	0	1.5	1.1	1.2	0	0.1	1.1	2.3	0.3	0.9	0	0.5	0	0	10.9
ENSG00000122484	ENST00000610020_iORF_0	1+:92345881-92345914|92380723-92380801	1+:92345881-92345914|92380723-92380801	ATG	iORF	0.77	0.13	0.51367	3.4	6.4	6.1	5.2	4	12.4	1	5	4.2	6.8	7.1	2.6	2.6	3.9	0.6	0	71.5
ENSG00000122484	ENST00000610020_iORF_4	1+:92380818-92380839	1+:92380818-92380839	ATG	iORF	0.68	0.41	0.779	0	0.7	0.3	0.7	0	1.7	1.1	0	1.7	1.1	0.8	1.4	0.8	0.9	0	0.8	11.9
ENSG00000117569	ENST00000460706_ncRNA_4	1+:96721815-96721872|96723563-96723575	1+:96721815-96721872|96723563-96723575	CTG	ncRNA	0.99	0.64	6.4488e-06	30.9	53.2	40.4	27	41.4	63.9	23.5	30.5	20.1	14.6	7.6	12.2	26.4	8.8	24.3	6.2	430.9
ENSG00000117569	ENST00000482253_ncRNA_5	1+:96721823-96721841	1+:96721823-96721841	GTG	ncRNA	0.82	0.53	0.06203	8.4	12.9	18.6	8.1	15.5	29.5	4.1	8.9	3.5	1.8	1.9	3.7	1	0.8	7.3	1.9	128
ENSG00000117569	ENST00000460706_ncRNA_3	1+:96721864-96721872|96723563-96723594|96751424-96751500|96769702-96769875|96770707-96770887	1+:96721864-96721872|96723563-96723594|96751424-96751500|96769702-96769875|96770707-96770887	ATG	ncRNA	1	0.62	0.99637	86.8	102.8	74.9	109.6	101.1	193.5	66.5	71.1	52.5	41.5	42.1	33.5	51.7	31.1	43.1	22.2	1124
ENSG00000117569	ENST00000370198_CDS_1	1+:96721864-96721872|96723563-96723594|96751424-96751500|96769702-96769875|96770707-96770851|96777584-96777749|96777835-96777946|96785058-96785254|96804784-96804939|96806418-96806452|96806865-96806958|96812711-96812928|96813028-96813106|96813275-96813405	1+:96721864-96721872|96723563-96723594|96751424-96751500|96769702-96769875|96770707-96770851|96777584-96777749|96777835-96777946|96785058-96785254|96804784-96804939|96806418-96806452|96806865-96806958|96812711-96812928|96813028-96813106|96813275-96813405	ATG	CDS	1	0.64	0.94423	128.7	191.5	127.9	189.1	161.5	354.5	116.4	104.2	135	102.7	98.4	94.4	110.1	65	65.7	58.9	2104
ENSG00000117569	ENST00000609116_CDS_0	1+:96721864-96721872|96723563-96723594|96751424-96751500|96769702-96769875|96770707-96770851|96777584-96777749|96777835-96777946|96785058-96785254|96804799-96804939|96806418-96806452|96806865-96806958|96812711-96812928|96813028-96813106|96813272-96813405	1+:96721864-96721872|96723563-96723594|96751424-96751500|96769702-96769875|96770707-96770851|96777584-96777749|96777835-96777946|96785058-96785254|96804799-96804939|96806418-96806452|96806865-96806958|96812711-96812928|96813028-96813106|96813272-96813405	ATG	CDS	1	0.64	1.4599e-06	128.7	191.5	127.9	189.1	161.5	353.5	116.4	104.2	135	101.7	98.4	94.4	110.1	64	65.7	58.9	2101
ENSG00000117569	ENST00000370198_iORF_14	1+:96723577-96723592	1+:96723577-96723592	TTG	iORF	0.91	0.55	0.7299	1.8	2.3	1.2	1.9	1.6	3.8	2.4	1.9	0.4	0.3	0.5	0.4	0.1	0.3	0.5	0.3	19.7
ENSG00000117569	ENST00000370198_iORF_13	1+:96769771-96769798	1+:96769750-96769798	ATA	iORF	0.83	0.22	0.41304	2.4	1.8	0	2.8	1.5	0.9	1.4	0.8	1.2	0	0.9	0	0.6	0	0.2	0.7	15.4
ENSG00000117569	ENST00000370198_iORF_19	1+:96770796-96770838	1+:96770796-96770838	ATA	iORF	0.93	0.06	0.98232	0.2	0	0.5	0.6	0.4	1.2	0.4	0.2	1.1	1.3	0.2	0.7	0.6	0.2	0	0	7.6
ENSG00000117569	ENST00000370198_iORF_22	1+:96777585-96777612	1+:96777585-96777612	GTG	iORF	0.34	0.37	0.8326	0.8	0.2	1	0.8	0.1	1.9	0	0.4	0	0.4	0.6	0	0.1	0	0	0	6.4
ENSG00000117569	ENST00000370198_iORF_10	1+:96777642-96777672	1+:96777642-96777672	GTG	iORF	0.05	0.51	0.55991	1.8	5	1.6	1.1	0.7	4.4	2.4	1.8	2.9	1.1	0	1.4	0	1.6	0	0	25.8
ENSG00000117569	ENST00000482253_ncRNA_2	1+:96777862-96777946|96785058-96785254|96804799-96804939|96806418-96806452|96806865-96806958|96812711-96812928|96813028-96813106|96813272-96813405	1+:96777862-96777946|96785058-96785254|96804799-96804939|96806418-96806452|96806865-96806958|96812711-96812928|96813028-96813106|96813272-96813405	AAG	ncRNA	0.12	0.5	1	37.6	79.6	47.7	67.5	52.8	139.3	46.1	29.4	73.9	55.4	51.4	57.6	55.1	32.7	20.6	33.6	880.2
ENSG00000117569	ENST00000370198_iORF_20	1+:96777873-96777888	1+:96777873-96777888	ATT	iORF	0.83	0.2	0.45109	0.7	0	0	0	0	0	0	0	0.9	0.6	0.5	0.9	0	0	0	0	3.7
ENSG00000117569	ENST00000370198_iORF_16	1+:96777896-96777926	1+:96777896-96777926	AAG	iORF	0.83	0.25	0.90468	0	2.3	2.4	1.7	0.3	0.3	0.2	0.5	2	0.5	0.7	0	0	0	1.1	0	12.1
ENSG00000117569	ENST00000459735_ncRNA_17	1+:96785065-96785101	1+:96785065-96785101	ATG	ncRNA	0.53	0.45	0.88831	0.1	2	0	1.4	0	2.1	0.4	1.7	0.3	0.1	1	0.7	0	0.3	0	1.4	11.3
ENSG00000117569	ENST00000459735_ncRNA_23	1+:96785131-96785137	1+:96785131-96785137	ATG	ncRNA	0.84	0	0.71957	0	0	0	1.8	0.9	0	0	0	0.3	0.7	0	0	0.8	1.2	0	0	5.7
ENSG00000117569	ENST00000459735_ncRNA_8	1+:96785146-96785254	1+:96785146-96785254	ATG	ncRNA	0.89	0.43	0.98856	1.7	2	2.1	6.1	1.8	5.7	1	0.5	4.7	1.5	0.5	3.4	2.1	1.7	0	1	35.9
ENSG00000117569	ENST00000459735_ncRNA_12	1+:96804904-96804931	1+:96804904-96804931	ATA	ncRNA	0.94	0.03	0.79851	2.7	1.1	0.9	2.8	2.4	2.6	1.3	0	2.1	0.2	0.9	0.2	0.3	0	0.8	0.1	18.4
ENSG00000117569	ENST00000459735_ncRNA_9	1+:96806865-96806892	1+:96806865-96806892	GTG	ncRNA	0.94	0.43	0.92751	0.9	4.1	1.2	3.4	2.7	5.6	2.9	0.8	0.8	1.8	0.9	1.7	0.9	0.2	1	0	28.7
ENSG00000117569	ENST00000459735_ncRNA_6	1+:96812741-96812822	1+:96812741-96812822	ATG	ncRNA	0.84	0.52	0.88278	2.7	3.4	3.6	2.3	4.9	5.4	4.7	1.3	4.1	2.5	1.4	1.8	2.4	0.3	1.8	1.6	44.1
ENSG00000117569	ENST00000459735_ncRNA_18	1+:96812814-96812838	1+:96812814-96812838	AGG	ncRNA	0.8	0.02	0.95461	0.3	0	0	0.4	0	1.7	0	0	1.9	0.4	0.9	0	0.8	0.1	0	0.9	7.4
ENSG00000117569	ENST00000459735_ncRNA_11	1+:96812868-96812922	1+:96812868-96812922	ATC	ncRNA	0.27	0.46	0.19344	1.8	1.2	1.3	1.7	0.8	4.3	1.6	0.1	1.4	0.5	4.3	1	2.9	0.7	0.8	0.8	25.3
ENSG00000117569	ENST00000370198_iORF_15	1+:96812900-96812928|96813028-96813039	1+:96812900-96812928|96813028-96813039	CTG	iORF	0.21	0.53	0.96452	0.6	3.8	1.8	0.5	0.3	1.6	0.7	0.9	0.5	1.3	2	1.5	1.8	0.1	0	1.1	18.5
ENSG00000117569	ENST00000609116_iORF_7	1+:96813277-96813334	1+:96813277-96813334	ATC	iORF	0.47	0.55	0.66928	1.5	2.5	3.2	2.7	2	3.4	3.7	2.3	2.3	2.9	2.5	1	0.6	0.2	1.2	0	32
ENSG00000117569	ENST00000370198_iORF_21	1+:96813367-96813376	1+:96813367-96813376	ATC	iORF	0.46	0.23	0.31576	2	0.6	0	0	0	1.1	0	0	0	1	0	0.8	0	0	0	0	5.5
ENSG00000143252	ENST00000470743_Trunc_1	1+:161323662-161323670|161326650-161326690	1+:161323662-161323670|161326650-161326690	ATC	Trunc	0.12	0.21	0.0018497	1	1	1	0	0	0	2	0	0	0	0	0	0	0	0	0	5
ENSG00000143252	ENST00000470743_dORF_0	1+:161356688-161356745	1+:161356688-161356745	TTG	dORF	0.19	0.58	0.53306	11.9	21.2	8.2	17.9	5.4	18.5	5.4	4.7	0.2	1.9	1.5	0	0.6	2.1	0	0.2	99.7
ENSG00000283696_ENSG00000215840	ENST00000636161_ncRNA_3	1+:161399686-161399740	1+:161399686-161399740	ACG	ncRNA	0.12	0.17	0.1178	0	1	1	0.8	0	0.1	0	1	0	0	0	0	0	0.2	0	0	4.1
ENSG00000283696_ENSG00000215840	ENST00000636161_ncRNA_1	1+:161399796-161399912|161421931-161421941	1+:161399796-161399912|161421931-161421941	ATG	ncRNA	0.7	0.48	0.12799	0.6	3	1.9	3	1.9	3.6	3	4.4	0.9	2.2	0.5	2	2	0	0	0	29.1
ENSG00000283696_ENSG00000215840	ENST00000636161_ncRNA_0	1+:161399878-161399912|161421931-161421996	1+:161399878-161399912|161421931-161421996	ATC	ncRNA	1	0.45	0.32272	2	5.2	3.2	3.5	5.2	4.8	5.5	2.4	3	2	0	1.2	0	0	1	1	40
ENSG00000283696_ENSG00000215840	ENST00000636161_ncRNA_2	1+:161422003-161422024	1+:161422003-161422024	ATG	ncRNA	0.02	0.51	0.010935	0.9	0.9	2.2	3.4	1.9	2	2.3	2.7	1.8	0.9	0	0.8	0	1.7	0	0.8	22.2
ENSG00000162433	ENST00000474968_ncRNA_2	1+:65149021-65149140|65190709-65190719	1+:65149021-65149140|65190709-65190719	CTG	ncRNA	1	0.51	0.84492	3.5	5.5	5.5	6.6	4	7.3	7.5	4.8	3.7	3.7	1.2	2.5	2.5	0.2	1.8	3.2	63.5
ENSG00000162433	ENST00000474968_ncRNA_1	1+:65149067-65149109	1+:65149067-65149109	ACG	ncRNA	0.09	0.28	0.10298	6	5.8	14.5	17.8	18.4	19.4	19.3	15.9	12.7	2.8	6.1	2.9	5.7	1.5	5.1	3.8	157.7
ENSG00000162433	ENST00000474968_ncRNA_0	1+:65149095-65149140|65190709-65190739	1+:65149095-65149140|65190709-65190739	CTG	ncRNA	0.99	0.62	9.2072e-05	60.2	43.5	79.1	93.2	56.8	74.7	66.2	74.1	25.7	17.8	19.7	12.6	17.3	11.8	17.8	12	682.5
ENSG00000162433	ENST00000479060_ncRNA_3	1+:65190709-65190739	1+:65190709-65190739	AAG	ncRNA	0.01	0.58	1	3.2	1.7	4.8	7.5	5.3	6.9	1.9	0.9	2.7	0	0.2	1.3	0.3	0.8	0	1	38.3
ENSG00000162433	ENST00000479060_ncRNA_4	1+:65224767-65224782	1+:65224767-65224782	CTG	ncRNA	0	0.48	0.9744	3	3.1	3.7	3	3.7	0.7	0.9	1.7	0.9	0	1.1	0.2	0.4	0.7	0	0	23.1
ENSG00000116675_ENSG00000222624	ENST00000263441_Trunc_0	1+:65364684-65364785|65365884-65365934|65366047-65366196|65379401-65379524|65384192-65384326|65385711-65385906|65386811-65386929|65388335-65388415|65389255-65389449|65389546-65389627|65392430-65392865|65394897-65395032|65398812-65398881|65401760-65401880|65405869-65406133|65408640-65408783|65411249-65411426|65412923-65413025	1+:65364651-65364785|65365884-65365934|65366047-65366196|65379401-65379524|65384192-65384326|65385711-65385906|65386811-65386929|65388335-65388415|65389255-65389449|65389546-65389627|65392430-65392865|65394897-65395032|65398812-65398881|65401760-65401880|65405869-65406133|65408640-65408783|65411249-65411426|65412923-65413025	ATG	Trunc	0.08	0.4	1.006e-14	36.4	75.7	35.4	60.7	36.9	103.1	33.2	26.7	32.7	30.6	36.8	27.4	13.9	19.9	18.3	28.7	616.2
ENSG00000116675_ENSG00000222624	ENST00000263441_iORF_1	1+:65379474-65379524|65384192-65384326|65385711-65385905	1+:65366098-65366196|65379401-65379524|65384192-65384326|65385711-65385905	ATA	iORF	0.12	0.39	0.99972	1.9	7.1	5.4	7.9	1.9	7.1	1.4	2	2.3	0.5	2.3	4.8	1.3	2.7	0	0.4	48.8
ENSG00000116675_ENSG00000222624	ENST00000263441_iORF_4	1+:65392619-65392655	1+:65392619-65392655	ATG	iORF	0.38	0.28	0.38618	0	2	0	1.6	0	4.8	1	0	0	0.9	0.6	1.1	1	0	0	0	13
ENSG00000116675_ENSG00000222624	ENST00000263441_iORF_3	1+:65392790-65392853	1+:65392790-65392853	CTG	iORF	0.08	0.37	0.24004	0.6	0.9	0.9	0	0	4.8	0	1.9	0.9	1	0.9	0	1	0	0.9	0.6	14.5
ENSG00000116675_ENSG00000222624	ENST00000263441_iORF_6	1+:65394934-65394988	1+:65394934-65394988	ATC	iORF	0.26	0.43	0.47568	1.2	1.6	0	0	0.9	2.1	0	0	0	1	0.4	1.8	0	0	0.4	0	9.4
ENSG00000116675_ENSG00000222624	ENST00000263441_iORF_2	1+:65398879-65398881|65401760-65401880|65405869-65405873	1+:65398879-65398881|65401760-65401880|65405869-65405873	AGG	iORF	0.43	0.36	0.00025962	0.9	7	2.6	0.5	1.1	6.9	0.6	1	1	2.9	2.4	1.4	1.9	2.1	0.3	0.5	33
ENSG00000116675_ENSG00000222624	ENST00000263441_iORF_5	1+:65408745-65408781	1+:65408745-65408781	AGG	iORF	0.16	0.42	0.85029	0	0	0	2.1	0	0	0	0	0.9	2.6	0.7	1.8	0.9	0	0	0.7	9.7
ENSG00000213625_ENSG00000116678	ENST00000497874_ncRNA_3	1+:65420670-65420740|65425302-65425378|65427781-65427803	1+:65420670-65420740|65425302-65425378|65427781-65427803	CTG	ncRNA	0.04	0.5	0.059303	51.6	39.3	63.4	81.5	45.6	96.2	49.3	51.3	22.4	18.5	21.5	36.2	13.6	16.4	30.1	24.1	660.9
ENSG00000213625_ENSG00000116678	ENST00000371065_CDS_0	1+:65420724-65420740|65425302-65425378|65429861-65430048|65431802-65431919	1+:65420670-65420740|65425302-65425378|65429861-65430048|65431802-65431919	ATG	CDS	0.11	0.54	0	114.3	72	108.1	152.5	91	138.9	90.5	78.3	25.4	25.7	27.6	40.5	18.6	22	30	29.5	1064.9
ENSG00000213625_ENSG00000116678	ENST00000349533_uORF_2	1+:65420724-65420740|65425302-65425378|65565545-65565564	1+:65420670-65420740|65425302-65425378|65565545-65565564	ATG	uORF	0.09	0.56	0.035494	53.7	38.1	60.9	81.9	44.4	90.9	48.8	50.2	22.4	18.4	21.4	38.2	13.9	15.4	30	24.1	652.8
ENSG00000213625_ENSG00000116678	ENST00000613538_Trunc_1	1+:65425307-65425378|65429861-65430048|65431802-65431919	1+:65425307-65425378|65429861-65430048|65431802-65431919	GTG	Trunc	0.72	0.58	1	90.3	52.2	80.6	122.8	69.9	91.6	63.9	60	6.1	12.5	8.4	11.9	9.1	11.8	6.6	8.2	705.8
ENSG00000213625_ENSG00000116678	ENST00000616738_Trunc_5	1+:65565568-65565605|65570472-65570802|65572325-65572449|65592656-65592865|65596447-65596593|65598659-65598804|65601391-65601682|65601842-65601960|65605037-65605237|65608752-65608901|65609946-65610106|65610213-65610296|65616007-65616224|65617963-65618146|65619927-65620023|65621352-65621458|65622905-65622981|65633151-65633169	1+:65565568-65565605|65570472-65570802|65572325-65572449|65592656-65592865|65596447-65596593|65598659-65598804|65601391-65601682|65601842-65601960|65605037-65605237|65608752-65608901|65609946-65610106|65610213-65610296|65616007-65616224|65617963-65618146|65619927-65620023|65621352-65621458|65622905-65622981|65633151-65633169	ATT	Trunc	0.19	0.29	1.3385e-14	27	16.7	34.3	62.5	26.4	27	32.3	33.7	9.7	6.8	8.2	17.9	10.9	6.7	4.9	7.1	332.1
ENSG00000213625_ENSG00000116678	ENST00000349533_Trunc_4	1+:65565568-65565605|65570472-65570802|65572325-65572449|65592656-65592865|65596447-65596593|65598659-65598804|65601391-65601682|65601842-65601960|65605037-65605237|65608752-65608901|65609946-65610106|65610213-65610296|65616007-65616224|65617963-65618146|65619927-65620023|65621352-65621458|65622905-65622981|65636190-65637015	1+:65565568-65565605|65570472-65570802|65572325-65572449|65592656-65592865|65596447-65596593|65598659-65598804|65601391-65601682|65601842-65601960|65605037-65605237|65608752-65608901|65609946-65610106|65610213-65610296|65616007-65616224|65617963-65618146|65619927-65620023|65621352-65621458|65622905-65622981|65636190-65637015	ATT	Trunc	0.19	0.29	0.017772	28	16.7	34.3	64.6	26.4	27	33.3	33.7	9.7	6.8	8.2	19.9	10.9	6.7	7.9	7.1	341.2
ENSG00000213625_ENSG00000116678	ENST00000616738_iORF_6	1+:65601900-65601960	1+:65601900-65601960	ATG	iORF	0.51	0.37	0.044411	1	0	0	1.8	0.3	0.9	0.5	0.3	0	0	0	0	1	0.1	0	0.7	6.7
ENSG00000213625_ENSG00000116678	ENST00000616738_iORF_7	1+:65610097-65610103	1+:65610097-65610103	ATA	iORF	0.01	0	1	0	0	1	2	0	0	0	1	0	1	0	0	0	1	0	0	6
ENSG00000213625_ENSG00000116678	ENST00000616738_iORF_8	1+:65616047-65616053	1+:65616047-65616053	ATG	iORF	0.03	0	1	0	0	0	2	2	0	1	0.1	0	0	0	0	0	0	0	0	5
ENSG00000117133	ENST00000370656_CDS_1	1+:84479281-84479509|84480955-84481012|84482914-84483019	1+:84479281-84479509|84480955-84481012|84482914-84483019	ATG	CDS	0.97	0.66	0.41852	168	231.5	148	178.5	225.7	461.2	122.7	102.2	212.1	177.4	120.9	102.1	188	153.2	104.9	60.5	2756.7
ENSG00000117133	ENST00000370654_CDS_0	1+:84479281-84479509|84480955-84481012|84482914-84482995|84489632-84489728|84490318-84490472|84495372-84495455|84495881-84496063|84496243-84496370|84497428-84497470	1+:84479281-84479509|84480955-84481012|84482914-84482995|84489632-84489728|84490318-84490472|84495372-84495455|84495881-84496063|84496243-84496370|84497428-84497470	ATG	CDS	0.97	0.66	7.2779e-15	330.3	462.3	285	421	347.7	752.7	231.7	176	404.3	321.1	211.1	161.7	320.2	255.2	134.7	102.5	4917.4
ENSG00000117133	ENST00000370654_iORF_4	1+:84480990-84481011	1+:84480990-84481011	AAG	iORF	0.01	0.62	0.13168	6.3	11.5	5.8	3.9	2.4	13.7	0.8	4.7	1.6	2.9	0.3	1.5	0.9	1.2	0	0.6	58
ENSG00000117133	ENST00000370656_iORF_8	1+:84482987-84482999	1+:84482987-84482999	ATG	iORF	0.09	0.47	0.88134	0.4	1.4	0.7	0.7	1.2	0.9	0	0	1.4	0.8	0.7	1.4	0	0	0.9	0.2	10.7
ENSG00000117133	ENST00000370654_iORF_3	1+:84489658-84489718	1+:84489658-84489718	ATT	iORF	0.31	0.59	0.0069742	1.8	8.2	4.3	8.5	3.8	16.6	5.9	2	6.1	5.2	4.5	2.3	3.5	6.7	1.4	0.5	81.2
ENSG00000117133	ENST00000370654_iORF_5	1+:84490454-84490472|84495372-84495387	1+:84490454-84490472|84495372-84495387	AAG	iORF	0.97	0.63	0.58544	5.8	5	4.4	5.9	2.7	13.2	0.8	2.6	3.9	1.1	0.5	1.8	1.5	2.8	0.8	0.6	53.4
ENSG00000117133	ENST00000370654_iORF_7	1+:84495429-84495455|84495881-84495921	1+:84495429-84495455|84495881-84495921	GTG	iORF	0.39	0.49	0.7568	1.3	1.5	0.5	4.4	0.4	1.4	1.6	0.6	4.2	1.4	2.3	1.6	2.1	2.3	0.2	0.1	25.7
ENSG00000117133	ENST00000370654_iORF_6	1+:84495883-84495916	1+:84495883-84495916	AAG	iORF	0.19	0.58	0.71927	3.2	0.6	1.7	2.4	3.9	3.4	4.2	0.6	5.5	1.1	2.3	3.2	5.5	3.3	1.3	1.9	44.2
ENSG00000117133	ENST00000370654_iORF_2	1+:84496249-84496261	1+:84496249-84496261	ATT	iORF	0.75	0.23	0.64871	0.1	0	0.9	1.6	1	0.1	1.7	0.6	4.1	3.3	2	4	0.8	3.3	0.3	0	23.7
ENSG00000226419	ENST00000435800_ncRNA_0	1+:112956578-112956617	1+:112956455-112956617	CTG	ncRNA	0.15	0.56	0.00020353	2.6	3.7	3.9	4.5	4.8	7.9	3.2	1.8	1.9	0	0.1	0.5	1	3.5	0.9	0.9	41
ENSG00000226419	ENST00000428411_ncRNA_1	1+:112956482-112956617	1+:112956482-112956617	CTG	ncRNA	0.31	0.11	1	11.5	9.3	9.7	11.5	22.1	20.1	11	11	2.5	0	3.3	3.4	1.7	4.5	2.5	3.5	127.4
ENSG00000226419	ENST00000428411_ncRNA_3	1+:112956501-112956582	1+:112956501-112956582	CTG	ncRNA	0.22	0.54	0.40241	3	5.6	4.5	4.1	13.5	9	4	3.8	1.5	0	0	0	0	1	1.6	0.1	51.7
ENSG00000226419	ENST00000428411_ncRNA_2	1+:112956600-112956828	1+:112956600-112956828	ATG	ncRNA	0.69	0.5	6.2355e-10	13.6	9	12.7	2.3	12.2	11.3	7.7	1.7	1	0.7	0.9	0	2.9	2.1	0.8	0.1	79.1
ENSG00000226419	ENST00000627431_ncRNA_4	1+:112956890-112956932	1+:112956890-112956932	ATA	ncRNA	0.8	0.22	0.0028366	0	0	1.9	0	0.9	1.9	0.9	0	0	0	0	1	0	0	0	0	6.6
ENSG00000198799	ENST00000361127_uORF_4	1+:113073222-113073279	1+:113073222-113073279	GTG	uORF	0.72	0.13	0.76488	4.9	3	3.1	2.8	2.8	4.1	1.4	2.8	1.6	0.4	1.9	0.4	1.1	0	1.6	1.4	33.3
ENSG00000198799	ENST00000361127_uORF_3	1+:113073265-113073382	1+:113073265-113073382	TTG	uORF	0.03	0.55	0.1665	10	14.2	10.6	11.3	10.9	16.4	7.2	10.1	4.5	2	1.1	2.3	1.8	1.2	4.1	1.8	109.5
ENSG00000198799	ENST00000361127_uORF_2	1+:113073279-113073339	1+:113073279-113073339	ATG	uORF	0.91	0.64	0.41772	16.5	21	12.7	15.9	14.1	19.7	15.2	10.2	5.5	4.9	1.8	2.7	3.9	3.9	5.1	2.5	155.6
ENSG00000198799	ENST00000361127_uORF_9	1+:113073351-113073366	1+:113073351-113073366	ATC	uORF	0.8	0.37	0.8704	1.9	1.9	0.5	0.9	0.8	4.8	0.8	0.5	1	2.4	1.6	0	1.9	0.7	0	0	19.7
ENSG00000198799	ENST00000361127_Trunc_0	1+:113110264-113110562|113112478-113112760|113114426-113114876|113116286-113116436|113119232-113119523|113123874-113124101	1+:113073385-113073645|113091317-113091383|113093205-113093280|113093429-113093564|113094338-113094482|113094611-113094755|113095873-113096017|113096221-113096365|113098704-113098785|113100210-113100282|113100419-113100488|113107593-113107757|113110241-113110562|113112478-113112760|113114426-113114876|113116286-113116436|113119232-113119523|113123874-113124101	AGG	Trunc	0.59	0.49	0.48258	55.7	53	65	96.1	43.9	74.6	38	51.2	30.4	27.8	18.9	23.2	20.1	22.2	12.3	21.7	654.2
ENSG00000198799	ENST00000361127_iORF_12	1+:113091344-113091383|113093205-113093223	1+:113091344-113091383|113093205-113093223	CTG	iORF	0.56	0.31	0.6176	1.2	0	0.6	2.2	0	0.3	0.3	0.6	0.7	2	0.3	0	0	0	0	0	8.3
ENSG00000198799	ENST00000361127_iORF_11	1+:113098718-113098739	1+:113098718-113098739	ATG	iORF	0.47	0.35	0.25569	0.4	0	0	3.3	0	0.9	1	1	0	1	1	0	1	0	0	0	9.4
ENSG00000198799	ENST00000466069_ncRNA_17	1+:113103732-113103735|113107593-113107623	1+:113103732-113103735|113107593-113107623	ATG	ncRNA	0.12	0.17	0.81923	0	0	1	0	0.8	0	0	0	0.9	0	1	0	0	0	0	0.4	4.2
ENSG00000198799	ENST00000466069_ncRNA_13	1+:113107713-113107776	1+:113107713-113107776	AGG	ncRNA	0.93	0.37	0.81437	0.8	0.1	1.4	1.6	0.3	0.4	0.2	0	0	0	0.2	0	0.8	0.8	0	0.1	6.7
ENSG00000198799	ENST00000466161_ncRNA_16	1+:113107713-113107757|113110241-113110242	1+:113107713-113107757|113110241-113110242	AGG	ncRNA	0.93	0.37	0.75747	0.8	0.1	1	0.7	0.3	0.4	0.2	0	0	0	0.2	0	0.8	0.8	0	0.1	5.5
ENSG00000198799	ENST00000466161_ncRNA_14	1+:113107736-113107742	1+:113107736-113107742	ATC	ncRNA	0	0	0.50857	1	0.8	1	0.5	0	1	1	0.3	0	0	0	0	0.3	0	0	0	5.8
ENSG00000198799	ENST00000466161_ncRNA_1	1+:113110471-113110562|113112478-113112760|113114426-113114876|113116286-113116436|113119232-113119523|113123874-113124101	1+:113107738-113107757|113110241-113110562|113112478-113112760|113114426-113114876|113116286-113116436|113119232-113119523|113123874-113124101	GTG	ncRNA	0.17	0.48	1.9274e-08	46.4	45.9	56.7	82.7	38.8	67.7	35.2	43.3	28.2	24.8	15.7	20.7	14.5	18.2	10.1	20.7	569.6
ENSG00000198799	ENST00000466161_ncRNA_15	1+:113110322-113110331	1+:113110322-113110331	CTG	ncRNA	0.81	0.07	0.94921	0.5	0	0.2	0	0.6	1.5	0	0.1	0	1.2	0.3	0	0	0	0	0	4.5
ENSG00000198799	ENST00000466161_ncRNA_10	1+:113110445-113110475	1+:113110445-113110475	ATA	ncRNA	0.03	0.46	0.28948	0	0	2.9	4.6	0.5	2.9	1	2	0	2.3	1.7	0	0	0	0.7	1	19.7
ENSG00000198799	ENST00000466161_ncRNA_5	1+:113112485-113112605	1+:113112485-113112605	ATC	ncRNA	0.98	0.48	0.090824	1.2	6.4	2.9	2.1	1	4.3	1.7	1.1	0.1	2.7	2	1	3.4	0.8	1	1.8	33.6
ENSG00000198799	ENST00000466161_ncRNA_6	1+:113112725-113112760|113114426-113114445	1+:113112725-113112760|113114426-113114445	AGG	ncRNA	0.08	0.4	0.1092	1	3.4	2.4	3.9	4.9	4.9	1.1	0.3	0	1.1	0	0	1	1	0	0	24.9
ENSG00000198799	ENST00000466161_ncRNA_7	1+:113114744-113114813	1+:113114690-113114813	ATG	ncRNA	0.07	0.43	0.29236	2.3	2	1.9	0	2.5	1.8	1	1.8	0	0	0	1	1.8	0	0	0	16.4
ENSG00000198799	ENST00000466161_ncRNA_8	1+:113116355-113116436|113119232-113119253	1+:113116355-113116436|113119232-113119253	AAG	ncRNA	0.08	0.22	0.41569	1.5	1.9	3.9	3.7	0.1	3.3	0.7	1.6	0	0.1	1.9	0	1.2	1.6	0	0	21.4
ENSG00000081026_ENSG00000232499	ENST00000369617_uoORF_2	1+:113390963-113391349|113549514-113549527	1+:113390792-113391349|113549514-113549527	CTG	uoORF	0.95	0.48	0.17086	7.6	20.9	8.1	10.7	8	25.8	5.6	6.7	2.7	7.3	6.8	5.3	6.3	6.9	4.7	2.6	135.9
ENSG00000081026_ENSG00000232499	ENST00000369617_uORF_3	1+:113390868-113390967	1+:113390868-113390967	ACG	uORF	0.98	0.41	0.10499	1.1	11	2.3	2.9	7.8	20.6	4.3	2	3.6	3	1.1	0.8	2.3	5.9	1	1	70.6
ENSG00000081026_ENSG00000232499	ENST00000307546_uoORF_4	1+:113390963-113391349|113549514-113549527	1+:113390963-113391349|113549514-113549527	CTG	uoORF	0.97	0.48	0.9994	7.6	20.9	8.1	10.7	8	25.8	5.6	6.7	2.7	7.3	6.8	5.3	6.3	6.9	4.7	2.6	135.9
ENSG00000081026_ENSG00000232499	ENST00000369617_CDS_1	1+:113391033-113391349|113549514-113549631|113580541-113580661|113585386-113585596|113590483-113590658|113594480-113594560|113614600-113614658|113618531-113618606|113619735-113619830|113622805-113622994|113641910-113642516|113643742-113643774|113646485-113646642|113649236-113649328|113651013-113651206|113653829-113654018|113659079-113659265|113671733-113671836|113672614-113672741|113673321-113673…	1+:113391033-113391349|113549514-113549631|113580541-113580661|113585386-113585596|113590483-113590658|113594480-113594560|113614600-113614658|113618531-113618606|113619735-113619830|113622805-113622994|113641910-113642516|113643742-113643774|113646485-113646642|113649236-113649328|113651013-113651206|113653829-113654018|113659079-113659265|113671733-113671836|113672614-113672741|113673321-113673…	ATG	CDS	1	0.41	1	25.9	61.2	42	73.5	33.1	119.6	37.9	45.9	23.8	30.1	25.6	29.4	23.7	26.4	7.1	15.7	620.9
ENSG00000081026_ENSG00000232499	ENST00000307546_CDS_0	1+:113391033-113391349|113549514-113549631|113580541-113580661|113585386-113585596|113590483-113590658|113594480-113594560|113614600-113614658|113619735-113619830|113622805-113622994|113641910-113642516|113643742-113643774|113646485-113646642|113649236-113649328|113651013-113651206|113653829-113654018|113659079-113659265|113671733-113671836|113672614-113672741|113673321-113673465|113681197-113681…	1+:113391033-113391349|113549514-113549631|113580541-113580661|113585386-113585596|113590483-113590658|113594480-113594560|113614600-113614658|113619735-113619830|113622805-113622994|113641910-113642516|113643742-113643774|113646485-113646642|113649236-113649328|113651013-113651206|113653829-113654018|113659079-113659265|113671733-113671836|113672614-113672741|113673321-113673465|113681197-113681…	ATG	CDS	1	0.41	1	29.1	65.6	45.2	85	36.7	127.9	44.5	49.7	26.4	36.6	28	34.4	26.7	29.4	12.9	19	697
ENSG00000081026_ENSG00000232499	ENST00000307546_iORF_7	1+:113585548-113585596|113590483-113590522	1+:113585548-113585596|113590483-113590522	AGG	iORF	0.22	0.37	0.033372	1.4	0	1.5	2	1.1	2	0	2	0	0	0	0	0	0	0	0	10
ENSG00000081026_ENSG00000232499	ENST00000307546_iORF_9	1+:113614651-113614658|113619735-113619800	1+:113614651-113614658|113619735-113619800	ATG	iORF	0.21	0.14	0.4161	0	0	0	3	0	0	0.7	0	0.5	0.8	0	0	0.2	0	0	0	5.2
ENSG00000081026_ENSG00000232499	ENST00000307546_iORF_5	1+:113653979-113654018|113659079-113659109	1+:113653940-113654018|113659079-113659109	TTG	iORF	0.67	0.45	0.14928	1	1.1	1	2.8	0	0	0	0	1	0	1	2.3	0	0	1	0.1	11.3
ENSG00000081026_ENSG00000232499	ENST00000307546_iORF_6	1+:113672688-113672712	1+:113672688-113672712	TTG	iORF	0.18	0.37	0.044315	0.1	1.9	1	0.9	0	2.3	0.7	1	0.8	0	0	0	1	1.2	0	0.3	11
ENSG00000081026_ENSG00000232499	ENST00000307546_iORF_8	1+:113681315-113681324	1+:113681315-113681324	CTG	iORF	0.32	0.16	0.0625	0	1	0	1	2	0.9	1	1	0	0	0	0	0	1	0	0	7.9
ENSG00000132718	ENST00000368324_uORF_6	1+:155859541-155859589	1+:155859541-155859589	CTG	uORF	0.96	0.48	0.071496	1.6	1	1.7	1.2	1.2	6.7	1	0.8	1.2	2	0.9	0.9	0	0.4	0	0	20.7
ENSG00000132718	ENST00000368324_uORF_2	1+:155859592-155859613	1+:155859592-155859613	CTG	uORF	0.99	0.6	9.6819e-05	6.5	7	3.8	1.8	6	7.6	1	1.9	2.8	4.4	1.3	1.5	1.3	0.8	2	1.3	51.2
ENSG00000132718	ENST00000368324_uORF_7	1+:155859640-155859664	1+:155859640-155859664	CTG	uORF	0.12	0.48	0.006846	1.1	2.8	1.6	3	3.2	3.1	0.9	1	0	0	0.2	0	1	1	0.1	0	18.8
ENSG00000132718	ENST00000368324_CDS_0	1+:155859761-155859795|155867964-155868791|155880499-155880623|155881197-155881508	1+:155859761-155859795|155867964-155868791|155880499-155880623|155881197-155881508	ATG	CDS	0.95	0.46	7.7607e-15	74.5	109.4	77.6	74.6	69.4	101.5	35.5	39.4	47.3	41.5	28.7	19.6	36.7	36.5	15.4	11.5	819
ENSG00000132718	ENST00000368324_iORF_1	1+:155868109-155868205	1+:155868013-155868205	AGG	iORF	0.85	0.24	0.51635	6.7	1.3	3.7	4	2	2.3	2.2	1.4	0.6	0.7	1.5	2	3.2	1.7	1.3	1	35.7
ENSG00000132718	ENST00000368324_iORF_4	1+:155868183-155868243	1+:155868183-155868243	CTG	iORF	0.57	0.18	0.99386	0.2	0.4	2.1	0.6	0	1	0	0.2	0.7	2	0	1.9	0.4	0.9	0	0	10.5
ENSG00000132718	ENST00000368324_iORF_3	1+:155868379-155868433	1+:155868379-155868433	ATC	iORF	0.96	0.21	0.87452	0.1	1.3	0.4	0.3	1	2.9	0.3	0.1	1.5	1.5	0	0	0.2	0	0.7	0.5	10.8
ENSG00000132718	ENST00000368324_iORF_9	1+:155880545-155880563	1+:155880545-155880563	CTG	iORF	0.89	0.21	0.56753	0	0	0	0.2	0	0.7	1	0	0.2	0.8	0	0	0.9	0	0	0	3.8
ENSG00000132718	ENST00000368324_iORF_5	1+:155880602-155880623|155881197-155881215	1+:155880602-155880623|155881197-155881215	ATA	iORF	0.99	0.3	0.79959	3.5	2	1.3	1.5	2.9	2.9	0.6	0.7	0.3	2.4	0.5	1.3	2.1	0.4	0.9	0	23.2
ENSG00000132718	ENST00000368324_iORF_8	1+:155881224-155881263	1+:155881224-155881263	ACG	iORF	0.59	0.34	0.71187	0	0	0.3	0.5	0.5	1.9	0	0.2	1.6	1.7	0.7	0.3	1	0.3	0	0.1	9.2
ENSG00000157870	ENST00000493183_ncRNA_1	1+:2586558-2586591|2587090-2587295|2587740-2587792|2588389-2588453|2588549-2588625|2588921-2589040|2589409-2589427	1+:2586558-2586591|2587090-2587295|2587740-2587792|2588389-2588453|2588549-2588625|2588921-2589040|2589409-2589427	ATT	ncRNA	0.03	0.47	0.066426	105	123.7	100	98.6	145.4	148.7	54.1	76	33.7	26	24.3	27.3	30.5	23.4	15.3	16.3	1048.2
ENSG00000157870	ENST00000493183_ncRNA_5	1+:2587199-2587241	1+:2586586-2586591|2587090-2587241	CTG	ncRNA	0.04	0.5	0.076261	13	13.8	8.9	8.8	23.7	15.9	4	8.9	4.8	5	5.4	6.1	4.7	5.3	3.8	3.6	135.7
ENSG00000157870	ENST00000419916_CDS_0	1+:2586795-2586948|2587090-2587295|2587740-2587792|2588389-2588453|2588549-2588625|2588921-2589040|2589409-2589427	1+:2586795-2586948|2587090-2587295|2587740-2587792|2588389-2588453|2588549-2588625|2588921-2589040|2589409-2589427	ATG	CDS	0.06	0.55	0	127.4	144.6	113.6	125.8	189.7	191.9	73.3	95.3	45.7	36	29.2	32.9	39.6	29.5	22.4	24.1	1320.9
ENSG00000157870	ENST00000477045_ncRNA_4	1+:2587199-2587241	1+:2587088-2587241	CTG	ncRNA	0.04	0.5	0.076261	13	13.8	8.9	8.8	23.7	15.9	4	8.9	4.8	5	5.4	6.1	4.7	5.3	3.8	3.6	135.7
ENSG00000157870	ENST00000378424_iORF_6	1+:2587199-2587241	1+:2587181-2587241	CTG	iORF	0.04	0.49	0.0038461	13	13.8	8.9	8.8	23.7	15.9	4	8.9	4.8	5	5.4	6.1	4.7	5.3	3.8	3.6	135.7
ENSG00000157870	ENST00000481683_ncRNA_9	1+:2588439-2588453|2588529-2588625|2588921-2588928	1+:2588439-2588453|2588529-2588625|2588921-2588928	ATG	ncRNA	0.75	0.37	0.81771	6.5	6.8	2.2	7.3	8.6	15.3	3	2.6	1.3	1.2	1.8	3	0.5	2.1	0	2.1	64.4
ENSG00000157870	ENST00000378424_dORF_2	1+:2588439-2588453|2588549-2588625|2588953-2589040|2589409-2589427	1+:2588439-2588453|2588549-2588625|2588953-2589040|2589409-2589427	ATG	dORF	0.8	0.39	0.12297	29.6	30.1	22.8	27.6	30.3	39	10.6	18.7	8.7	5.5	8	8.3	5.5	2.4	1.4	3.9	252.4
ENSG00000157870	ENST00000481683_ncRNA_3	1+:2588938-2589040|2589409-2589427	1+:2588938-2589040|2589409-2589427	CTG	ncRNA	0.03	0.49	1	18.4	22.6	19.3	21.2	23.6	26.9	6.6	13.3	7.5	3.4	5.5	5.4	4.6	1.3	1	1.9	182.4
ENSG00000157870	ENST00000481683_ncRNA_7	1+:2588961-2589040|2589409-2589414	1+:2588961-2589040|2589409-2589414	AGG	ncRNA	0.03	0.32	0.41753	13.5	13.9	9.9	10.5	15.7	14.9	7.8	7.2	1.9	1.4	0.8	0.9	4.3	0.6	0	0	103.1
ENSG00000157870	ENST00000378424_dORF_10	1+:2589529-2589547	1+:2589529-2589547	ATG	dORF	0.99	0.37	0.19624	0	1.1	0	2	1	1	0	0	1	2	0	1	1	2	0	0	12.1
ENSG00000157870	ENST00000378424_dORF_8	1+:2589732-2589987	1+:2589615-2589987	TTG	dORF	0.14	0.41	0.00070603	9.7	9.6	4	4.5	9.6	18.6	3.9	5.9	2	0.9	1	0.9	0	0	0	0	70.6
ENSG00000157870	ENST00000378424_dORF_11	1+:2589724-2589760	1+:2589724-2589760	TTG	dORF	0.12	0.2	0.50998	0	0	1	0.7	0.9	0.2	0	1	0	1	0	0	0	0	0	0	4.9
ENSG00000075391	ENST00000455621_ncRNA_0	1+:178411679-178411727	1+:178411679-178411727	TTG	ncRNA	0.09	0.47	0.020352	5.8	1.3	2.2	1.5	3	3	0.8	0	1	0.3	0.6	0	0	0	0	0.8	20.3
ENSG00000120370	ENST00000498166_Trunc_3	1+:170532223-170532284|170533463-170533651|170536309-170536366	1+:170532223-170532284|170533463-170533651|170536309-170536366	ATG	Trunc	1	0.51	0.99973	17	15.5	21.9	12.8	25.7	33	6.5	10	3.1	5	3	3	5.3	3.9	5.3	3.2	174.1
ENSG00000120370	ENST00000367762_Trunc_1	1+:170532223-170532284|170539209-170539567|170542490-170542592|170544704-170544849	1+:170532223-170532284|170539209-170539567|170542490-170542592|170544704-170544849	ATG	Trunc	1	0.51	0.052511	31	34.3	41.2	57.9	51	62.8	23	32.8	11.6	16.7	11.9	9.2	7.8	13.2	7	8.5	419.8
ENSG00000120370	ENST00000367763_Trunc_0	1+:170532223-170532284|170539209-170539567|170542490-170542592|170544704-170544845|170552014-170552462	1+:170532223-170532284|170539209-170539567|170542490-170542592|170544704-170544845|170552014-170552462	ATG	Trunc	1	0.51	0.11943	49.7	53.3	56.8	75.6	60.7	77.6	29	44.9	14.9	19.3	17.9	13.7	10.9	21.4	9	10.7	565.4
ENSG00000120370	ENST00000367762_iORF_8	1+:170532281-170532284|170539209-170539284	1+:170532281-170532284|170539209-170539284	AAG	iORF	0.26	0.46	0.47927	2.3	1.7	4.9	4.9	3	3.2	2.4	0.9	1.2	1.1	0	1.5	0.1	1.3	1.6	1.3	31.3
ENSG00000120370	ENST00000465717_ncRNA_7	1+:170539209-170539284	1+:170539209-170539284	ATC	ncRNA	0.1	0.45	0.59628	2.3	1.7	4.9	4.8	3	3.2	2.2	0.9	1.2	0.4	0	1.4	0.1	1.3	1.6	1.3	30.3
ENSG00000120370	ENST00000465717_ncRNA_9	1+:170539228-170539369	1+:170539228-170539369	ACG	ncRNA	0.3	0.41	0.96683	1.6	4.2	1.8	3.2	3.3	2.4	2.4	3.1	0.7	1.1	1.5	1.5	1.1	1.5	0.7	0.6	30.6
ENSG00000120370	ENST00000465717_ncRNA_5	1+:170539299-170539572	1+:170539299-170539572	TTG	ncRNA	0.38	0.43	0.69016	8.1	11.3	2.1	7.2	9.5	6.8	5.4	5	4.9	1	2	0.6	2.6	1.4	0.6	0.2	68.7
ENSG00000120370	ENST00000498166_dORF_4	1+:170539311-170539567|170542490-170542537	1+:170539299-170539567|170542490-170542537	ATG	dORF	0.25	0.19	0.98569	9.1	11.9	2.6	7.3	9.6	7	5.4	5.1	4.9	1	2	1.6	2.1	1.3	0.6	0.2	71.6
ENSG00000120370	ENST00000498166_dORF_2	1+:170539340-170539567|170542490-170542592|170544704-170544845|170552014-170552462	1+:170539340-170539567|170542490-170542592|170544704-170544845|170552014-170552462	CTG	dORF	0.09	0.45	0.88782	36.8	34.4	31.4	58.4	29.5	42	19.1	30.2	10	10.7	13.5	8.4	3.7	14.8	2.4	5.5	350.8
ENSG00000120370	ENST00000498166_dORF_6	1+:170542505-170542553	1+:170539564-170539567|170542490-170542553	TTG	dORF	0.2	0.32	0.17033	4.4	1.9	0.4	2.5	3.4	2.5	1.9	3	0	0.6	0.2	1	2.6	1.7	0	0.3	26.4
ENSG00000120370	ENST00000498166_dORF_10	1+:170542576-170542592|170544704-170544733	1+:170542561-170542592|170544704-170544733	AAG	dORF	0.23	0.21	0.91984	0.2	1.3	0.7	3.8	0.8	0.3	0.3	1.1	0	0.1	0	0	0.2	0.4	0	0.1	9.5
ENSG00000120370	ENST00000498166_dORF_11	1+:170544838-170544845|170552014-170552061	1+:170544838-170544845|170552014-170552061	ACG	dORF	0.14	0.39	0.79336	1.2	0.9	0.4	1.4	0.7	2.5	0.6	1.4	0.1	0	0	0.9	0.7	0	0.1	0.8	11.6
ENSG00000120370	ENST00000498166_dORF_12	1+:170552107-170552131	1+:170552107-170552131	TTG	dORF	0.52	0.04	0.46272	1.2	0	0.5	0.7	0	0	0	0.4	0	0	1.7	0	0.1	0.4	0	0	5.1
ENSG00000170989	ENST00000305352_Trunc_0	1+:101239632-101240133	1+:101238822-101240133	ATC	Trunc	0.48	0.4	0.82285	2	4.6	2.1	6.3	3.7	4.9	6.1	5.8	0	1.8	0.7	0.5	1	2.7	0	0	42.3
ENSG00000170989	ENST00000475289_ncRNA_1	1+:101238938-101238947	1+:101238938-101238947	CTG	ncRNA	0.93	0.36	0.55556	1.9	0.8	0	0	0	0	0.1	0	0	0	0	0	0	2	0	0	4.9
ENSG00000170989	ENST00000305352_iORF_2	1+:101239843-101239882	1+:101239843-101239882	GTG	iORF	0.26	0.35	0.41428	0	1.2	0	1.4	0	1	1	0	0	0	0.3	0	0	0.3	0	0	5.1
ENSG00000064703	ENST00000369702_uORF_15	1+:111755819-111755852	1+:111755819-111755852	GTG	uORF	0.99	0.55	0.54139	1	2	0.7	1.4	1.8	3	1.4	1	0	0.8	1.9	1.3	1.6	1.3	5.6	1	25.8
ENSG00000064703	ENST00000369702_uORF_17	1+:111755842-111755911	1+:111755842-111755911	CTG	uORF	0.73	0.45	0.31598	1	2.9	1.5	2	0	2.3	2	1.8	0	0	0	1	0	0.8	0	0	15.2
ENSG00000064703	ENST00000369702_Trunc_0	1+:111766251-111766899	1+:111755924-111756225|111756645-111756740|111759399-111759568|111760473-111760588|111760705-111760848|111760986-111761125|111761225-111761284|111762254-111762337|111762676-111762782|111762905-111763007|111765736-111766899	GTG	Trunc	0.88	0.43	0	41.5	103.8	52.5	66.6	50.3	172.7	38.2	36.8	107.9	113.4	71.7	49.4	74.7	74.3	26.7	53.5	1134.1
ENSG00000064703	ENST00000369702_iORF_9	1+:111756195-111756225|111756645-111756651	1+:111756195-111756225|111756645-111756651	AGG	iORF	0.48	0.09	0.37039	0.4	4.1	2.6	1.4	3.9	7.6	0.8	0	4.3	1.1	0.4	0.7	0	2.5	0	0	29.8
ENSG00000064703	ENST00000369702_iORF_12	1+:111759520-111759568|111760473-111760494	1+:111759520-111759568|111760473-111760494	AAG	iORF	0.65	0.21	0.68705	4.3	1.2	1.2	3.4	0	1.3	0.8	0.7	1.2	3.4	2.3	0.6	0.7	1	0.4	0	22.6
ENSG00000064703	ENST00000369702_iORF_13	1+:111759542-111759568|111760473-111760483	1+:111759542-111759568|111760473-111760483	GTG	iORF	0.2	0.58	0.50789	2.1	4	2.7	2.9	0	6.1	1.1	0.6	3.9	1.2	2.1	1.4	0.2	2.3	0.9	0	31.5
ENSG00000064703	ENST00000475700_uORF_2	1+:111760478-111760588|111760705-111760865	1+:111760478-111760588|111760705-111760865	ATT	uORF	0.07	0.52	1	10	34.7	25.1	23.9	8.5	46.5	8.1	8.7	10.4	14.2	10.4	8	9.9	14.7	2.7	5.7	241.4
ENSG00000064703	ENST00000475700_uORF_5	1+:111760988-111761129	1+:111760988-111761129	TTG	uORF	0.13	0.54	1	5.9	13.2	8.3	14.5	4.2	18	5	3.4	8.9	7.3	7.4	3.2	5	8.3	0	2.1	114.9
ENSG00000064703	ENST00000475700_uORF_6	1+:111761013-111761103	1+:111761013-111761103	ATT	uORF	0.92	0.6	0.73267	3.2	10.1	7.7	8	2.1	6.8	3.5	3.8	6.5	7.5	2.9	3.4	1.6	2.7	2	0	71.8
ENSG00000064703	ENST00000369702_iORF_11	1+:111761239-111761284|111762254-111762263	1+:111761239-111761284|111762254-111762263	CTG	iORF	0.08	0.57	0.97627	3.3	7.3	3.3	3.8	3.3	5.3	1.3	3	2.3	0.5	0.6	0.2	0.5	2.2	0	0.5	37.3
ENSG00000064703	ENST00000475700_uORF_3	1+:111762259-111762367	1+:111762259-111762367	ATG	uORF	0.21	0.36	0.10289	10.1	22.7	11.6	16.2	2.3	33	5.3	3.9	11	9.9	5	7.3	9.7	12.3	3.1	5.6	169.1
ENSG00000064703	ENST00000475700_uORF_18	1+:111762332-111762341	1+:111762332-111762341	ATT	uORF	1	0.19	0.86116	0.2	1.2	0.3	0.3	0	2.2	0	1	0	1.1	0.5	0.4	1	0.4	0.1	0.5	9.3
ENSG00000064703	ENST00000475700_uORF_10	1+:111762719-111762806	1+:111762719-111762806	ATC	uORF	0.27	0.51	0.17678	0.6	3.2	3	4.9	2.4	5.7	1.5	0.1	6.6	2	2.7	0	3.7	0.8	3	0.9	41.2
ENSG00000064703	ENST00000369702_iORF_7	1+:111762719-111762782|111762905-111762920	1+:111762719-111762782|111762905-111762920	ATC	iORF	0.29	0.51	0.45418	1.5	6.7	3.9	6.2	2.4	11.4	2.4	0.1	7.3	3	2.7	0.3	3.7	2.5	3	0.9	57.9
ENSG00000064703	ENST00000475700_iORF_14	1+:111762933-111762984	1+:111762909-111762984	TTG	iORF	0.55	0.39	0.90124	0	0.7	0	1.6	1.1	2.6	0	0	1.3	1	1.8	1.6	2.7	2.3	0.2	1	17.9
ENSG00000064703	ENST00000369702_iORF_8	1+:111762933-111762984	1+:111762933-111762984	TTG	iORF	0.45	0.39	0.90124	0	0.7	0	1.6	1.1	2.6	0	0	1.3	1	1.8	1.6	2.7	2.3	0.2	1	17.9
ENSG00000064703	ENST00000475700_Trunc_1	1+:111765975-111766899	1+:111765975-111766899	GTG	Trunc	0.92	0.07	1	55.4	136.8	71.9	93.7	60	230.6	46.7	44.4	137	144.4	93.4	68	89.8	95.8	33.2	66.6	1467.7
ENSG00000064703	ENST00000475700_iORF_16	1+:111766129-111766192	1+:111766129-111766192	CTG	iORF	0.38	0.36	0.6896	0	3.3	1.1	2	0.1	2.6	0.4	0.4	1	3.5	0.5	2.3	2.8	0.5	0.1	0.8	21.3
ENSG00000064703	ENST00000475700_iORF_20	1+:111766685-111766694	1+:111766685-111766694	TTG	iORF	0.43	0.26	0.89506	0.3	0	0.7	0	0	0.4	0.9	0	0	0.7	0	0.3	0	0	1.7	0	5.1
ENSG00000064703	ENST00000475700_iORF_4	1+:111766751-111766889	1+:111766751-111766889	CTG	iORF	0.13	0.42	0.0033465	2.3	11	6.6	10.9	11.1	18.5	4.6	3.8	16.4	15.6	11.5	6.7	17.3	11.6	9.6	7	164.5
ENSG00000064703	ENST00000475700_iORF_19	1+:111766873-111766882	1+:111766867-111766882	AAG	iORF	0.96	0.08	0.89554	0.9	0	0.3	0.4	0.8	1	0.1	0	0.9	0.3	0.6	0.5	0	0.3	0	0.3	6.6
ENSG00000202027	ENST00000365157_ncRNA_0	1+:155120500-155120506	1+:155120500-155120506	AGG	ncRNA	1	0	0.75	2.3	0.6	1.6	2	1.8	0	1.6	0.3	0.8	0.5	0.5	1	0.9	0.3	0.4	0.3	14.7
ENSG00000169242	ENST00000368407_Variant_0	1+:155127893-155128069|155131338-155131634|155133502-155133568|155133729-155133780|155133954-155134067	1+:155127893-155128069|155131338-155131634|155133502-155133568|155133729-155133780|155133954-155134067	CTG	Variant	0.1	0.57	0	147.2	175.7	153	188.8	185	196	122.3	134.7	35.4	25.2	22.3	27.3	17.7	15.6	12.3	17.7	1476.3
ENSG00000169242	ENST00000469878_ncRNA_1	1+:155131346-155131376	1+:155128026-155128069|155131338-155131376	ATG	ncRNA	0.8	0.34	0.4181	3.4	3.8	1.9	3.2	2.2	2.2	2.6	1.8	1.6	0.1	0	0	0.8	0	0.6	0.3	24.5
ENSG00000169242	ENST00000497282_ncRNA_2	1+:155131346-155131376	1+:155131346-155131376	ATG	ncRNA	0.94	0.52	0.093757	3.4	3.8	1.9	3.2	2.2	2.2	2.6	1.8	1.6	0.1	0	0	0.8	0	0.6	0.3	24.5
ENSG00000169241	ENST00000622581_uoORF_4	1+:155135839-155135972|155136827-155136844	1+:155135839-155135972|155136827-155136844	CTG	uoORF	0.38	0.55	0.19945	23.7	26.3	17.2	24.5	30.6	38.1	21	17.4	4.3	4.3	5.3	6.6	7.6	6.6	15.8	7.5	256.8
ENSG00000169241	ENST00000368404_Trunc_0	1+:155135929-155135991|155136298-155136376|155136827-155136951|155137560-155137722|155137978-155138098|155138179-155138281	1+:155135851-155135991|155136298-155136376|155136827-155136951|155137560-155137722|155137978-155138098|155138179-155138281	CTG	Trunc	0.7	0.47	3.6829e-16	82	81.6	96.5	100.1	89.9	83.9	62.6	67.2	15.4	7.7	17.9	9.9	13.7	14.5	17.7	7	767.7
ENSG00000169241	ENST00000506037_ncRNA_3	1+:155135911-155135991|155136298-155136380	1+:155135911-155135991|155136298-155136380	ATG	ncRNA	0.15	0.62	1	45.5	42	40.7	45.1	51.7	51.6	34.5	34.5	5.4	4.8	10.8	6.6	8.4	8.8	16.4	6.9	413.6
ENSG00000169241	ENST00000368401_uoORF_1	1+:155135911-155135991|155136298-155136376|155137560-155137594	1+:155135911-155135991|155136298-155136376|155137560-155137594	ATG	uoORF	0.15	0.62	0.0064917	52.2	49.9	50.1	52.3	62.3	59.7	41.7	42.7	5.4	4.9	11.9	6.6	9.8	8.8	16.4	6.9	481.5
ENSG00000169241	ENST00000368405_ncRNA_2	1+:155135911-155135991|155136298-155136376|155137978-155137988	1+:155135911-155135991|155136298-155136376|155137978-155137988	ATG	ncRNA	0.15	0.62	1	45.5	42	40.7	45.1	51.7	51.6	34.5	34.5	5.4	4.8	10.8	6.6	8.4	8.8	16.4	6.9	413.6
ENSG00000169241	ENST00000368404_iORF_5	1+:155136916-155136951|155137560-155137594	1+:155136916-155136951|155137560-155137594	ATA	iORF	0.04	0.35	0.93869	8.1	10.3	10.5	7.3	10.7	8.1	7.2	8.2	0	0.1	1.2	0.5	1.4	0	0	0	73.7
ENSG00000163462	ENST00000543729_Variant_3	1+:155173930-155174029|155175385-155175647|155175887-155176231|155176931-155177075|155177194-155177290|155178001-155178255|155178491-155178613|155178808-155178846|155179631-155179805	1+:155173930-155174029|155175385-155175647|155175887-155176231|155176931-155177075|155177194-155177290|155178001-155178255|155178491-155178613|155178808-155178846|155179631-155179805	ATC	Variant	0.98	0.43	0.94411	9.2	10.5	6.5	3.4	16.5	14.2	8.7	7	3.6	2.1	3	0	1.9	2	2	0.9	91.6
ENSG00000163462	ENST00000368383_Variant_0	1+:155173930-155174029|155175385-155175647|155175887-155176231|155176931-155177075|155177194-155177290|155178001-155178255|155178491-155178613|155179631-155179934|155181851-155182198	1+:155173930-155174029|155175385-155175647|155175887-155176231|155176931-155177075|155177194-155177290|155178001-155178255|155178491-155178613|155179631-155179934|155181851-155182198	ATC	Variant	0.98	0.43	0.001718	14.2	9.7	6.5	3.5	20.3	18.4	7.9	7	4.6	2.1	3	1	4.9	3	2	0.9	109.1
ENSG00000163462	ENST00000334634_Trunc_1	1+:155177036-155177075|155177194-155177290|155178001-155178255|155178491-155178613|155179631-155179934|155181851-155182149|155183796-155184190	1+:155173966-155174029|155175385-155175647|155175887-155176231|155176931-155177075|155177194-155177290|155178001-155178255|155178491-155178613|155179631-155179934|155181851-155182149|155183796-155184190	AAG	Trunc	0.46	0.45	0.012297	7	2.1	2	2.5	15.7	11.9	3.8	3.5	5.2	0.1	2	0	4.9	2	1	0	63.7
ENSG00000163462	ENST00000392451_Trunc_2	1+:155176937-155177075|155177194-155177269|155178067-155178255|155178491-155178613|155179631-155179934|155181851-155182149|155183796-155184190	1+:155174626-155174641|155175385-155175647|155175887-155176231|155176931-155177075|155177194-155177269|155178067-155178255|155178491-155178613|155179631-155179934|155181851-155182149|155183796-155184190	ATG	Trunc	0.27	0.36	0.32477	6	3.1	3.2	2.5	15.8	13.6	3.8	3.6	3.2	1.1	2	0	4	2	1	0.9	65.7
ENSG00000173171	ENST00000481771_ncRNA_0	1+:155209251-155209332|155210345-155210415|155210547-155210660	1+:155209251-155209332|155210345-155210415|155210547-155210660	ATG	ncRNA	0.99	0.66	0.37086	146.5	160.8	93.3	70.2	184	230.8	72.2	56.4	47.3	40.9	27.1	28.2	45.2	35.4	23.7	18.8	1280.7
ENSG00000177181	ENST00000431473_CDS_0	1+:42380934-42381097|42399403-42399634|42404510-42404597|42409983-42410187|42414483-42414974	1+:42380934-42381097|42399403-42399634|42404510-42404597|42409983-42410187|42414483-42414974	ATG	CDS	0.97	0.36	0	102.7	91.2	106.2	145.5	127.6	122.6	89.8	74.2	19.6	30.6	32.2	23.4	13.6	23.5	38.4	25.1	1066.1
ENSG00000177181	ENST00000431473_iORF_2	1+:42399560-42399634|42404510-42404520	1+:42399560-42399634|42404510-42404520	TTG	iORF	0.68	0.41	0.87643	0.6	0	1.7	2.2	0.2	1.9	0.6	1.1	0	0.4	0.9	1.2	0	1.5	0	1.6	13.8
ENSG00000177181	ENST00000431473_iORF_4	1+:42410034-42410040	1+:42410034-42410040	ATC	iORF	0	0	1	2	0.8	2.1	3.8	0.1	1	0.5	1.8	0	0	0	0	0	0.4	0	0.9	13.4
ENSG00000177181	ENST00000431473_iORF_5	1+:42410124-42410133	1+:42410124-42410133	AGG	iORF	0.13	0.31	0.17206	0.9	0.9	0.8	0	1	0.6	1	0	0	1.8	0	0	0	1	0	0	8
ENSG00000177181	ENST00000431473_iORF_3	1+:42410154-42410187|42414483-42414510	1+:42410154-42410187|42414483-42414510	CTG	iORF	0.92	0.18	0.43166	7	1.5	2.5	3.2	3	2.1	1.7	1.9	0.9	0	0.5	0.8	0.3	1	0.4	0	26.7
ENSG00000177181	ENST00000431473_iORF_1	1+:42414781-42414844	1+:42414781-42414844	CTG	iORF	0.13	0.46	0.20628	2.9	2	4.6	3.3	6.4	5	3.1	2.6	0	0	1	0	0.8	1.6	0.8	0.5	34.7
ENSG00000127125_ENSG00000186409	ENST00000372560_CDS_0	1+:42456565-42457073|42457246-42457380	1+:42456565-42457073|42457246-42457380	ATG	CDS	0.46	0.63	0	138.3	84.4	99.3	128.8	119.6	133.9	77.7	76.7	38.9	27.3	22.2	27.6	19.3	19.5	19.7	20.9	1054.3
ENSG00000127125_ENSG00000186409	ENST00000372561_iORF_5	1+:42456947-42456962	1+:42456947-42456962	TTG	iORF	0.23	0.29	0.7471	0.4	1	0.6	0	1.8	1.1	0.1	0.3	0	0	0.6	0	0.1	0	0	0	6
ENSG00000127125_ENSG00000186409	ENST00000472013_ncRNA_4	1+:42457244-42457307	1+:42457244-42457307	AGG	ncRNA	0.05	0.26	0.94694	4.4	1.5	1.5	1	0.7	5.7	1.7	0.6	1.4	0.7	0	0	0	0	0.7	0.3	20.4
ENSG00000127125_ENSG00000186409	ENST00000372560_iORF_2	1+:42457270-42457354	1+:42457270-42457354	CTG	iORF	0.7	0.44	0.29793	4.4	3.3	2.5	1.9	2.4	3.5	0.7	1	0.2	0.1	1.2	0	0	0.1	0.1	0	21.6
ENSG00000127125_ENSG00000186409	ENST00000472013_ncRNA_3	1+:42457270-42457350|42459602-42459606	1+:42457270-42457350|42459602-42459606	CTG	ncRNA	0.7	0.44	0.72621	3.4	3.3	2.5	1.9	2.4	3.5	0.7	1	0.2	0.1	1.2	0	0	0.1	0.1	0	20.6
ENSG00000127125_ENSG00000186409	ENST00000372561_iORF_1	1+:42459775-42459883	1+:42459775-42459883	ACG	iORF	0.03	0.45	0.44669	3.7	5.6	6.2	10.9	6.6	4.5	3.2	3.9	6.1	1.6	5.4	1.3	0	2.3	1	1.6	63.8
ENSG00000171960	ENST00000304979_CDS_0	1+:42658446-42658512|42658843-42658908|42659227-42659251|42659521-42659566|42660861-42660904|42664862-42664955|42665979-42666067|42666546-42666587|42667350-42667419	1+:42658446-42658512|42658843-42658908|42659227-42659251|42659521-42659566|42660861-42660904|42664862-42664955|42665979-42666067|42666546-42666587|42667350-42667419	ATG	CDS	0.98	0.64	0	652.8	526.8	376.4	366.6	416.5	664.6	275.6	168.7	219.4	169.7	113.9	110.2	137.3	133.7	92	66.6	4490.7
ENSG00000171960	ENST00000372549_uoORF_3	1+:42658844-42658859	1+:42658844-42658859	AAG	uoORF	0.93	0.53	0.99926	0	1	1.2	0	3.2	6.4	0.2	0	1.2	0.8	0.1	0.2	0	0	0.4	0	14.6
ENSG00000171960	ENST00000436387_uORF_6	1+:42659331-42659358	1+:42659331-42659358	CTG	uORF	0.18	0.33	0.39532	1	0	0	1	2	0	1	0	0	0	0	0	0	0	0	0	5
ENSG00000171960	ENST00000436387_orphan_2	1+:42659542-42659566|42660861-42660903	1+:42659542-42659566|42660861-42660903	ATA	orphan	0.04	0.21	0.86389	5.8	4.8	2	3.5	2.7	6.5	2.3	1.7	2.2	2.3	1.3	1.1	1.5	1.2	1.1	0.6	40.6
ENSG00000171960	ENST00000436387_orphan_4	1+:42660869-42660881	1+:42660869-42660881	AGG	orphan	0.08	0.45	0.95004	1.2	1.6	0.8	0.3	0	0.8	0.7	0.7	1	1.3	0	0.6	0	0	0.4	0.4	9.6
ENSG00000171960	ENST00000440068_orphan_1	1+:42666064-42666067|42666546-42666570	1+:42666064-42666067|42666546-42666570	TTG	orphan	0.45	0.39	0.35664	5.8	2.5	1.8	5.5	3.6	3.6	2.4	1.9	4.5	4.4	3.2	1.9	1.2	2.5	1.2	1	46.7
ENSG00000171960	ENST00000304979_dORF_5	1+:42676671-42676722	1+:42676671-42676722	ATC	dORF	0.4	0.41	0.19992	1.1	0	0	0.9	4.5	0.1	0	0	0	1	0	0	0	0	0	0	7.5
ENSG00000065978	ENST00000436427_orphan_0	1+:42683110-42683362	1+:42683110-42683362	ACG	orphan	0.27	0.42	0.3719	10.2	11	5.7	0.7	33.8	19	3.3	2.7	8.1	3.6	4	1.9	5.4	7.7	3	1	121
ENSG00000065978	ENST00000467957_ncRNA_1	1+:42683276-42683369	1+:42683177-42683369	GTG	ncRNA	0.87	0.12	0.27072	9.5	6.2	3.8	0.3	10.2	16.4	1.4	0.3	1.9	4.4	1.3	0.8	2.3	4	2.9	0	66
ENSG00000065978	ENST00000467957_ncRNA_2	1+:42696199-42696208	1+:42696199-42696208	CTG	ncRNA	0.89	0.11	0.14063	4.3	2.2	3.3	5	4.3	2	0.2	0.7	2.7	4.8	0.5	2.9	4	3.3	1.1	0.2	41.4
ENSG00000164008_ENSG00000274386	ENST00000372525_uoORF_5	1+:42767289-42767355	1+:42767289-42767355	GTG	uoORF	0.13	0.43	0.85145	0.7	0.6	2.2	0.1	1.1	3.6	3	0.3	0	1.3	1	0.2	0.4	0.8	0	0.1	15.5
ENSG00000164008_ENSG00000274386	ENST00000372525_CDS_0	1+:42767311-42767390|42767508-42767624|42773562-42773649|42774736-42774868|42775208-42775394	1+:42767311-42767390|42767508-42767624|42773562-42773649|42774736-42774868|42775208-42775394	ATG	CDS	0.89	0.64	2.0631e-16	115.6	116.2	84.3	118.8	139.4	130.9	86	75.1	27.8	24.4	25.3	26.2	20.5	17.2	14.7	16.2	1038.3
ENSG00000164008_ENSG00000274386	ENST00000603943_dORF_2	1+:42767342-42767624|42773545-42773602	1+:42767342-42767624|42773545-42773602	AGG	dORF	0.08	0.54	0.96046	10.6	20.5	14.5	15.1	15.9	16.5	12.7	12.8	1.3	1.9	2.2	0.8	3.8	1.9	4.2	0.8	135.6
ENSG00000164008_ENSG00000274386	ENST00000603943_dORF_4	1+:42773611-42773649|42774736-42774779	1+:42773611-42773649|42774736-42774779	CTG	dORF	0.28	0.5	0.93436	2.3	1.8	1.2	9	2.1	4.6	2.7	2.5	0.3	0.6	0.2	0	0	0	0	1.2	28.6
ENSG00000164008_ENSG00000274386	ENST00000603943_dORF_1	1+:42773619-42773649|42774736-42774868|42775208-42775394	1+:42773619-42773649|42774736-42774868|42775208-42775394	ATC	dORF	0.04	0.49	1	56.8	37	38.3	68.5	51.2	57.8	34.4	29.3	9.7	10.1	12.6	10.5	7.8	8.4	1.7	10.5	444.5
ENSG00000164008_ENSG00000274386	ENST00000603943_dORF_3	1+:42775302-42775320	1+:42775302-42775320	ATG	dORF	0.52	0.46	0.44247	2.1	0	0.5	2	2.9	2.9	2	1.8	0	0.4	0.6	0	0	0	0	0.7	16.1
ENSG00000164008_ENSG00000274386	ENST00000603943_dORF_6	1+:42775377-42775386	1+:42775377-42775386	AGG	dORF	0.73	0.09	0.26937	0.2	0.4	3	0.9	0.8	1	1.6	2.6	0.2	1	0	0.1	0.4	0	0.9	0	13.2
ENSG00000164010	ENST00000372517_uORF_3	1+:42817175-42817253|42825622-42825727	1+:42817133-42817253|42825622-42825727	TTG	uORF	0.59	0.26	0.058678	9	5.9	6.2	2.3	12.4	9.3	6.7	2.8	2.4	1.7	1	0	3.2	1.8	0	0.4	65
ENSG00000164010	ENST00000372517_uORF_0	1+:42817143-42817253|42825622-42825632	1+:42817143-42817253|42825622-42825632	ATG	uORF	1	0.6	8.076e-06	7.5	14.5	16.2	8.6	33.3	25	6.7	4.8	9.7	8.6	1.4	4.9	4.8	5.1	5.1	2.5	158.6
ENSG00000164010	ENST00000372517_Variant_1	1+:42825704-42825738|42830443-42830533|42830767-42831115|42835037-42835154|42835731-42835764|42837157-42837190|42838900-42838921|42840032-42840053|42840151-42840178|42840269-42840296|42842516-42843232	1+:42825704-42825738|42830443-42830533|42830767-42831115|42835037-42835154|42835731-42835764|42837157-42837190|42838900-42838921|42840032-42840053|42840151-42840178|42840269-42840296|42842516-42843232	GTG	Variant	0.59	0.3	0.022556	25.8	7	6.1	8.9	21.9	19.5	7.5	4.8	5.4	3.2	3.1	2	4.2	1	1	1	122.3
ENSG00000164010	ENST00000328249_CDS_2	1+:42830952-42831115|42835037-42835154|42835731-42835764|42837157-42837190|42838900-42838921|42840032-42840053|42840151-42840178|42840269-42840296|42842516-42843232	1+:42830823-42831115|42835037-42835154|42835731-42835764|42837157-42837190|42838900-42838921|42840032-42840053|42840151-42840178|42840269-42840296|42842516-42843232	ATG	CDS	0.39	0.33	0.078475	21.6	7	3.3	7.9	19.5	13.4	5.2	3.9	4	2.3	2.3	2	3.2	0.9	0.1	1	97.6
ENSG00000164010	ENST00000328249_uoORF_5	1+:42830926-42830953	1+:42830926-42830953	ATG	uoORF	0	0.43	0.23369	3	0	1	1	0	3	0	1	0	0	0	0	0	0	0	0	9
ENSG00000164010	ENST00000328249_iORF_6	1+:42835131-42835154|42835731-42835747	1+:42835131-42835154|42835731-42835747	CTG	iORF	0.16	0.37	0.47867	0	0	0	1	4	0	0	0	0	0	0	0	0	0	0	0	5
ENSG00000164010	ENST00000487556_ncRNA_4	1+:42842932-42843232	1+:42842932-42843232	AAG	ncRNA	0.6	0.42	0.15102	4.1	1.8	1.8	2.8	3.7	4.4	1.5	1.6	1	2	2.3	0	1.6	0.9	0	0	29.5
ENSG00000164011	ENST00000372504_uORF_5	1+:42849293-42849341	1+:42849293-42849341	CTG	uORF	0.28	0.59	4.5668e-07	3.9	7.7	6.1	7.5	5.6	19.1	4.3	5.9	7.2	3.8	1.7	4.6	1.3	2.8	2.8	1.9	86.2
ENSG00000164011	ENST00000372507_uORF_2	1+:42849349-42849370	1+:42849349-42849370	ATG	uORF	0.98	0.55	9.6819e-05	9.9	10.9	18.7	13.9	15.5	32.7	5.1	5.6	9	9.9	9.8	6.5	5	4	6.7	8	171.1
ENSG00000164011	ENST00000372502_iORF_3	1+:42849716-42849742|42850949-42851163	1+:42849578-42849742|42850949-42851163	AGG	iORF	0.05	0.5	0.89048	9.2	7	11.4	11.6	11.2	16.7	6.3	5.3	4.7	0	4.3	2	1	1.2	0.3	1.7	94
ENSG00000164011	ENST00000372504_uORF_9	1+:42849600-42849690	1+:42849600-42849690	ATT	uORF	0.34	0.31	0.057587	0.6	1.6	5.9	0.3	0.5	5.8	0	1.3	0	3.3	0.1	0	0.3	0	2.1	0	21.7
ENSG00000164011	ENST00000372504_uORF_10	1+:42849610-42849625	1+:42849610-42849625	ATC	uORF	0.01	0.44	0.5248	0.9	2.3	1	0.5	0.5	2.5	0.7	1.4	0	1.7	0.9	0.5	0	0	0.6	0	13.4
ENSG00000164011	ENST00000372504_uORF_7	1+:42849658-42849742|42850658-42850676	1+:42849658-42849742|42850658-42850676	ATG	uORF	0.21	0.47	1	4.1	6.6	1.8	3	5.1	12	2.7	4.2	1	6.2	2	4.8	1.6	0.9	2.6	3.3	62.1
ENSG00000164011	ENST00000372502_CDS_0	1+:42849658-42849742|42850949-42851813	1+:42849658-42849742|42850949-42851813	ATG	CDS	0.26	0.49	1.5905e-15	72.8	85.2	59.7	59.6	78.4	145.7	50.3	45.6	23.7	22.3	20.5	21.3	19.9	16.6	12.9	10.9	745.4
ENSG00000164011	ENST00000372504_Trunc_1	1+:42850958-42851813	1+:42850958-42851813	ATG	Trunc	0.17	0.59	1	68.7	78.6	57.9	56.6	73.4	133.7	47.6	41.4	22.7	16	18.5	16.4	18.3	15.7	10.2	7.6	683.4
ENSG00000164011	ENST00000372507_iORF_6	1+:42851010-42851163	1+:42850965-42851163	AAG	iORF	0.05	0.35	0.1716	8.4	2.9	5.6	9.3	9.6	10	5.5	3.5	2.7	0	1.9	1.5	0.8	1.2	0	0.9	63.9
ENSG00000164011	ENST00000372504_iORF_8	1+:42851161-42851191	1+:42851128-42851191	AGG	iORF	0.19	0.48	0.28659	0.8	2.2	1	1.5	2.9	5.2	0.6	1.3	1.2	0.3	0	1.2	0	0	0	0.7	18.9
ENSG00000164011	ENST00000372504_iORF_11	1+:42851187-42851256	1+:42851187-42851256	ATG	iORF	0.68	0.4	0.41453	1.2	1.6	0	1.8	0	2.4	1	0.2	0	0.1	0	0	0	0.2	0.4	0	9
ENSG00000164011	ENST00000372504_dORF_4	1+:42851598-42851835	1+:42851598-42851835	ATC	dORF	0.36	0.51	0.43782	7	14.8	6.7	7.9	12.7	18.4	8.9	7.3	1.8	1.8	1.7	4.5	0.3	1	0.9	0.4	96.1
ENSG00000158473	ENST00000368171_uORF_9	1+:158179961-158180018	1+:158179961-158180018	ATG	uORF	0.98	0.07	0.6418	0	1.7	0.6	2	0	1	0.7	1	0.5	0	1.8	1.5	0	0.8	0.1	0	11.7
ENSG00000158473	ENST00000368171_uORF_5	1+:158180984-158181026	1+:158180984-158181026	TTG	uORF	0.61	0.61	0.41111	6.2	5.1	5.1	2.2	6	7	2.7	2.7	2.2	4.1	4.1	1.4	2.4	3.2	2.1	0.9	57.6
ENSG00000158473	ENST00000368171_uORF_3	1+:158180991-158181021	1+:158180991-158181021	TTG	uORF	0.99	0.6	0.39111	8.9	8.3	6.3	3.8	8.4	8.2	4.2	2.5	6	3.1	0.7	1.4	4.2	2.2	2.9	1.5	72.4
ENSG00000158473	ENST00000368171_CDS_0	1+:158181101-158181162|158181454-158181721|158182031-158182310|158182877-158183156|158183935-158184035|158184128-158184150	1+:158181089-158181162|158181454-158181721|158182031-158182310|158182877-158183156|158183935-158184035|158184128-158184150	ATG	CDS	0.99	0.52	2.0016e-15	375.3	437.9	289.9	273.1	436.6	562	194.2	189.7	107.1	114.4	76.8	51.5	94.3	87.3	36.8	44.1	3371.1
ENSG00000158473	ENST00000368171_iORF_7	1+:158181479-158181509	1+:158181479-158181509	CTG	iORF	0.24	0.3	0.98537	4.2	6.6	3.5	1.7	7.3	5.9	1.4	0.5	0.4	0	0.4	0.9	0.5	1.8	0.6	0	35.6
ENSG00000158473	ENST00000368171_iORF_2	1+:158181649-158181691	1+:158181649-158181691	ATA	iORF	0.29	0.1	0.32764	4	5	4	8.9	2.1	4.6	4.1	1.5	3.1	4.7	0.5	3.5	4.1	2	1.2	2.1	55.3
ENSG00000158473	ENST00000368171_iORF_1	1+:158181653-158181721|158182031-158182065	1+:158181653-158181721|158182031-158182065	ATT	iORF	0.53	0.46	0.94568	7.9	4.6	4.3	2.8	2.9	8.3	4.1	3.8	2.1	4.1	1.2	0.8	1.2	3.8	1	0.5	53.6
ENSG00000158473	ENST00000368171_iORF_8	1+:158182121-158182130	1+:158182121-158182130	ATA	iORF	0	0.49	0.84446	1.6	1.8	2.1	6.2	2.2	4.4	1	3.5	0.6	0	0.1	0	0.1	1	0.7	0	25.3
ENSG00000158473	ENST00000368171_iORF_6	1+:158182244-158182301	1+:158182244-158182301	ATG	iORF	0.26	0.43	0.90512	8.7	2.2	2.6	5.3	6.5	5.2	2.3	2.5	2.2	2.5	0	0.2	0.1	1	1.2	1.8	44.3
ENSG00000158473	ENST00000368171_iORF_10	1+:158182943-158182979	1+:158182943-158182979	ATG	iORF	0.57	0.43	0.43431	1.5	1.4	1.7	1.5	2.3	0.8	1.2	0.2	1.4	1	0.2	0	0	0	0	0.7	14
ENSG00000158473	ENST00000368171_dORF_4	1+:158184136-158184208	1+:158184136-158184208	AGG	dORF	0.89	0.24	0.47553	2.7	4.2	3.5	2.6	5.6	2.8	2.2	2.8	1.5	0.7	1.8	0.5	0.9	0.5	0.4	0.1	32.7
ENSG00000055070	ENST00000475554_ncRNA_5	1+:16367257-16367308|16390549-16390570	1+:16367257-16367308|16390549-16390570	ATG	ncRNA	0.79	0.54	1	113.6	85.5	88.9	106	94.3	116.2	80	46.3	41.7	43.8	30.6	30.6	47.2	50.1	40.6	17.5	1032.8
ENSG00000055070	ENST00000401089_uoORF_2	1+:16367257-16367308|16393227-16393278	1+:16367257-16367308|16393227-16393278	ATG	uoORF	0.79	0.54	0.0023354	142.2	115.1	117	133.2	127.3	152.2	110.7	68.8	45.2	45.4	31	31.6	48.9	51.1	46.5	19.4	1285.5
ENSG00000055070	ENST00000401088_CDS_0	1+:16367257-16367308|16391374-16391424|16393227-16393482|16395037-16395140	1+:16367257-16367308|16391374-16391424|16393227-16393482|16395037-16395140	ATG	CDS	0.89	0.66	0	279.2	240.1	208	216.5	264.6	271.2	196.8	137.3	56.3	50	37.3	39.2	52.3	55.2	51.8	20.7	2176.5
ENSG00000055070	ENST00000471507_CDS_1	1+:16367257-16367308|16391374-16391424|16393230-16393482|16395037-16395140	1+:16367257-16367308|16391374-16391424|16393230-16393482|16395037-16395140	ATG	CDS	0.89	0.66	1	279.2	240.1	207.4	216.1	264.6	270.3	196.6	137	56.3	50	37.3	39.2	52.3	55.2	51.8	20.7	2174.2
ENSG00000055070	ENST00000471507_iORF_7	1+:16367261-16367308|16391374-16391381	1+:16367261-16367308|16391374-16391381	AAG	iORF	0.13	0.54	0.92017	52.1	31.9	25.2	34.9	31	32	26.4	17.7	6.7	8.2	3.6	5.9	13.4	9.8	6.7	4.5	309.8
ENSG00000055070	ENST00000475554_ncRNA_3	1+:16391407-16391424|16393227-16393482|16395037-16395140	1+:16391407-16391424|16393227-16393482|16395037-16395140	ATC	ncRNA	0.04	0.45	1	163.9	154.7	119.1	109.5	170.3	155	114.6	90.9	14.6	6.1	6.7	8.6	5.2	5.1	9.4	3.2	1137
ENSG00000055070	ENST00000472461_ncRNA_4	1+:16391407-16391424|16393230-16393482|16395037-16395140	1+:16391407-16391424|16393230-16393482|16395037-16395140	ATC	ncRNA	0.04	0.44	1	163.9	154.6	118.5	109.2	170.3	154.1	114.5	90.7	14.6	6.1	6.7	8.6	5.2	5.1	9.4	3.2	1134.7
ENSG00000055070	ENST00000472461_ncRNA_8	1+:16393233-16393278	1+:16393233-16393278	ATC	ncRNA	0.08	0.47	1	28.1	28.2	26.3	24.8	31.4	32.1	27.6	20	3.6	1.5	0.4	1	1.8	1	5.8	1.8	235.3
ENSG00000055070	ENST00000472461_ncRNA_10	1+:16393334-16393391	1+:16393334-16393391	GTG	ncRNA	0.04	0.44	0.40945	4.7	5	3.9	3.8	8.7	7.8	5.6	2.5	1.2	0.1	0	0	0	0.2	0	0	43.5
ENSG00000055070	ENST00000472461_ncRNA_6	1+:16395117-16395234	1+:16395117-16395234	AAG	ncRNA	0.75	0.01	0.029118	32.1	34.7	26.5	20	57.5	35.8	22.6	19.8	3.8	6.8	1.7	5.7	2.5	3	3.7	2.4	278.6
ENSG00000055070	ENST00000492354_dORF_9	1+:16395140-16395314	1+:16395140-16395314	ATG	dORF	0.97	0.59	0.011804	22.1	15	12.6	15.6	19.2	24.8	12.7	9.5	6	6.9	1	3	1.5	1.8	1.1	0.1	153
ENSG00000055070	ENST00000492354_dORF_11	1+:16395375-16395468	1+:16395375-16395468	ATG	dORF	0.8	0.42	0.070744	3.7	1.3	0.9	0	3.2	2.4	1	1.6	0	2	0	4.3	0	2	0	0	22.5
ENSG00000055070	ENST00000492354_dORF_12	1+:16396233-16396242	1+:16396233-16396242	ATG	dORF	0.49	0.42	0.11111	0.5	0.8	0	2.6	4	0.3	0.5	1.1	0.7	0.9	0	0	0	0	0	0	11.4
ENSG00000169504	ENST00000374379_uORF_2	1+:24745368-24745413	1+:24745368-24745413	CTG	uORF	0.52	0.57	0.99717	1.8	0.1	4.8	3.3	5.9	1.9	3	3.2	0	0	0	0.1	1	0	2	0	27.2
ENSG00000169504	ENST00000489758_ncRNA_0	1+:24745461-24745575	1+:24745461-24745575	ACG	ncRNA	0.76	0.24	0.59073	38.8	95.1	58.1	51.9	73.6	126.3	48.7	56.5	27.2	25.4	19.8	22.3	22	12.7	30.6	20.3	729.1
ENSG00000169504	ENST00000497755_ncRNA_1	1+:24797848-24797851|24814093-24814159	1+:24797848-24797851|24814093-24814159	AAG	ncRNA	0.02	0.61	0.99714	6.6	4.9	6.4	9.7	4.2	6.9	5.9	3.6	3	0.4	4.1	1.8	1.1	2.3	0	0.7	61.5
ENSG00000169504	ENST00000497755_ncRNA_3	1+:24814155-24814176	1+:24814155-24814176	GTG	ncRNA	0.26	0.22	0.89063	1.7	0.4	3	5.7	0.1	0.9	1.2	1	0.4	0.8	0.2	0.5	0.1	0.2	0.9	0	17.2
ENSG00000097046	ENST00000234626_uORF_4	1+:91500914-91500948|91501653-91501679	1+:91500914-91500948|91501653-91501679	CTG	uORF	0.88	0.6	0.07444	30.3	45.7	36.6	27.7	31.1	30.2	23.9	19.2	24.9	12.2	10	12.8	14.6	10.2	21.3	15.3	366.1
ENSG00000097046	ENST00000497611_ncRNA_7	1+:91501251-91501329	1+:91501251-91501329	TTG	ncRNA	0.05	0.55	0.22489	3.2	7.8	9	3.2	5.4	18.2	2.5	0.9	3.8	8.1	3.7	5.1	5	3.4	2.4	0.7	82.2
ENSG00000097046	ENST00000428239_uORF_3	1+:91501251-91501303|91501653-91501679	1+:91501251-91501303|91501653-91501679	TTG	uORF	0.06	0.59	0.033901	30.4	46.5	41.3	27	30.1	37.7	18.9	18.2	24.5	15.7	9.4	13.1	16.6	11.6	21.9	14.8	377.6
ENSG00000097046	ENST00000428239_Variant_0	1+:91501276-91501303|91501653-91501831|91507853-91507937|91508261-91508397|91511596-91511690|91511780-91511923|91513057-91513307|91513947-91514043|91514818-91514997|91515793-91515876|91520129-91520279|91524040-91524435	1+:91501276-91501303|91501653-91501831|91507853-91507937|91508261-91508397|91511596-91511690|91511780-91511923|91513057-91513307|91513947-91514043|91514818-91514997|91515793-91515876|91520129-91520279|91524040-91524435	CTG	Variant	0.54	0.61	0	271.7	348	252.5	396.2	199.3	471.7	163.2	170.6	233.6	170.8	129.2	113	146.8	152	97.6	84.9	3401.2
ENSG00000097046	ENST00000497611_ncRNA_2	1+:91501653-91501831|91507853-91507937|91508261-91508401	1+:91501653-91501831|91507853-91507937|91508261-91508401	CTG	ncRNA	0.27	0.59	1	88.4	106.7	87.2	93.6	66.1	165.5	58.3	67.7	54.6	39.9	21.9	37.2	32	29.1	45	23.5	1016.8
ENSG00000097046	ENST00000234626_Variant_1	1+:91501653-91501831|91507853-91507937|91508261-91508397|91511596-91511690|91511780-91511923|91513057-91513307|91513947-91514043|91514818-91514997|91515793-91515876|91520129-91520279|91524040-91524435	1+:91501653-91501831|91507853-91507937|91508261-91508397|91511596-91511690|91511780-91511923|91513057-91513307|91513947-91514043|91514818-91514997|91515793-91515876|91520129-91520279|91524040-91524435	CTG	Variant	0.27	0.48	1	266.9	341.5	243.8	388.5	192.8	458.2	159.7	167.6	228.5	168	127	110.9	144.1	149	93.4	84.6	3324.6
ENSG00000097046	ENST00000497611_ncRNA_5	1+:91501658-91501679	1+:91501658-91501679	TTG	ncRNA	0.84	0.44	0.40274	27	39.1	32.2	23.8	24.7	19.3	16.4	17.2	20.5	7.6	5.6	7.8	11.6	8.1	19.3	14.1	294.5
ENSG00000097046	ENST00000497611_ncRNA_8	1+:91501687-91501717	1+:91501687-91501717	CTG	ncRNA	0.86	0.64	0.62392	7.4	7.7	8.3	5	10.7	16.7	1.7	6.9	0.8	1.5	1.6	3.3	1.2	2	2.5	1.8	79
ENSG00000097046	ENST00000497611_ncRNA_15	1+:91508309-91508330	1+:91508309-91508330	CTG	ncRNA	0.1	0.33	0.79198	1.1	0.8	1	2.1	0	0.5	0.4	0	1	0.5	0.6	0.8	0.9	0.1	0	0	9.8
ENSG00000097046	ENST00000497611_ncRNA_16	1+:91508351-91508360	1+:91508351-91508360	ATC	ncRNA	0.42	0.11	0.30239	0.5	0.7	0.2	1	0	1.3	0.8	0.4	0	0.1	0.6	0.1	0.1	0	0.1	0	6.1
ENSG00000097046	ENST00000428239_iORF_12	1+:91511838-91511847	1+:91511838-91511847	AAG	iORF	1	0.27	0.79672	0	0.7	0.9	1.2	3.5	1.5	0	0	0.9	1	0	0	0.2	1	0	0.2	11.1
ENSG00000097046	ENST00000486509_ncRNA_14	1+:91513255-91513288	1+:91513255-91513288	AAG	ncRNA	0.34	0.42	0.54824	0	0	0.4	2.3	0.2	0.8	0	0	0.8	3.5	0	1.1	1	1.1	0.3	1	12.6
ENSG00000097046	ENST00000428239_iORF_9	1+:91513996-91514041	1+:91513996-91514041	ATT	iORF	0.64	0.62	0.77381	6.5	3.2	4.5	4.5	9.6	10.4	1.7	6.9	1.8	0.8	4.6	0	0.1	1	0.8	1	57.3
ENSG00000097046	ENST00000486509_ncRNA_11	1+:91514955-91514973	1+:91514955-91514973	CTG	ncRNA	0.02	0.46	0.25586	0.6	4.2	1.1	1	1.3	2.7	1.9	0.1	2.9	1.8	0.9	0.3	1.2	0.3	0.4	0.5	21.2
ENSG00000097046	ENST00000486509_ncRNA_6	1+:91515801-91515852	1+:91515801-91515852	AGG	ncRNA	0.72	0.3	0.77531	3.8	24.4	7.7	10.6	5	11	5.6	7.1	3.5	1.4	1.8	1	1.8	1.5	0.1	2.7	88.9
ENSG00000097046	ENST00000486509_ncRNA_13	1+:91520178-91520196	1+:91520178-91520196	ACG	ncRNA	0.54	0.22	0.56027	0.2	0.2	0.4	0.7	0.5	1.3	0.1	1.3	2.1	2.1	0.8	0.8	0.4	0.2	0	0.9	12
ENSG00000097046	ENST00000428239_iORF_10	1+:91524115-91524136	1+:91524115-91524136	ATT	iORF	0.98	0.41	0.67957	0.8	3.7	2.4	5.7	2.3	3	1.4	0.6	3.6	5.9	7.2	3.7	6.1	4.5	1.7	1	53.6
ENSG00000143153	ENST00000367815_uORF_1	1+:169106407-169106512	1+:169106407-169106512	CTG	uORF	0.64	0.46	0.045041	2	4.7	2.5	1	4.6	8.3	3	0.8	3.1	0	2.2	0	2.5	0	2	1	37.6
ENSG00000143153	ENST00000367815_CDS_0	1+:169106829-169106926|169111369-169111498|169124883-169125039|169127223-169127408|169130009-169130090|169131291-169131555	1+:169106829-169106926|169111369-169111498|169124883-169125039|169127223-169127408|169130009-169130090|169131291-169131555	ATG	CDS	0.15	0.53	7.0776e-10	23.8	36.6	28.9	55.2	27.4	62.1	16.8	20.8	4.2	6.4	5.2	8.7	5.7	3.2	3.9	5.5	314.4
ENSG00000143153	ENST00000367815_iORF_2	1+:169111403-169111460	1+:169111403-169111460	CTG	iORF	0.27	0.4	0.69757	0.1	1.9	1.7	1.9	0.5	1.9	0.3	0.1	0.1	0	0.2	0	0	0	0.3	0.5	9.4
ENSG00000143153	ENST00000367815_iORF_3	1+:169127290-169127302	1+:169127290-169127302	ATT	iORF	0.34	0.15	0.48922	0.3	0	0.1	0.5	0	1.1	0	0.8	0	1	0	0	0	0	0	0	3.6
ENSG00000143153	ENST00000367815_iORF_4	1+:169127314-169127332	1+:169127314-169127332	TTG	iORF	0.12	0.24	1	0	1	1	2.2	0	0	0	0	0	0	0	0	1	0	0	0	5.2
ENSG00000117475	ENST00000367808_uORF_12	1+:169368021-169368048	1+:169368021-169368048	AAG	uORF	0.16	0.38	0.049494	0	0	1.8	0	0.9	0.8	2	0	0	0.4	0	0	0.9	0	1	0	7.7
ENSG00000117475	ENST00000367808_uORF_3	1+:169368057-169368264	1+:169368057-169368264	CTG	uORF	0.1	0.5	0.56114	4.6	2.3	5.9	5.3	1.1	9.2	3.5	5.4	3	3.3	2.2	1.4	0.9	4.8	0.5	2.4	55.8
ENSG00000117475	ENST00000367808_uORF_8	1+:169368074-169368110	1+:169368074-169368110	ACG	uORF	0.93	0.45	0.19233	0.2	1.2	2	2.4	0.9	1.1	0.5	1.8	0	0	0	1	0	0.1	0.8	0	12.1
ENSG00000117475	ENST00000367808_uORF_6	1+:169368088-169368178	1+:169368088-169368178	GTG	uORF	0.37	0.15	0.15821	0.1	3.5	1.1	2.8	0	1.9	0.9	0	0.1	0.3	0	0.9	0	1.1	1	1	14.6
ENSG00000117475	ENST00000426663_uORF_2	1+:169368247-169368280	1+:169368247-169368280	ATG	uORF	0.96	0.61	0.005972	3.2	4	3.7	3.6	6.1	17.7	4.5	4.1	3	5.7	1.6	3.9	2	2.9	1.7	0.7	68.3
ENSG00000117475	ENST00000367808_uORF_7	1+:169369489-169369513	1+:169369489-169369513	TTG	uORF	0.99	0.29	0.015573	2	0.2	0	1.2	0	1	0	1.6	1	1	0	1	0	0	2	1	11.9
ENSG00000117475	ENST00000367807_CDS_1	1+:169369522-169369550|169376539-169377036	1+:169369522-169369550|169376539-169377036	ATG	CDS	1	0.13	0.98761	15.9	16.5	22.4	33.1	14.6	39	16.1	13.5	7.4	6	2.2	6.7	8	7.4	3.3	2.4	214.5
ENSG00000117475	ENST00000367808_CDS_0	1+:169369522-169369550|169376539-169376979|169378329-169378529|169380480-169380609|169382061-169382281|169386996-169387182	1+:169369522-169369550|169376539-169376979|169378329-169378529|169380480-169380609|169382061-169382281|169386996-169387182	ATG	CDS	1	0.13	1.6855e-08	39.5	45.3	45.3	65.6	24.3	74.4	31.3	29.8	25	23.4	18	18	18.6	23	7.7	6.4	495.7
ENSG00000117475	ENST00000426663_orphan_11	1+:169376668-169376707	1+:169376668-169376707	AAG	orphan	0.12	0.43	0.53321	0	0.7	1.2	0.1	0.2	3.8	0.9	0.7	0	0	0	0	0	0	0.3	0	7.9
ENSG00000117475	ENST00000426663_orphan_10	1+:169376779-169376863	1+:169376779-169376863	ATG	orphan	0.27	0.35	0.2564	0.4	0	0.4	2.2	0.6	1.8	1.8	0.2	0	1.1	1	1.1	0	0.5	0	0.1	11.1
ENSG00000117475	ENST00000367807_iORF_4	1+:169376893-169376983	1+:169376893-169376983	ATG	iORF	0.07	0.43	0.41889	2.8	0.8	1.8	2.6	3.1	3.2	2.9	1	0	0	0.1	1.7	1	0.7	0	0	21.7
ENSG00000117475	ENST00000426663_orphan_5	1+:169376893-169376979|169378329-169378333	1+:169376893-169376979|169378329-169378333	ATG	orphan	0.07	0.43	0.38619	2.8	0.8	1.8	2.6	3.1	3.2	2.9	1	0	0	0.1	1.7	1	0.7	0	0	21.7
ENSG00000117475	ENST00000367808_iORF_9	1+:169382151-169382214	1+:169382151-169382214	ATT	iORF	0.16	0.14	0.63184	0	1	0	1.3	0.3	2.2	0.9	0	1	0	1	1	0.7	0	0.6	1	10.8
ENSG00000117475	ENST00000367808_iORF_13	1+:169387001-169387043	1+:169387001-169387043	AAG	iORF	0.7	0.11	0.82032	0.8	0.1	0	0.4	0	0.1	0	0	0	1	0	0	0	1.2	0	0	3.7
ENSG00000173947	ENST00000369738_uORF_4	1+:111346362-111346458	1+:111346362-111346458	TTG	uORF	0.68	0.49	0.073308	1	4	2.1	5	4	3.5	6.1	7.7	2.6	1	0	5	0	1	2	0	44.9
ENSG00000173947	ENST00000369738_uoORF_2	1+:111346518-111346671|111346909-111346984	1+:111346518-111346671|111346909-111346984	GTG	uoORF	0.13	0.37	0.0052895	2	5.6	5.5	11.6	2.9	9.3	7.5	7.9	1	5.6	3.3	9.8	3.8	4	2	3.1	84.9
ENSG00000173947	ENST00000484512_ncRNA_3	1+:111346611-111346671|111346909-111346984	1+:111346611-111346671|111346909-111346984	TTG	ncRNA	0.61	0.43	1	1	3.3	4.6	8.5	2	5	6.2	5.3	1	3.3	2.7	6.5	2.4	1.5	1.6	1.1	56
ENSG00000173947	ENST00000369738_uORF_6	1+:111346628-111346637	1+:111346628-111346637	AAG	uORF	0.91	0.35	0.14587	0	0	0	0.9	0	1.8	0.9	0.9	1	0	0	0	0	0	1	1	7.6
ENSG00000173947	ENST00000484512_ncRNA_1	1+:111346652-111346671|111346909-111347049|111347673-111347772|111348515-111348710	1+:111346652-111346671|111346909-111347049|111347673-111347772|111348515-111348710	ATG	ncRNA	1	0.52	0.99857	0.1	4.8	5.4	21.2	3.9	15.7	8.2	14.7	1	4.6	6.6	7.2	3.6	2.1	4.4	3.5	107
ENSG00000173947	ENST00000369738_CDS_0	1+:111346652-111346671|111346909-111347049|111347673-111347772|111348515-111348646|111350105-111350223|111351258-111351327	1+:111346652-111346671|111346909-111347049|111347673-111347772|111348515-111348646|111350105-111350223|111351258-111351327	ATG	CDS	1	0.52	0.018449	1	7.6	7.6	31.9	4.9	20.1	11.1	17.5	4.2	5.9	8.7	8.7	3.6	2.3	5.2	4.5	144.8
ENSG00000173947	ENST00000484512_ncRNA_5	1+:111350157-111350223|111351258-111351327	1+:111350130-111350223|111351258-111351327	ATG	ncRNA	0.26	0.42	0.052263	0	1.1	1.2	8.7	1	3.4	2.9	2.8	3.2	1.3	2.1	1.5	0	0.2	0.8	1	31.1
ENSG00000116459	ENST00000369721_ncRNA_10	1+:111449467-111449482	1+:111449467-111449482	TTG	ncRNA	0.98	0.43	0.8208	0.9	0.7	0.9	0.4	0.6	1.2	0.1	0	1.4	0	1.1	0.2	0.5	1.2	1.6	0	10.9
ENSG00000116459	ENST00000369721_ncRNA_3	1+:111449478-111449581|111449836-111449873|111456085-111456149	1+:111449478-111449581|111449836-111449873|111456085-111456149	CTG	ncRNA	0.07	0.4	0.019243	282.7	418.7	303.6	266.3	438.6	612.5	248.4	200.2	206.2	216.3	155.2	139.6	164	190.5	170.4	116.7	4130.1
ENSG00000116459	ENST00000369721_ncRNA_9	1+:111449485-111449515	1+:111449485-111449515	ATT	ncRNA	0.75	0.63	0.60889	4.8	9.4	2.9	3.5	7.4	8.7	5.1	3.9	7.3	5.7	3	2.9	4.6	8.6	6	1.5	85.4
ENSG00000116459	ENST00000369722_uoORF_0	1+:111449504-111449581|111449836-111449873|111454210-111454279	1+:111449504-111449581|111449836-111449873|111454210-111454279	AGG	uoORF	0.08	0.48	0.12292	398.8	604.6	401	385	493.2	908	359.8	297	230.1	207.1	184.7	173.4	177.7	225.6	208	127.1	5381
ENSG00000116459	ENST00000369721_ncRNA_2	1+:111449504-111449581|111449836-111449873|111456085-111456145	1+:111449504-111449581|111449836-111449873|111456085-111456145	AGG	ncRNA	0.08	0.48	0.50364	384.3	566.4	385.5	377.6	473	872.6	347.4	285.2	226.8	203.2	182	171.5	177.5	222	202.7	123.7	5201.3
ENSG00000116459	ENST00000464154_ncRNA_6	1+:111449864-111449873|111454210-111454279	1+:111449864-111449873|111454210-111454279	AGG	ncRNA	0.07	0.51	0.88942	32.5	54.3	35.7	35.7	27	60.4	22.1	23.3	9.6	8.1	7.5	4.7	4.1	8.8	6.6	4.5	345.1
ENSG00000116459	ENST00000464154_ncRNA_4	1+:111454260-111454308	1+:111454260-111454308	CTG	ncRNA	0.66	0.46	0.96239	26.9	31.7	27.8	39.6	14.4	61.4	22	16.2	15.4	11.1	7.7	8.2	7.7	13.1	3.7	4.8	311.7
ENSG00000116459	ENST00000464154_ncRNA_5	1+:111454354-111454356|111456085-111456149	1+:111454354-111454356|111456085-111456149	AGG	ncRNA	0.07	0.27	0.57899	65.3	57.2	59.9	78.6	32.4	94.6	39.2	36.5	31	15.2	18	8.4	12.1	19.3	4.9	8.4	581
ENSG00000116459	ENST00000464154_ncRNA_7	1+:111456091-111456145	1+:111456091-111456145	ATG	ncRNA	0.27	0.53	0.9999	15.4	15.2	19.4	27.8	6.2	24.3	9.7	10.5	6.2	4.1	4.8	2.7	3.5	5.2	1.4	1.1	157.7
ENSG00000116459	ENST00000369721_ncRNA_1	1+:111459603-111459636|111460916-111460994	1+:111459603-111459636|111460916-111460994	AAG	ncRNA	0.55	0.54	4.0814e-05	155.1	204.7	146.9	164.7	153.5	252.8	96.8	111.6	105.3	104	54.9	47.3	60.5	67.6	19.8	34.4	1779.9
ENSG00000116459	ENST00000369721_ncRNA_8	1+:111460941-111460953	1+:111460941-111460953	TTG	ncRNA	0.14	0.44	0.36232	12.3	8.5	11.1	10.2	8.8	15.1	6.5	10.1	5.6	4.1	1.6	3.9	5.2	3.2	0.2	1.3	107.8
ENSG00000116473	ENST00000433097_uORF_3	1+:111619807-111619934|111627469-111627474	1+:111619807-111619934|111627469-111627474	CTG	uORF	0.1	0.64	1	70.1	76.7	51.2	49.3	86.1	75.3	56.2	60.3	11	17.5	10.2	16	17.7	18.4	21.2	10.4	647.9
ENSG00000116473	ENST00000369709_uoORF_2	1+:111619858-111619934|111691333-111691368	1+:111619807-111619934|111691333-111691368	ACG	uoORF	0.06	0.56	4.2999e-08	88.9	81	65.4	67.9	76.2	79.5	57.3	75.7	35.2	45.1	33.8	39.7	39	39	44.7	28.9	897.3
ENSG00000116473	ENST00000494982_ncRNA_9	1+:111627484-111627493	1+:111627484-111627493	GTG	ncRNA	0.79	0.13	0.60938	1.2	0.1	0.9	0.8	0.1	1.9	0.5	0	1.7	3.3	3.3	0	1.1	0.4	1.3	0	16.7
ENSG00000116473	ENST00000369709_uORF_7	1+:111691333-111691348	1+:111691333-111691348	ATC	uORF	0.99	0.6	0.82076	3.3	2	4	1.7	1.8	1.8	0.6	2	1	2	1.9	1.8	1.6	1.3	1.1	1.4	29.3
ENSG00000116473	ENST00000494982_ncRNA_1	1+:111691360-111691417|111695340-111695409|111697440-111697497|111703335-111703476|111704342-111704486|111706662-111706674	1+:111691360-111691417|111695340-111695409|111697440-111697497|111703335-111703476|111704342-111704486|111706662-111706674	ATG	ncRNA	0.99	0.64	1	309.1	222.1	254.6	407.4	207.2	281.5	173.3	175.2	108.5	108	63.9	89.4	80.6	87.1	51.2	53.2	2672.2
ENSG00000116473	ENST00000369709_CDS_0	1+:111691360-111691417|111695340-111695409|111697440-111697497|111703335-111703476|111704342-111704486|111709148-111709235	1+:111691360-111691417|111695340-111695409|111697440-111697497|111703335-111703476|111704342-111704486|111709148-111709235	ATG	CDS	0.99	0.64	0	333.8	224.6	267.9	452.9	211.5	289.5	186	184.5	115.4	115.7	72.3	92.5	88.9	90.1	53.7	55.9	2835
ENSG00000116473	ENST00000494982_ncRNA_5	1+:111697447-111697497|111703335-111703354	1+:111697447-111697497|111703335-111703354	AAG	ncRNA	0.03	0.48	0.55116	13.7	7.2	7	19.2	10.6	16.9	6.7	4.5	6.7	5.2	1.6	1.6	4	2.2	0.1	0.9	108.2
ENSG00000116473	ENST00000494982_ncRNA_8	1+:111703462-111703476|111704342-111704352	1+:111703462-111703476|111704342-111704352	AGG	ncRNA	0.02	0.59	0.68604	3.4	2.6	2.8	7.4	2.3	2.5	1.6	3.5	1.2	1.1	0.7	0	0.5	0.6	0	0.3	30.7
ENSG00000116473	ENST00000494982_ncRNA_10	1+:111704400-111704421	1+:111704400-111704421	AAG	ncRNA	0.01	0.3	0.90787	0.3	1.2	0.9	3.6	0.8	3.6	1.8	0	0	1.3	0.1	0	0	0.5	0	0.8	15
ENSG00000116473	ENST00000494982_ncRNA_6	1+:111704428-111704437	1+:111704428-111704437	GTG	ncRNA	0.02	0.23	0.52291	6.1	2.4	4.9	5.1	3.3	5.7	4.1	3.7	3.2	0.2	0.8	1	2	3	0	2.8	48.3
ENSG00000116473	ENST00000494982_ncRNA_4	1+:111709148-111709235	1+:111709148-111709235	ATA	ncRNA	0.02	0.54	1	24.7	2.5	13.3	45.5	4.3	8	12.7	9.2	6.9	7.7	8.3	3.1	8.3	3	2.5	2.8	162.8
ENSG00000117751	ENST00000236412_uORF_4	1+:27830815-27830917	1+:27830815-27830917	ATG	uORF	0.13	0.61	0.00063309	18.3	27.8	13.4	14.1	24.9	42.4	17.5	13.4	9	10.4	7.2	6.6	8.5	6	6.8	1.7	228.1
ENSG00000117751	ENST00000311772_uoORF_3	1+:27830815-27830891|27832755-27832793	1+:27830815-27830891|27832755-27832793	ATG	uoORF	0.19	0.64	0.027967	22.5	34.3	18.2	17.1	30.3	50.3	19.2	15.6	9.5	11.3	7.9	7.2	9	6.6	8.3	1.7	269
ENSG00000117751	ENST00000311772_Trunc_0	1+:27838764-27838852|27841013-27841234|27843185-27843330|27847027-27847092|27850092-27850446	1+:27830820-27830891|27832755-27832816|27838698-27838852|27841013-27841234|27843185-27843330|27847027-27847092|27850092-27850446	ATT	Trunc	0.12	0.61	1.4335e-14	294.1	333.3	192.7	231.4	297.8	396.9	133	124.3	89.6	81.1	59.4	54.7	71.8	64.7	28.7	22.2	2475.7
ENSG00000117751	ENST00000236412_uORF_10	1+:27831004-27831052	1+:27830974-27831052	ATG	uORF	0.99	0.46	0.046291	0.6	1	0	2.5	3.7	3	0	0.2	2.3	1.1	0.3	0	0.7	1	3	0	19.2
ENSG00000117751	ENST00000236412_uORF_6	1+:27838723-27838822	1+:27838723-27838822	ATT	uORF	0.21	0.08	0.086211	5.9	8.3	8	7.4	4.3	6.8	1.6	3.5	1.2	1.3	0.6	0.6	0.9	1.1	1.2	0.2	52.9
ENSG00000117751	ENST00000236412_uORF_1	1+:27838764-27838852|27843185-27843241	1+:27838764-27838852|27843185-27843241	ATT	uORF	0.25	0.58	0.29116	57.5	64.7	29	29.7	40.7	50.4	10.3	15.2	7.5	9.5	8.4	4	7.1	5.5	5.7	0.1	345.2
ENSG00000117751	ENST00000311772_iORF_7	1+:27841154-27841234|27843185-27843192	1+:27841154-27841234|27843185-27843192	AAG	iORF	0.6	0.4	0.41042	5.9	6.3	2.6	5.4	8.4	7	4.9	2.8	0.5	1.9	1.7	2.1	1.7	1.1	1.6	2.3	56.2
ENSG00000117751	ENST00000236412_uORF_9	1+:27843298-27843307	1+:27843298-27843307	ATT	uORF	0.25	0.48	0.44596	1	1	1.9	0.3	0	2.3	1	1	0.5	2.4	1	0	1.1	0	0	1.7	15
ENSG00000117751	ENST00000236412_iORF_5	1+:27850172-27850208	1+:27850172-27850208	AGG	iORF	0.38	0.54	0.85333	0.2	4	1.9	1.2	3	3.2	0.8	1.6	0.6	0.5	0.6	0.1	1.6	1	0.2	0	20.5
ENSG00000117751	ENST00000236412_iORF_2	1+:27850234-27850300	1+:27850234-27850300	ATG	iORF	0.73	0.6	0.76287	5.8	18.1	8.6	6	5.3	22.9	3.1	4.2	4.6	1.9	3.6	2.7	2.4	1.9	0.1	1.2	92.5
ENSG00000117751	ENST00000236412_iORF_8	1+:27850303-27850324	1+:27850303-27850324	CTG	iORF	0.05	0.04	0.84983	0.5	13.1	3.1	4	2.7	6	3.4	1.5	1	1.2	3.2	2.2	0	1.7	0	0.3	44.1
ENSG00000130775	ENST00000328928_CDS_1	1+:27872571-27872665|27876587-27876728|27879643-27880054|27881970-27882125|27882512-27883043|27885294-27885451|27885866-27885922	1+:27872571-27872665|27876587-27876728|27879643-27880054|27881970-27882125|27882512-27883043|27885294-27885451|27885866-27885922	ATG	CDS	0.7	0.51	0.26146	2.6	6	4.6	6.7	1	7.9	6.6	9.9	1	0	0	6.9	1.2	0	1	1.1	56.5
ENSG00000130775	ENST00000373921_CDS_0	1+:27872571-27872665|27876587-27876728|27879643-27880054|27881970-27883043|27885294-27885451|27885866-27885922	1+:27872571-27872665|27876587-27876728|27879643-27880054|27881970-27883043|27885294-27885451|27885866-27885922	ATG	CDS	0.7	0.51	0.02497	2.6	8.3	5.5	8.7	1	9.6	7.6	10.9	1	0	0	7.9	1.2	0	1	2.1	67.5
ENSG00000158156	ENST00000373884_CDS_0	1+:27960069-27960362|27963496-27963693|27966502-27967200	1+:27959994-27960362|27963496-27963693|27966502-27967200	ATG	CDS	0.95	0.55	1.411e-08	32.6	57.1	42.2	34.8	56.1	60.8	30.2	37	10.3	9.8	15.1	10.4	5.7	8.1	5	6.5	421.7
ENSG00000158156	ENST00000373884_iORF_1	1+:27960266-27960281	1+:27960266-27960281	CTG	iORF	0.09	0.43	0.40817	0	3.6	1	1.9	1.4	1.7	0.7	0	0	0	0	0	0	0.7	0	0	11.2
ENSG00000130770	ENST00000497986_uORF_7	1+:28236120-28236132	1+:28236120-28236132	ATT	uORF	0	0.5	0.31641	4.1	1.5	1.6	2.4	4.1	3.6	2.8	1.3	3.6	1.3	1.1	0.3	2.6	4.6	2.9	0	37.8
ENSG00000130770	ENST00000497986_uoORF_5	1+:28236139-28236193	1+:28236139-28236193	CTG	uoORF	0.49	0.43	0.32061	8	16.2	15.6	11	19.4	23.4	13.5	8.3	8.3	2.5	4.2	3.3	3.4	2.8	5.5	1.1	146.6
ENSG00000130770	ENST00000465645_uoORF_6	1+:28236157-28236193	1+:28236157-28236193	ACG	uoORF	0.04	0.29	0.82689	4.1	8.3	13.1	4.5	3.2	11.5	7.9	3.7	5.4	1.7	2.3	2.2	2.5	0.6	4.5	0.1	75.7
ENSG00000130770	ENST00000465645_CDS_2	1+:28236183-28236270|28236360-28236456	1+:28236183-28236270|28236360-28236456	ATG	CDS	0.93	0.52	1	1053.3	1122.5	908.3	790	999.5	1396.6	775	640.9	329.3	339.7	224.3	281.3	261.1	326.3	313.1	208.9	9969.9
ENSG00000130770	ENST00000497986_CDS_1	1+:28236183-28236270|28236360-28236452|28237760-28237797	1+:28236183-28236270|28236360-28236452|28237760-28237797	ATG	CDS	0.93	0.52	0.96989	1057.2	1123.8	909.7	797.3	1000.7	1401.5	776.1	641.8	330.9	339.7	226.3	281.9	261.1	326.3	313.1	208.9	9996.1
ENSG00000130770	ENST00000335514_CDS_0	1+:28236183-28236270|28236360-28236452|28237836-28237978	1+:28236183-28236270|28236360-28236452|28237836-28237978	ATG	CDS	0.93	0.52	2.6076e-15	1480.4	1300.2	1179	1472.1	1219.6	1669.4	1055.6	855.6	496.3	461	341.3	402.6	366.4	427	358.4	272.2	13357.1
ENSG00000130770	ENST00000465645_dORF_4	1+:28237898-28237964	1+:28237898-28237964	ATA	dORF	0.8	0.54	0.99549	36.9	21.1	20.3	88.2	13.7	21.4	28.2	32.8	19.8	18.4	20.3	13.2	10.2	15.1	6.6	8.4	374.7
ENSG00000130770	ENST00000497986_dORF_3	1+:28237948-28237978	1+:28237948-28237978	AAG	dORF	0.72	0.05	1	70.4	24.9	47.1	159.6	21.4	27.8	59	35.6	75.6	53	50	49.5	46.1	40.4	22.8	30.3	813.5
ENSG00000130766	ENST00000253063_uORF_3	1+:28259538-28259598	1+:28259538-28259598	ATG	uORF	0.99	0.65	0.0006736	12.1	22.4	18.2	18.7	20.2	38.9	9.2	10.9	9.7	11.9	4.4	10	10.6	10	11.4	7.1	225.6
ENSG00000130766	ENST00000253063_uoORF_1	1+:28259659-28259851	1+:28259569-28259851	CTG	uoORF	0.88	0.51	0.072877	12.7	44	31.5	26.9	33	52.2	23.2	25	13.3	12	6.7	6.4	6.6	9.1	4.3	7.3	314.1
ENSG00000130766	ENST00000253063_uoORF_2	1+:28259594-28259937|28269182-28269248|28271673-28271693	1+:28259594-28259937|28269182-28269248|28271673-28271693	GTG	uoORF	0.5	0.23	1	5.1	24.6	13	11	15.9	33.2	10.2	12.3	3.6	6.6	5.1	8	5.1	2.8	4.5	1	162
ENSG00000130766	ENST00000253063_uORF_5	1+:28259697-28259742	1+:28259697-28259742	ATT	uORF	0.91	0.39	0.68436	1	4.4	0.2	2.1	2.2	6.8	1.9	1.4	1.8	0.9	0	1	0.3	1	0	0.1	25.1
ENSG00000130766	ENST00000253063_Variant_0	1+:28259835-28259937|28269182-28269248|28271673-28271871|28272283-28272466|28272580-28272793|28273357-28273508|28274039-28274158|28274824-28275015|28279096-28279241|28280715-28280802	1+:28259835-28259937|28269182-28269248|28271673-28271871|28272283-28272466|28272580-28272793|28273357-28273508|28274039-28274158|28274824-28275015|28279096-28279241|28280715-28280802	CTG	Variant	0.07	0.57	1.5805e-07	107.3	199.4	106.5	130.6	130	253.4	71.6	78.6	58.1	50.8	29.8	30.7	26.8	40.7	25.1	19.4	1358.8
ENSG00000130766	ENST00000253063_iORF_7	1+:28271776-28271871|28272283-28272317	1+:28271776-28271871|28272283-28272317	CTG	iORF	0.46	0.12	0.78018	0.3	8.5	0.6	2.9	2.5	8.3	3.2	2.7	1.2	0.2	1.1	2.1	0	1.1	0	0	34.6
ENSG00000130766	ENST00000253063_iORF_4	1+:28272438-28272466|28272580-28272699	1+:28272438-28272466|28272580-28272699	ATG	iORF	0.59	0.51	0.51889	5.1	8.7	2.4	5.3	6.8	5.1	1	0.6	0.9	1.5	1	1.3	0.9	0.1	1	0	41.8
ENSG00000130766	ENST00000253063_iORF_8	1+:28273433-28273499	1+:28273433-28273499	AGG	iORF	0.52	0.44	0.73292	0	3.5	2.5	3	3.2	2.6	3	1	1.2	1.7	0	0.2	0	1.2	0.8	1	24.7
ENSG00000130766	ENST00000253063_iORF_6	1+:28274039-28274158|28274824-28274858	1+:28274039-28274158|28274824-28274858	CTG	iORF	0.25	0.14	0.37486	2.3	3.9	4.5	3.7	3	6.6	2.3	3.3	0.3	2.2	1.6	2.9	0.3	0.3	0.4	1.3	38.9
ENSG00000130766	ENST00000253063_iORF_10	1+:28274930-28275015|28279096-28279125	1+:28274930-28275015|28279096-28279125	ATA	iORF	0.08	0.44	0.59931	1.9	2.4	1.5	4	1.2	7.7	1.6	0.4	2.5	1	2.7	0	0	0.1	0	0	27
ENSG00000130766	ENST00000253063_iORF_9	1+:28274982-28275015|28279096-28279102	1+:28274982-28275015|28279096-28279102	CTG	iORF	0.55	0.25	0.55297	0.5	1.4	1.7	0.7	1.8	8.5	1.1	1	1.1	0	0	0	0.7	0.2	0	1	19.8
ENSG00000090104	ENST00000367459_CDS_0	1+:192575792-192575929|192576284-192576365|192576773-192576835|192578221-192578385|192579136-192579322	1+:192575792-192575929|192576284-192576365|192576773-192576835|192578221-192578385|192579136-192579322	ATG	CDS	0.48	0.35	0.0032182	0.9	0.5	7.9	23.8	3.1	2.4	16	9	0	0	2.1	0.3	0	0.8	0	0.1	66.9
ENSG00000142945	ENST00000493027_ncRNA_2	1+:44739883-44740000	1+:44739883-44740000	ATT	ncRNA	0.96	0.62	0.70576	25.4	42.3	28.7	47	22.3	83.3	25.3	25.6	29.5	29.2	14.5	31.3	41.3	38.5	35.9	19.6	539.5
ENSG00000142945	ENST00000372224_Variant_0	1+:44739887-44740002|44740912-44741007|44747383-44747485|44747651-44747700|44750441-44750564|44753131-44753254|44753732-44753833|44754749-44754845|44755928-44755983|44756074-44756237|44757555-44757646|44757907-44757971|44758048-44758140|44759205-44759348|44760279-44760484|44760591-44760702|44761915-44761983|44762345-44762451|44762544-44762658|44766825-44766949|44767096-44767179	1+:44739887-44740002|44740912-44741007|44747383-44747485|44747651-44747700|44750441-44750564|44753131-44753254|44753732-44753833|44754749-44754845|44755928-44755983|44756074-44756237|44757555-44757646|44757907-44757971|44758048-44758140|44759205-44759348|44760279-44760484|44760591-44760702|44761915-44761983|44762345-44762451|44762544-44762658|44766825-44766949|44767096-44767179	AGG	Variant	0.36	0.6	0	213.2	750.5	405.2	367.6	277.3	927.2	221.3	235.6	452.6	462	288	299.5	418.9	409	172.3	187.7	6088
ENSG00000142945	ENST00000455186_orphan_8	1+:44740985-44741007|44747383-44747388	1+:44740985-44741007|44747383-44747388	AGG	orphan	0.97	0.16	0.72645	1.3	1	2.3	1.1	1.2	4.3	0	0.7	1.2	2.1	1.8	3.3	1.9	2.5	0.6	3.1	28.6
ENSG00000142945	ENST00000372217_iORF_13	1+:44747387-44747411	1+:44747387-44747411	ATT	iORF	0.01	0.44	0.62782	1.3	1.4	2.8	2.7	0.6	3.4	0.7	2	4.8	0	0.7	0.2	1.2	1.8	0	1.3	24.9
ENSG00000142945	ENST00000493027_ncRNA_7	1+:44750471-44750564|44753732-44753756	1+:44750471-44750564|44753732-44753756	CTG	ncRNA	0.55	0.49	0.7099	2.5	7.6	3.1	4.3	2.4	9.1	2.3	1.6	3.1	2.1	1.3	0.4	2.7	1.2	0.5	1.1	45.4
ENSG00000142945	ENST00000372217_Trunc_1	1+:44753160-44753254|44753732-44753833|44754749-44754845|44755928-44755983|44756074-44756237|44757555-44757646|44757907-44757971|44758048-44758140|44759205-44759348|44760279-44760484|44760591-44760702|44761915-44761983|44762345-44762451|44762544-44762658|44766825-44766949|44767096-44767179	1+:44753160-44753254|44753732-44753833|44754749-44754845|44755928-44755983|44756074-44756237|44757555-44757646|44757907-44757971|44758048-44758140|44759205-44759348|44760279-44760484|44760591-44760702|44761915-44761983|44762345-44762451|44762544-44762658|44766825-44766949|44767096-44767179	GTG	Trunc	0.08	0.31	1	98.3	470.4	226.9	231.1	144.3	582.4	126.3	128.4	341.2	346.1	212.3	233.1	301.4	320.7	99.3	144.4	4006.6
ENSG00000142945	ENST00000372217_iORF_9	1+:44754822-44754837	1+:44754822-44754837	ATC	iORF	0.82	0.62	0.20775	2.1	3.8	1.7	3.8	2.6	2.3	2.2	0.9	4.5	1.8	3.4	2.1	3.3	5.6	0.1	1.5	41.8
ENSG00000142945	ENST00000372217_iORF_10	1+:44755932-44755974	1+:44755932-44755974	AAG	iORF	0.08	0.58	0.46972	0.4	4.3	2.4	2.9	0.9	10.1	2.9	1.4	2.2	4.5	2.4	1.1	7.4	4.2	1.4	0.8	49.2
ENSG00000142945	ENST00000493027_ncRNA_14	1+:44756095-44756101	1+:44756095-44756101	ATG	ncRNA	0.06	0	0.70502	0	1	0.2	1	0.3	2.7	0	0	0.7	0.7	1.4	1.2	0	0.6	0	0.8	10.7
ENSG00000142945	ENST00000372217_iORF_15	1+:44756117-44756138	1+:44756117-44756138	GTG	iORF	0.05	0.14	0.81471	0.3	1.2	0.2	0.3	0	3.1	0.9	0.6	0	0.9	1.3	0.9	0.7	0.1	0	0	10.5
ENSG00000142945	ENST00000372217_iORF_12	1+:44756134-44756149	1+:44756134-44756149	ATG	iORF	0.31	0.23	0.46483	0.6	0.5	1	2.5	0	3.1	1.5	0.9	3.6	0.9	0.1	1.9	3.3	5.2	0.9	2.8	28.5
ENSG00000142945	ENST00000372217_iORF_6	1+:44758054-44758069	1+:44757926-44757971|44758048-44758069	ACG	iORF	0.31	0.43	0.45495	0.1	1.4	1.7	0.2	2.5	2	1.6	1.1	1	0	0	0.6	0	0.8	0	0.6	13.5
ENSG00000142945	ENST00000372217_iORF_3	1+:44759209-44759326	1+:44759209-44759326	TTG	iORF	0.04	0.54	0.11746	2.8	22	9.2	12.1	3.9	21.3	3.1	5.5	10.7	13.8	7	9.2	6.9	13.1	4.3	3.4	148.2
ENSG00000142945	ENST00000372217_iORF_11	1+:44760405-44760429	1+:44760405-44760429	AGG	iORF	0.18	0.57	0.093748	1.9	3.9	1	2.1	2.6	8.3	0.6	0.6	3.1	3.2	0.9	2.5	2.9	6.1	0.9	1.6	42.2
ENSG00000142945	ENST00000472235_ncRNA_16	1+:44762260-44762299	1+:44762260-44762299	AAG	ncRNA	0.16	0.39	0.20277	0.1	2	0	0	2.5	0	0.5	0	0.1	0	0	0	0	0	1	0	6.2
ENSG00000142945	ENST00000472235_ncRNA_4	1+:44762333-44762429	1+:44762333-44762429	TTG	ncRNA	0.04	0.48	0.33587	1.1	7.3	2	4.3	4.3	11.6	2.8	1.7	9.2	14.4	5	6.5	7.7	8.4	2.9	2.4	91.5
ENSG00000142945	ENST00000472235_ncRNA_5	1+:44762444-44762451|44762544-44762591	1+:44762444-44762451|44762544-44762591	AGG	ncRNA	1	0.11	0.92139	0	8.4	3.6	3.4	2.7	10.8	3.3	1.7	2.3	7.4	4.6	2.9	8.6	7.4	2.5	2.3	71.9
ENSG00000142937_ENSG00000281859	ENST00000485390_ncRNA_3	1+:44775659-44775872	1+:44775659-44775872	CTG	ncRNA	0.93	0.52	0.17477	5.8	4.8	1.2	0	20.1	11.2	0.7	0.2	7.1	4.8	2.5	0	4.8	1.3	1.5	1.8	68
ENSG00000142937_ENSG00000281859	ENST00000464658_ncRNA_1	1+:44777751-44777789|44777999-44778000	1+:44777751-44777789|44777999-44778000	ATG	ncRNA	0.93	0.23	0.86151	34.3	42.1	27.2	20.5	42.8	45.9	11.9	15.8	12	11.7	6.9	3.9	7.1	8.4	2.5	3.1	296.2
ENSG00000142937_ENSG00000281859	ENST00000484599_ncRNA_2	1+:44778438-44778453	1+:44778438-44778453	ATA	ncRNA	0.93	0.54	0.3439	7.2	3.4	1.9	13.8	2.8	0.9	4.2	0.6	24.7	29.7	22.2	34.8	19.5	32.3	34.9	22	254.9
ENSG00000142937_ENSG00000281859	ENST00000464658_ncRNA_0	1+:44778661-44778685	1+:44778661-44778685	ATC	ncRNA	0.77	0.43	0.13718	51	34	24.6	39.1	54.2	65.6	18.3	22	106.2	92.3	44.3	41.4	48.3	67.1	19.2	40.7	768.2
ENSG00000173846	ENST00000465443_ncRNA_1	1+:44800445-44800673|44800839-44800947|44801035-44801152|44801621-44801751|44801844-44801932|44802759-44802855|44802954-44803153|44803267-44803391|44803599-44803691|44803930-44804024|44804162-44804246|44804338-44804505	1+:44800445-44800673|44800839-44800947|44801035-44801152|44801621-44801751|44801844-44801932|44802759-44802855|44802954-44803153|44803267-44803391|44803599-44803691|44803930-44804024|44804162-44804246|44804338-44804505	CTG	ncRNA	0.43	0.4	1	29	51.7	42.2	42.1	66.3	90.5	32	27.6	3.5	16.2	12.3	11.3	9.9	12.8	7.9	7.3	462.5
ENSG00000173846	ENST00000372201_Variant_0	1+:44800445-44800673|44800839-44800947|44801035-44801152|44801621-44801751|44801844-44801932|44802759-44802855|44802954-44803153|44803267-44803391|44803599-44803691|44803930-44804024|44804162-44804246|44804338-44804501|44804649-44804779|44805265-44805379|44805486-44805678	1+:44800445-44800673|44800839-44800947|44801035-44801152|44801621-44801751|44801844-44801932|44802759-44802855|44802954-44803153|44803267-44803391|44803599-44803691|44803930-44804024|44804162-44804246|44804338-44804501|44804649-44804779|44805265-44805379|44805486-44805678	CTG	Variant	0.43	0.4	1.7437e-11	33.8	61.1	47.2	47.7	70.6	96.6	35	29.3	4.5	21.9	14.1	14	9.9	14.4	9.8	11.6	521.6
ENSG00000173846	ENST00000476731_ncRNA_2	1+:44801639-44801751|44801844-44801932|44802759-44802855|44802954-44803177	1+:44801639-44801751|44801844-44801932|44802759-44802855|44802954-44803177	AAG	ncRNA	0.12	0.46	0.29849	15.1	16.1	10.8	15.2	26.9	23.7	10.6	8	0	6.4	3.1	1.7	1.3	4.1	2.8	2.4	148.3
ENSG00000173846	ENST00000493100_ncRNA_3	1+:44805341-44805379|44805486-44805490	1+:44805341-44805379|44805486-44805490	AGG	ncRNA	0.18	0.15	1	0.4	2.7	1.8	4.8	1.4	2.3	0.4	1.3	0.8	0	1.2	0	1	0.6	0	0.2	18.7
ENSG00000226292	ENST00000422100_ncRNA_0	1+:166022285-166022294	1+:166022285-166022294	ATT	ncRNA	0.03	0.38	0.30556	0	1	0	1	1	2	0	0	0	2	0	0	0	0	0	0	7
ENSG00000232341	ENST00000447259_ncRNA_0	1+:166748249-166748285	1+:166748249-166748285	ATC	ncRNA	0.04	0.45	0.0092768	1	1	1	4.1	1	0	1	0	1	1	0	0	2	0	0	0	13.1
ENSG00000187862	ENST00000368236_iORF_5	1+:156582052-156582070|156582230-156582251	1+:156582037-156582070|156582230-156582251	CTG	iORF	1	0.33	0.44713	0.4	0	1.4	4.2	0.7	3.9	1.4	2.2	2.6	2.9	1.9	1	1.6	2	1.9	0	28.1
ENSG00000187862	ENST00000368236_Trunc_0	1+:156582066-156582070|156582230-156582434|156583041-156583170|156583337-156583450|156583796-156583895|156584876-156584974|156585124-156585231|156585712-156585826|156585948-156586045|156586468-156586550	1+:156582066-156582070|156582230-156582434|156583041-156583170|156583337-156583450|156583796-156583895|156584876-156584974|156585124-156585231|156585712-156585826|156585948-156586045|156586468-156586550	CTG	Trunc	0.87	0.42	1.6465e-14	79.4	92.3	74.2	76	121.2	141.6	47.3	53.2	24.5	28.4	22.1	23.9	17.4	25.2	16.5	20	863.3
[truncated: 134,135 more rows]

## Sheet: Supp. Table 3
D2 (position 4962)
[truncated: 15 more rows]

## Sheet: Supp. Table 4
Peptide	-10lgP	Mass	Length	ppm	m/z	RT	Fraction	Scan	Source File	Area HIV_infected	#Feature	#Feature HIV_infected	Accession	PTM	ASCore	Found by
[truncated: 155,536 more rows]

[truncated: 2 more sheets: Supp. Table 5, Supp. Table 6]
