# Supplementary material for: The translational landscape of HIV-1 infected cells reveals key gene regulatory principles
Source: Nat Struct Mol Biol. 2025 Jan 15;32(5):841–52. doi: 10.1038/s41594-024-01468-3 (PMC12086091; doi:10.1038/s41594-024-01468-3)
Supplement: Supplementary file 5 — Input gene lists and raw output of Gene Ontology analysis for Fig. 1c. [file 41594_2024_1468_MOESM5_ESM.xlsx]

## Sheet: Overview
PANTHER Overrepresentation Test (Released 20231017)
GO Ontology database DOI: 10.5281/zenodo.8436609 Released 2023-10-09
annotation_type	GO biological process complete
correction	False discovery rate (FDR)
test_type	FISHER exact

## Sheet: input_gene_lists
background_list		ribo_up_8h		ribo_down_8h		ribo_up_16h		ribo_down_16h		ribo_up_24h		ribo_down_24h
ENSG00000279457		ENSG00000188976		ENSG00000225630		ENSG00000272449		ENSG00000248527		ENSG00000272106		ENSG00000248527
ENSG00000230021		ENSG00000248333		ENSG00000237973		ENSG00000074800		ENSG00000131591		ENSG00000272449		ENSG00000188976
ENSG00000225630		ENSG00000272449		ENSG00000229344		ENSG00000230679		ENSG00000176022		ENSG00000236423		ENSG00000131591
ENSG00000237973		ENSG00000130764		ENSG00000248527		ENSG00000049239		ENSG00000169972		ENSG00000162426		ENSG00000176022
ENSG00000278791		ENSG00000097021		ENSG00000198744		ENSG00000171608		ENSG00000175756		ENSG00000074800		ENSG00000160087
ENSG00000229344		ENSG00000162408		ENSG00000187634		ENSG00000171603		ENSG00000221978		ENSG00000230679		ENSG00000131584
ENSG00000240409		ENSG00000142599		ENSG00000188290		ENSG00000178585		ENSG00000242485		ENSG00000049239		ENSG00000169972
ENSG00000248527		ENSG00000074800		ENSG00000107404		ENSG00000173614		ENSG00000160072		ENSG00000171608		ENSG00000127054
ENSG00000198744		ENSG00000274258		ENSG00000221978		ENSG00000130939		ENSG00000197785		ENSG00000171603		ENSG00000107404
ENSG00000228327		ENSG00000049239		ENSG00000162585		ENSG00000054523		ENSG00000008130		ENSG00000178585		ENSG00000175756
ENSG00000230092		ENSG00000171608		ENSG00000197921		ENSG00000142657		ENSG00000197921		ENSG00000173614		ENSG00000221978
ENSG00000177757		ENSG00000171603		ENSG00000116251		ENSG00000272078		ENSG00000116251		ENSG00000130939		ENSG00000224870
ENSG00000228794		ENSG00000130939		ENSG00000116237		ENSG00000204624		ENSG00000162408		ENSG00000054523		ENSG00000242485
ENSG00000225880		ENSG00000054523		ENSG00000171735		ENSG00000162490		ENSG00000007923		ENSG00000130940		ENSG00000160072
ENSG00000230699		ENSG00000142657		ENSG00000049245		ENSG00000177000		ENSG00000251503		ENSG00000272078		ENSG00000197785
ENSG00000187634		ENSG00000130940		ENSG00000116649		ENSG00000083444		ENSG00000175279		ENSG00000204624		ENSG00000160075
ENSG00000188976		ENSG00000171824		ENSG00000198793		ENSG00000162496		ENSG00000120948		ENSG00000162490		ENSG00000008130
ENSG00000187961		ENSG00000177000		ENSG00000116670		ENSG00000179743		ENSG00000116649		ENSG00000215910		ENSG00000162585
ENSG00000188290		ENSG00000083444		ENSG00000142634		ENSG00000157191		ENSG00000171824		ENSG00000177000		ENSG00000197921
ENSG00000187608		ENSG00000116688		ENSG00000215908		ENSG00000127463		ENSG00000226849		ENSG00000011021		ENSG00000158109
ENSG00000188157		ENSG00000233421		ENSG00000215381		ENSG00000225986		ENSG00000197312		ENSG00000083444		ENSG00000131697
ENSG00000131591		ENSG00000179051		ENSG00000261326		ENSG00000162543		ENSG00000215695		ENSG00000048707		ENSG00000116251
ENSG00000078808		ENSG00000127463		ENSG00000117318		ENSG00000125944		ENSG00000065526		ENSG00000162496		ENSG00000116237
ENSG00000176022		ENSG00000162543		ENSG00000142676		ENSG00000249087		ENSG00000117118		ENSG00000179743		ENSG00000097021
ENSG00000160087		ENSG00000127483		ENSG00000188529		ENSG00000088280		ENSG00000179051		ENSG00000157191		ENSG00000007923
ENSG00000162572		ENSG00000075151		ENSG00000117616		ENSG00000117305		ENSG00000053372		ENSG00000219481		ENSG00000180758
ENSG00000131584		ENSG00000117298		ENSG00000142669		ENSG00000001460		ENSG00000240490		ENSG00000227751		ENSG00000171612
ENSG00000169972		ENSG00000090686		ENSG00000158062		ENSG00000001461		ENSG00000215381		ENSG00000159423		ENSG00000231181
ENSG00000127054		ENSG00000004487		ENSG00000198830		ENSG00000020633		ENSG00000261326		ENSG00000127463		ENSG00000188807
ENSG00000240731		ENSG00000169641		ENSG00000186501		ENSG00000117643		ENSG00000007968		ENSG00000240490		ENSG00000251503
ENSG00000224051		ENSG00000125944		ENSG00000252947		ENSG00000169442		ENSG00000142676		ENSG00000158747		ENSG00000175279
ENSG00000107404		ENSG00000020633		ENSG00000274266		ENSG00000060642		ENSG00000188529		ENSG00000225986		ENSG00000160049
ENSG00000162576		ENSG00000130695		ENSG00000284543		ENSG00000126709		ENSG00000133226		ENSG00000162543		ENSG00000120948
ENSG00000175756		ENSG00000117713		ENSG00000121753		ENSG00000130772		ENSG00000236782		ENSG00000127483		ENSG00000277726
ENSG00000221978		ENSG00000060642		ENSG00000225828		ENSG00000120656		ENSG00000142684		ENSG00000117298		ENSG00000116649
ENSG00000224870		ENSG00000126705		ENSG00000163875		ENSG00000162511		ENSG00000198830		ENSG00000004487		ENSG00000171824
ENSG00000242485		ENSG00000158161		ENSG00000196449		ENSG00000162512		ENSG00000090273		ENSG00000125944		ENSG00000226849
ENSG00000160072		ENSG00000130766		ENSG00000214114		ENSG00000160050		ENSG00000180198		ENSG00000125945		ENSG00000198793
ENSG00000197785		ENSG00000120656		ENSG00000274944		ENSG00000162520		ENSG00000242125		ENSG00000249087		ENSG00000116670
ENSG00000160075		ENSG00000198492		ENSG00000168653		ENSG00000116514		ENSG00000274266		ENSG00000088280		ENSG00000116691
ENSG00000215014		ENSG00000159023		ENSG00000131238		ENSG00000121903		ENSG00000200087		ENSG00000117318		ENSG00000142634
ENSG00000272106		ENSG00000116350		ENSG00000117000		ENSG00000243749		ENSG00000197989		ENSG00000117305		ENSG00000197312
ENSG00000197530		ENSG00000134644		ENSG00000010803		ENSG00000163867		ENSG00000225616		ENSG00000001460		ENSG00000215695
ENSG00000248333		ENSG00000215899		ENSG00000127124		ENSG00000116560		ENSG00000121753		ENSG00000001461		ENSG00000178715
ENSG00000189339		ENSG00000121774		ENSG00000127125		ENSG00000142686		ENSG00000184007		ENSG00000117602		ENSG00000065526
ENSG00000269737		ENSG00000025800		ENSG00000236876		ENSG00000092853		ENSG00000134684		ENSG00000020633		ENSG00000142632
ENSG00000008128		ENSG00000182866		ENSG00000142937		ENSG00000134698		ENSG00000004455		ENSG00000183726		ENSG00000215908
ENSG00000268575		ENSG00000116478		ENSG00000085998		ENSG00000214193		ENSG00000116898		ENSG00000204178		ENSG00000117118
ENSG00000227775		ENSG00000162521		ENSG00000173660		ENSG00000134697		ENSG00000196449		ENSG00000228172		ENSG00000179051
ENSG00000215790		ENSG00000116514		ENSG00000159658		ENSG00000134690		ENSG00000197982		ENSG00000169442		ENSG00000053372
ENSG00000008130		ENSG00000116560		ENSG00000162368		ENSG00000183431		ENSG00000214114		ENSG00000060642		ENSG00000173436
ENSG00000078369		ENSG00000020129		ENSG00000085832		ENSG00000127603		ENSG00000274944		ENSG00000175793		ENSG00000270136
ENSG00000067606		ENSG00000092853		ENSG00000233664		ENSG00000117000		ENSG00000174574		ENSG00000090020		ENSG00000226396
ENSG00000162585		ENSG00000054118		ENSG00000162384		ENSG00000259943		ENSG00000168653		ENSG00000225159		ENSG00000158748
ENSG00000157933		ENSG00000163877		ENSG00000157193		ENSG00000117016		ENSG00000090621		ENSG00000142784		ENSG00000215381
ENSG00000116151		ENSG00000134697		ENSG00000081870		ENSG00000227527		ENSG00000043514		ENSG00000126709		ENSG00000261326
ENSG00000157916		ENSG00000134690		ENSG00000162402		ENSG00000227533		ENSG00000131238		ENSG00000130775		ENSG00000007968
ENSG00000157911		ENSG00000183431		ENSG00000162601		ENSG00000178922		ENSG00000084073		ENSG00000130772		ENSG00000142676
ENSG00000149527		ENSG00000127603		ENSG00000162604		ENSG00000142949		ENSG00000171793		ENSG00000278274		ENSG00000057757
ENSG00000157881		ENSG00000090621		ENSG00000234088		ENSG00000142945		ENSG00000171790		ENSG00000280498		ENSG00000117308
ENSG00000197921		ENSG00000131236		ENSG00000162607		ENSG00000162415		ENSG00000127124		ENSG00000274582		ENSG00000188529
ENSG00000272449		ENSG00000259943		ENSG00000198160		ENSG00000280670		ENSG00000065978		ENSG00000120656		ENSG00000133226
ENSG00000238164		ENSG00000084070		ENSG00000240692		ENSG00000197429		ENSG00000117395		ENSG00000188060		ENSG00000117632
ENSG00000157873		ENSG00000171793		ENSG00000116754		ENSG00000117461		ENSG00000243710		ENSG00000198492		ENSG00000283938
ENSG00000157870		ENSG00000117394		ENSG00000137955		ENSG00000278139		ENSG00000132768		ENSG00000159023		ENSG00000236782
ENSG00000142606		ENSG00000117399		ENSG00000036549		ENSG00000171357		ENSG00000117419		ENSG00000162511		ENSG00000142684
ENSG00000215912		ENSG00000142949		ENSG00000162642		ENSG00000079277		ENSG00000187147		ENSG00000162512		ENSG00000158062
ENSG00000158109		ENSG00000066135		ENSG00000122417		ENSG00000142961		ENSG00000200169		ENSG00000084628		ENSG00000198830
ENSG00000116213		ENSG00000117408		ENSG00000183291		ENSG00000237424		ENSG00000225721		ENSG00000160050		ENSG00000243905
ENSG00000130764		ENSG00000178028		ENSG00000065243		ENSG00000186564		ENSG00000142937		ENSG00000254553		ENSG00000090273
ENSG00000272153		ENSG00000142945		ENSG00000122482		ENSG00000162373		ENSG00000132781		ENSG00000162521		ENSG00000000938
ENSG00000116198		ENSG00000070785		ENSG00000206817		ENSG00000078618		ENSG00000132780		ENSG00000162522		ENSG00000117751
ENSG00000169598		ENSG00000126107		ENSG00000207523		ENSG00000169213		ENSG00000173660		ENSG00000116514		ENSG00000117748
ENSG00000198912		ENSG00000132780		ENSG00000137970		ENSG00000134744		ENSG00000162368		ENSG00000142920		ENSG00000270605
ENSG00000236423		ENSG00000117461		ENSG00000117620		ENSG00000230138		ENSG00000223390		ENSG00000121903		ENSG00000180198
ENSG00000196581		ENSG00000278139		ENSG00000156875		ENSG00000116209		ENSG00000162377		ENSG00000271741		ENSG00000242125
ENSG00000131697		ENSG00000079277		ENSG00000173810		ENSG00000116133		ENSG00000157193		ENSG00000243749		ENSG00000274266
ENSG00000069424		ENSG00000123473		ENSG00000224550		ENSG00000162600		ENSG00000116221		ENSG00000197056		ENSG00000200087
ENSG00000116254		ENSG00000186564		ENSG00000134186		ENSG00000172456		ENSG00000225632		ENSG00000146463		ENSG00000197989
ENSG00000116251		ENSG00000185104		ENSG00000224699		ENSG00000162599		ENSG00000162402		ENSG00000142686		ENSG00000273544
ENSG00000116237		ENSG00000078618		ENSG00000134248		ENSG00000079739		ENSG00000162601		ENSG00000092853		ENSG00000225616
ENSG00000225077		ENSG00000266993		ENSG00000233839		ENSG00000158966		ENSG00000162607		ENSG00000232335		ENSG00000060656
ENSG00000158292		ENSG00000085840		ENSG00000213281		ENSG00000162434		ENSG00000142864		ENSG00000134698		ENSG00000060688
ENSG00000097021		ENSG00000134748		ENSG00000134259		ENSG00000066557		ENSG00000244389		ENSG00000237749		ENSG00000284543
ENSG00000271746		ENSG00000134744		ENSG00000065183		ENSG00000162613		ENSG00000116754		ENSG00000134697		ENSG00000162517
ENSG00000171680		ENSG00000157184		ENSG00000223345		ENSG00000271576		ENSG00000235079		ENSG00000134690		ENSG00000235790
ENSG00000162408		ENSG00000236723		ENSG00000207205		ENSG00000203943		ENSG00000132485		ENSG00000116954		ENSG00000121753
ENSG00000204859		ENSG00000157216		ENSG00000277918		ENSG00000249237		ENSG00000162623		ENSG00000228436		ENSG00000184007
ENSG00000162413		ENSG00000116133		ENSG00000276216		ENSG00000097096		ENSG00000137955		ENSG00000127603		ENSG00000224066
ENSG00000116273		ENSG00000242396		ENSG00000207501		ENSG00000122417		ENSG00000036549		ENSG00000163909		ENSG00000160051
ENSG00000041988		ENSG00000284686		ENSG00000201558		ENSG00000241975		ENSG00000273338		ENSG00000116983		ENSG00000084623
ENSG00000007923		ENSG00000162407		ENSG00000203814		ENSG00000225492		ENSG00000117155		ENSG00000131236		ENSG00000175130
ENSG00000171735		ENSG00000177606		ENSG00000183598		ENSG00000097046		ENSG00000117174		ENSG00000117000		ENSG00000162520
ENSG00000049245		ENSG00000116641		ENSG00000184678		ENSG00000069702		ENSG00000183291		ENSG00000259943		ENSG00000134684
ENSG00000049246		ENSG00000203965		ENSG00000184260		ENSG00000174842		ENSG00000065243		ENSG00000084073		ENSG00000004455
ENSG00000116288		ENSG00000079739		ENSG00000184270		ENSG00000117500		ENSG00000162664		ENSG00000084070		ENSG00000134686
ENSG00000116285		ENSG00000158966		ENSG00000178096		ENSG00000137962		ENSG00000122482		ENSG00000117016		ENSG00000163866
ENSG00000162426		ENSG00000162434		ENSG00000222222		ENSG00000172339		ENSG00000143033		ENSG00000227527		ENSG00000116560
ENSG00000142599		ENSG00000116675		ENSG00000143420		ENSG00000117569		ENSG00000067334		ENSG00000227533		ENSG00000126067
ENSG00000234619		ENSG00000142864		ENSG00000143390		ENSG00000188641		ENSG00000156876		ENSG00000283973		ENSG00000092847
ENSG00000224315		ENSG00000066557		ENSG00000197747		ENSG00000156869		ENSG00000122435		ENSG00000066322		ENSG00000214193
ENSG00000074800		ENSG00000116761		ENSG00000163191		ENSG00000162688		ENSG00000122477		ENSG00000178922		ENSG00000116898
ENSG00000274258		ENSG00000162613		ENSG00000160741		ENSG00000228084		ENSG00000134186		ENSG00000142949		ENSG00000163875
ENSG00000230679		ENSG00000137947		ENSG00000143543		ENSG00000117620		ENSG00000143106		ENSG00000066135		ENSG00000116922
ENSG00000180758		ENSG00000137944		ENSG00000177954		ENSG00000241073		ENSG00000121931		ENSG00000200169		ENSG00000185090
ENSG00000228526		ENSG00000213516		ENSG00000143612		ENSG00000162695		ENSG00000243960		ENSG00000142945		ENSG00000196449
ENSG00000049239		ENSG00000097046		ENSG00000143590		ENSG00000170989		ENSG00000116455		ENSG00000070785		ENSG00000197982
ENSG00000171621		ENSG00000069702		ENSG00000160766		ENSG00000134215		ENSG00000233839		ENSG00000126107		ENSG00000183431
ENSG00000284693		ENSG00000162676		ENSG00000280466		ENSG00000116266		ENSG00000197323		ENSG00000162415		ENSG00000183520
ENSG00000171612		ENSG00000137942		ENSG00000281394		ENSG00000270066		ENSG00000052723		ENSG00000280670		ENSG00000214114
ENSG00000231181		ENSG00000178596		ENSG00000260238		ENSG00000278249		ENSG00000173218		ENSG00000197429		ENSG00000274944
ENSG00000188807		ENSG00000117519		ENSG00000198952		ENSG00000134222		ENSG00000065183		ENSG00000171357		ENSG00000174574
ENSG00000171608		ENSG00000172339		ENSG00000198965		ENSG00000134243		ENSG00000265241		ENSG00000079277		ENSG00000168653
ENSG00000171603		ENSG00000188641		ENSG00000236656		ENSG00000181754		ENSG00000201558		ENSG00000142961		ENSG00000217897
ENSG00000178585		ENSG00000156869		ENSG00000198703		ENSG00000168765		ENSG00000206828		ENSG00000123473		ENSG00000090621
ENSG00000162441		ENSG00000162688		ENSG00000158769		ENSG00000259834		ENSG00000203814		ENSG00000237424		ENSG00000228060
ENSG00000173614		ENSG00000156876		ENSG00000143256		ENSG00000143119		ENSG00000183598		ENSG00000186564		ENSG00000043514
ENSG00000202415		ENSG00000162695		ENSG00000081721		ENSG00000156171		ENSG00000184260		ENSG00000123091		ENSG00000168389
ENSG00000130939		ENSG00000170989		ENSG00000143157		ENSG00000134255		ENSG00000184270		ENSG00000078618		ENSG00000131238
ENSG00000054523		ENSG00000085433		ENSG00000143190		ENSG00000273221		ENSG00000143401		ENSG00000169213		ENSG00000066136
ENSG00000142657		ENSG00000031698		ENSG00000198821		ENSG00000162777		ENSG00000118292		ENSG00000134744		ENSG00000171793
ENSG00000271989		ENSG00000168710		ENSG00000233328		ENSG00000064886		ENSG00000143436		ENSG00000162378		ENSG00000281207
ENSG00000251503		ENSG00000143093		ENSG00000117533		ENSG00000173947		ENSG00000143365		ENSG00000157184		ENSG00000171790
ENSG00000175279		ENSG00000162775		ENSG00000234741		ENSG00000143079		ENSG00000163191		ENSG00000236723		ENSG00000010803
ENSG00000241563		ENSG00000143119		ENSG00000185278		ENSG00000155366		ENSG00000160741		ENSG00000225675		ENSG00000127124
ENSG00000160049		ENSG00000064886		ENSG00000135870		ENSG00000271810		ENSG00000143543		ENSG00000230138		ENSG00000171960
ENSG00000142655		ENSG00000064703		ENSG00000252906		ENSG00000081026		ENSG00000177954		ENSG00000116209		ENSG00000065978
ENSG00000130940		ENSG00000155366		ENSG00000251875		ENSG00000116793		ENSG00000143612		ENSG00000116133		ENSG00000164010
ENSG00000272078		ENSG00000271810		ENSG00000264916		ENSG00000143061		ENSG00000143569		ENSG00000242396		ENSG00000117395
ENSG00000120948		ENSG00000155380		ENSG00000236719		ENSG00000183508		ENSG00000173207		ENSG00000162600		ENSG00000243710
ENSG00000277726		ENSG00000198799		ENSG00000231684		ENSG00000277610		ENSG00000163479		ENSG00000162601		ENSG00000126091
ENSG00000116649		ENSG00000081026		ENSG00000116406		ENSG00000121851		ENSG00000160803		ENSG00000177606		ENSG00000132768
ENSG00000171824		ENSG00000197323		ENSG00000229989		ENSG00000116128		ENSG00000260238		ENSG00000172456		ENSG00000117419
ENSG00000226849		ENSG00000236480		ENSG00000159346		ENSG00000231551		ENSG00000160783		ENSG00000162599		ENSG00000187147
ENSG00000230337		ENSG00000009307		ENSG00000202300		ENSG00000280649		ENSG00000198952		ENSG00000116641		ENSG00000225721
ENSG00000198793		ENSG00000163399		ENSG00000198625		ENSG00000159164		ENSG00000160818		ENSG00000230798		ENSG00000142937
ENSG00000225602		ENSG00000203865		ENSG00000158711		ENSG00000023902		ENSG00000143321		ENSG00000088035		ENSG00000186603
ENSG00000120942		ENSG00000143061		ENSG00000180667		ENSG00000143437		ENSG00000183853		ENSG00000079739		ENSG00000132781
ENSG00000204624		ENSG00000116830		ENSG00000225338		ENSG00000143409		ENSG00000198703		ENSG00000158966		ENSG00000132773
ENSG00000116661		ENSG00000198162		ENSG00000143499		ENSG00000143443		ENSG00000158710		ENSG00000162434		ENSG00000132763
ENSG00000132879		ENSG00000183508		ENSG00000143742		ENSG00000213190		ENSG00000143256		ENSG00000116678		ENSG00000117450
ENSG00000116670		ENSG00000092621		ENSG00000143774		ENSG00000143434		ENSG00000158882		ENSG00000152763		ENSG00000132780
ENSG00000162490		ENSG00000134250		ENSG00000154429		ENSG00000163155		ENSG00000081721		ENSG00000024526		ENSG00000085999
ENSG00000177674		ENSG00000186141		ENSG00000135749		ENSG00000143375		ENSG00000143157		ENSG00000066557		ENSG00000173660
ENSG00000177000		ENSG00000180867		ENSG00000173726		ENSG00000182134		ENSG00000152382		ENSG00000244389		ENSG00000162368
ENSG00000011021		ENSG00000116128		ENSG00000162885		ENSG00000203288		ENSG00000143190		ENSG00000197568		ENSG00000198841
ENSG00000242349		ENSG00000227733		ENSG00000143669		ENSG00000197747		ENSG00000198821		ENSG00000116761		ENSG00000223390
ENSG00000199347		ENSG00000159164		ENSG00000270188		ENSG00000197956		ENSG00000234741		ENSG00000254685		ENSG00000085840
ENSG00000201801		ENSG00000143368		ENSG00000203667		ENSG00000143578		ENSG00000116161		ENSG00000137968		ENSG00000162377
ENSG00000116685		ENSG00000264522		ENSG00000171163		ENSG00000272654		ENSG00000264916		ENSG00000207241		ENSG00000162385
ENSG00000083444		ENSG00000136631		ENSG00000143727		ENSG00000143575		ENSG00000121454		ENSG00000142892		ENSG00000157193
ENSG00000116688		ENSG00000163125		ENSG00000182551		ENSG00000169242		ENSG00000116406		ENSG00000077254		ENSG00000116221
ENSG00000116691		ENSG00000143437		ENSG00000171865		ENSG00000179085		ENSG00000047410		ENSG00000162616		ENSG00000225632
ENSG00000048707		ENSG00000143379		ENSG00000163009		ENSG00000160752		ENSG00000157181		ENSG00000137941		ENSG00000162402
ENSG00000162496		ENSG00000143409		ENSG00000055917		ENSG00000225855		ENSG00000116750		ENSG00000142875		ENSG00000162607
ENSG00000116731		ENSG00000143434		ENSG00000228474		ENSG00000143622		ENSG00000213047		ENSG00000203943		ENSG00000198160
ENSG00000142634		ENSG00000163155		ENSG00000163795		ENSG00000236947		ENSG00000229989		ENSG00000122432		ENSG00000142864
ENSG00000132906		ENSG00000143398		ENSG00000163811		ENSG00000143319		ENSG00000143851		ENSG00000117151		ENSG00000116754
ENSG00000116138		ENSG00000159352		ENSG00000171055		ENSG00000132694		ENSG00000158615		ENSG00000122417		ENSG00000235079
ENSG00000251866		ENSG00000143442		ENSG00000115904		ENSG00000229914		ENSG00000198625		ENSG00000153936		ENSG00000132485
ENSG00000272510		ENSG00000143375		ENSG00000273269		ENSG00000176320		ENSG00000158711		ENSG00000267561		ENSG00000162623
ENSG00000116771		ENSG00000182134		ENSG00000143933		ENSG00000158477		ENSG00000180667		ENSG00000143013		ENSG00000137955
ENSG00000235084		ENSG00000271853		ENSG00000230327		ENSG00000163565		ENSG00000117625		ENSG00000065243		ENSG00000201487
ENSG00000197312		ENSG00000272030		ENSG00000275052		ENSG00000177807		ENSG00000174606		ENSG00000137944		ENSG00000036549
ENSG00000215695		ENSG00000160679		ENSG00000232713		ENSG00000122218		ENSG00000067533		ENSG00000225492		ENSG00000162613
ENSG00000116786		ENSG00000143621		ENSG00000173209		ENSG00000162738		ENSG00000136628		ENSG00000197147		ENSG00000273338
ENSG00000237938		ENSG00000143624		ENSG00000115464		ENSG00000228863		ENSG00000154380		ENSG00000122482		ENSG00000117133
ENSG00000233954		ENSG00000143614		ENSG00000143952		ENSG00000117091		ENSG00000163050		ENSG00000097046		ENSG00000117155
ENSG00000179743		ENSG00000143575		ENSG00000143971		ENSG00000215845		ENSG00000143740		ENSG00000069702		ENSG00000162642
ENSG00000065526		ENSG00000179085		ENSG00000087338		ENSG00000186517		ENSG00000081692		ENSG00000174842		ENSG00000117174
ENSG00000116809		ENSG00000169231		ENSG00000258881		ENSG00000158864		ENSG00000201321		ENSG00000067208		ENSG00000183291
ENSG00000142632		ENSG00000177628		ENSG00000144043		ENSG00000158887		ENSG00000135763		ENSG00000206680		ENSG00000241975
ENSG00000132881		ENSG00000160752		ENSG00000135617		ENSG00000283696		ENSG00000135749		ENSG00000117500		ENSG00000234518
ENSG00000037637		ENSG00000225855		ENSG00000163013		ENSG00000132196		ENSG00000059588		ENSG00000137942		ENSG00000162664
ENSG00000055070		ENSG00000116580		ENSG00000144034		ENSG00000232995		ENSG00000173726		ENSG00000023909		ENSG00000162676
ENSG00000226457		ENSG00000116584		ENSG00000114978		ENSG00000224358		ENSG00000143669		ENSG00000137962		ENSG00000122406
ENSG00000187144		ENSG00000163468		ENSG00000115307		ENSG00000143158		ENSG00000235674		ENSG00000178596		ENSG00000143033
ENSG00000157191		ENSG00000132694		ENSG00000115350		ENSG00000143164		ENSG00000119285		ENSG00000117528		ENSG00000067334
ENSG00000080947		ENSG00000117036		ENSG00000034510		ENSG00000076258		ENSG00000240963		ENSG00000117519		ENSG00000241073
ENSG00000219481		ENSG00000176320		ENSG00000229604		ENSG00000117523		ENSG00000035687		ENSG00000172339		ENSG00000122435
ENSG00000215908		ENSG00000158477		ENSG00000172086		ENSG00000283683		ENSG00000203667		ENSG00000271092		ENSG00000134186
ENSG00000283773		ENSG00000163565		ENSG00000153574		ENSG00000235750		ENSG00000162851		ENSG00000117569		ENSG00000143106
ENSG00000186301		ENSG00000143315		ENSG00000172005		ENSG00000135837		ENSG00000171163		ENSG00000188641		ENSG00000134248
ENSG00000236698		ENSG00000162729		ENSG00000231062		ENSG00000116260		ENSG00000182551		ENSG00000156869		ENSG00000273221
ENSG00000058453		ENSG00000122218		ENSG00000174501		ENSG00000153029		ENSG00000255767		ENSG00000162688		ENSG00000243960
ENSG00000272426		ENSG00000228863		ENSG00000135976		ENSG00000135821		ENSG00000171865		ENSG00000228084		ENSG00000116455
ENSG00000226526		ENSG00000117091		ENSG00000071073		ENSG00000135828		ENSG00000234171		ENSG00000156876		ENSG00000116489
ENSG00000159363		ENSG00000186517		ENSG00000170485		ENSG00000143333		ENSG00000171863		ENSG00000137992		ENSG00000155363
ENSG00000117118		ENSG00000158793		ENSG00000071082		ENSG00000135829		ENSG00000171848		ENSG00000170989		ENSG00000225075
ENSG00000179051		ENSG00000158864		ENSG00000135968		ENSG00000162704		ENSG00000284681		ENSG00000134215		ENSG00000233839
ENSG00000255275		ENSG00000283696		ENSG00000144161		ENSG00000116667		ENSG00000115758		ENSG00000162636		ENSG00000236887
ENSG00000159423		ENSG00000132196		ENSG00000189223		ENSG00000121486		ENSG00000115761		ENSG00000116266		ENSG00000009307
ENSG00000169991		ENSG00000143149		ENSG00000125629		ENSG00000116668		ENSG00000055917		ENSG00000121957		ENSG00000052723
ENSG00000272084		ENSG00000143179		ENSG00000233741		ENSG00000116690		ENSG00000138018		ENSG00000085433		ENSG00000173218
ENSG00000127481		ENSG00000143158		ENSG00000264229		ENSG00000225462		ENSG00000138074		ENSG00000270066		ENSG00000116830
ENSG00000230424		ENSG00000075945		ENSG00000201470		ENSG00000090104		ENSG00000115241		ENSG00000278249		ENSG00000065183
ENSG00000127463		ENSG00000076258		ENSG00000196604		ENSG00000116747		ENSG00000213639		ENSG00000134222		ENSG00000116874
ENSG00000053372		ENSG00000117523		ENSG00000082258		ENSG00000272579		ENSG00000163811		ENSG00000134243		ENSG00000231365
ENSG00000211454		ENSG00000283683		ENSG00000115850		ENSG00000066279		ENSG00000276517		ENSG00000181754		ENSG00000275538
ENSG00000162482		ENSG00000010165		ENSG00000226806		ENSG00000081237		ENSG00000279519		ENSG00000168765		ENSG00000277610
ENSG00000053371		ENSG00000117593		ENSG00000080345		ENSG00000162702		ENSG00000218739		ENSG00000213366		ENSG00000223345
ENSG00000040487		ENSG00000152061		ENSG00000162980		ENSG00000118193		ENSG00000115816		ENSG00000168710		ENSG00000276216
ENSG00000077549		ENSG00000057252		ENSG00000196504		ENSG00000118200		ENSG00000115875		ENSG00000143119		ENSG00000265241
ENSG00000173436		ENSG00000143337		ENSG00000153234		ENSG00000116857		ENSG00000138050		ENSG00000121931		ENSG00000201558
ENSG00000270136		ENSG00000135837		ENSG00000198586		ENSG00000174307		ENSG00000138095		ENSG00000156171		ENSG00000274210
ENSG00000226396		ENSG00000116260		ENSG00000152256		ENSG00000176393		ENSG00000143933		ENSG00000134255		ENSG00000206828
ENSG00000158747		ENSG00000230124		ENSG00000115966		ENSG00000143862		ENSG00000095002		ENSG00000162777		ENSG00000203814
ENSG00000169914		ENSG00000162783		ENSG00000277948		ENSG00000058668		ENSG00000068878		ENSG00000064886		ENSG00000183598
ENSG00000225986		ENSG00000135821		ENSG00000206788		ENSG00000122188		ENSG00000143947		ENSG00000173947		ENSG00000272196
ENSG00000162543		ENSG00000135828		ENSG00000223096		ENSG00000133056		ENSG00000138035		ENSG00000197852		ENSG00000184678
ENSG00000162545		ENSG00000143333		ENSG00000116095		ENSG00000133069		ENSG00000115464		ENSG00000064703		ENSG00000184260
ENSG00000090432		ENSG00000135829		ENSG00000115232		ENSG00000117280		ENSG00000082898		ENSG00000143079		ENSG00000184270
ENSG00000158828		ENSG00000121486		ENSG00000138434		ENSG00000266028		ENSG00000170264		ENSG00000155366		ENSG00000178096
ENSG00000117242		ENSG00000047410		ENSG00000128699		ENSG00000136634		ENSG00000143971		ENSG00000271810		ENSG00000143368
ENSG00000244038		ENSG00000116747		ENSG00000144395		ENSG00000284486		ENSG00000115946		ENSG00000155380		ENSG00000118292
ENSG00000127483		ENSG00000066279		ENSG00000115541		ENSG00000162894		ENSG00000163219		ENSG00000198799		ENSG00000143420
ENSG00000075151		ENSG00000236468		ENSG00000115896		ENSG00000196352		ENSG00000116001		ENSG00000081026		ENSG00000269621
ENSG00000117298		ENSG00000162702		ENSG00000013441		ENSG00000117322		ENSG00000035141		ENSG00000134242		ENSG00000143436
ENSG00000142794		ENSG00000118193		ENSG00000155744		ENSG00000203710		ENSG00000124383		ENSG00000197323		ENSG00000143450
ENSG00000076864		ENSG00000081277		ENSG00000119013		ENSG00000009790		ENSG00000075292		ENSG00000236480		ENSG00000249602
ENSG00000090686		ENSG00000174307		ENSG00000116030		ENSG00000162757		ENSG00000135632		ENSG00000175984		ENSG00000143365
ENSG00000142798		ENSG00000117139		ENSG00000114942		ENSG00000117597		ENSG00000163013		ENSG00000163399		ENSG00000163191
ENSG00000228397		ENSG00000058668		ENSG00000197756		ENSG00000054392		ENSG00000116127		ENSG00000203865		ENSG00000160679
ENSG00000218510		ENSG00000133056		ENSG00000144580		ENSG00000153363		ENSG00000163170		ENSG00000143061		ENSG00000143553
ENSG00000070831		ENSG00000117222		ENSG00000230406		ENSG00000117691		ENSG00000114978		ENSG00000198162		ENSG00000143621
ENSG00000234397		ENSG00000133069		ENSG00000144468		ENSG00000198468		ENSG00000065911		ENSG00000196505		ENSG00000198837
ENSG00000184677		ENSG00000196352		ENSG00000223198		ENSG00000143494		ENSG00000188687		ENSG00000092621		ENSG00000160741
ENSG00000004487		ENSG00000117322		ENSG00000187514		ENSG00000230461		ENSG00000115307		ENSG00000134250		ENSG00000143543
ENSG00000169641		ENSG00000009790		ENSG00000144524		ENSG00000117707		ENSG00000204792		ENSG00000266338		ENSG00000177954
ENSG00000215381		ENSG00000170385		ENSG00000135930		ENSG00000117724		ENSG00000115364		ENSG00000121851		ENSG00000143549
ENSG00000261326		ENSG00000143476		ENSG00000077044		ENSG00000118873		ENSG00000005436		ENSG00000116128		ENSG00000143612
ENSG00000125944		ENSG00000198468		ENSG00000258984		ENSG00000234754		ENSG00000200488		ENSG00000231551		ENSG00000160688
ENSG00000125945		ENSG00000117707		ENSG00000132330		ENSG00000143507		ENSG00000237077		ENSG00000280649		ENSG00000173171
ENSG00000249087		ENSG00000136628		ENSG00000172428		ENSG00000154305		ENSG00000168906		ENSG00000269713		ENSG00000160753
ENSG00000201405		ENSG00000162813		ENSG00000144504		ENSG00000187554		ENSG00000168894		ENSG00000159164		ENSG00000132680
ENSG00000088280		ENSG00000118873		ENSG00000162804		ENSG00000143502		ENSG00000132300		ENSG00000136631		ENSG00000160803
ENSG00000007968		ENSG00000234754		ENSG00000237940		ENSG00000143799		ENSG00000222724		ENSG00000143401		ENSG00000260238
ENSG00000117318		ENSG00000143507		ENSG00000134109		ENSG00000143772		ENSG00000153574		ENSG00000163125		ENSG00000160783
ENSG00000142676		ENSG00000154305		ENSG00000189229		ENSG00000181450		ENSG00000172005		ENSG00000143437		ENSG00000160781
ENSG00000011007		ENSG00000143514		ENSG00000156959		ENSG00000116574		ENSG00000231062		ENSG00000143409		ENSG00000198952
ENSG00000236810		ENSG00000162923		ENSG00000250151		ENSG00000069248		ENSG00000232931		ENSG00000143443		ENSG00000163468
ENSG00000057757		ENSG00000143815		ENSG00000214021		ENSG00000116903		ENSG00000174501		ENSG00000143434		ENSG00000160818
ENSG00000011009		ENSG00000154380		ENSG00000269886		ENSG00000010072		ENSG00000158050		ENSG00000163155		ENSG00000143319
ENSG00000117308		ENSG00000143819		ENSG00000163702		ENSG00000162946		ENSG00000084090		ENSG00000143375		ENSG00000143314
ENSG00000117305		ENSG00000143751		ENSG00000254999		ENSG00000054267		ENSG00000204685		ENSG00000182134		ENSG00000143321
ENSG00000230228		ENSG00000182827		ENSG00000144713		ENSG00000086619		ENSG00000135976		ENSG00000203288		ENSG00000183853
ENSG00000189266		ENSG00000143799		ENSG00000163528		ENSG00000116984		ENSG00000135940		ENSG00000197747		ENSG00000158473
ENSG00000188529		ENSG00000143772		ENSG00000225733		ENSG00000143702		ENSG00000071082		ENSG00000197956		ENSG00000198703
ENSG00000001460		ENSG00000069248		ENSG00000226427		ENSG00000117020		ENSG00000153107		ENSG00000196420		ENSG00000163565
ENSG00000001461		ENSG00000116903		ENSG00000263740		ENSG00000153187		ENSG00000144161		ENSG00000196154		ENSG00000158710
ENSG00000117602		ENSG00000010072		ENSG00000114166		ENSG00000153207		ENSG00000125630		ENSG00000143614		ENSG00000143256
ENSG00000133226		ENSG00000059588		ENSG00000129810		ENSG00000232347		ENSG00000144136		ENSG00000143578		ENSG00000158882
ENSG00000169504		ENSG00000168264		ENSG00000174738		ENSG00000175137		ENSG00000136682		ENSG00000272654		ENSG00000143257
ENSG00000020633		ENSG00000228830		ENSG00000187118		ENSG00000151692		ENSG00000228857		ENSG00000143569		ENSG00000081721
ENSG00000117614		ENSG00000188739		ENSG00000163512		ENSG00000115738		ENSG00000226479		ENSG00000163344		ENSG00000237463
ENSG00000117616		ENSG00000054267		ENSG00000144642		ENSG00000134313		ENSG00000264229		ENSG00000163346		ENSG00000237783
ENSG00000183726		ENSG00000222650		ENSG00000091317		ENSG00000134330		ENSG00000155438		ENSG00000160685		ENSG00000143179
ENSG00000188672		ENSG00000186197		ENSG00000201315		ENSG00000115756		ENSG00000223118		ENSG00000143537		ENSG00000283936
ENSG00000204178		ENSG00000244457		ENSG00000144674		ENSG00000162976		ENSG00000169967		ENSG00000169242		ENSG00000143157
ENSG00000117643		ENSG00000116984		ENSG00000114739		ENSG00000134318		ENSG00000152082		ENSG00000169241		ENSG00000152382
ENSG00000162430		ENSG00000091483		ENSG00000144659		ENSG00000196208		ENSG00000136718		ENSG00000179085		ENSG00000143190
ENSG00000255054		ENSG00000174371		ENSG00000008324		ENSG00000239899		ENSG00000082258		ENSG00000177628		ENSG00000198821
ENSG00000228172		ENSG00000143702		ENSG00000114857		ENSG00000071575		ENSG00000144224		ENSG00000160752		ENSG00000117523
ENSG00000117640		ENSG00000153187		ENSG00000280571		ENSG00000151779		ENSG00000115850		ENSG00000225855		ENSG00000117586
ENSG00000272478		ENSG00000153207		ENSG00000181061		ENSG00000163029		ENSG00000226806		ENSG00000143622		ENSG00000234741
ENSG00000127423		ENSG00000175137		ENSG00000261786		ENSG00000178295		ENSG00000080345		ENSG00000163479		ENSG00000116161
ENSG00000236528		ENSG00000232718		ENSG00000186448		ENSG00000183891		ENSG00000162980		ENSG00000160789		ENSG00000213058
ENSG00000182749		ENSG00000134313		ENSG00000163807		ENSG00000198399		ENSG00000283228		ENSG00000236947		ENSG00000264916
ENSG00000117632		ENSG00000119203		ENSG00000163817		ENSG00000119772		ENSG00000196504		ENSG00000143320		ENSG00000135829
ENSG00000283938		ENSG00000171848		ENSG00000163818		ENSG00000084731		ENSG00000241399		ENSG00000027869		ENSG00000116406
ENSG00000158006		ENSG00000284681		ENSG00000160799		ENSG00000084754		ENSG00000138385		ENSG00000132694		ENSG00000116679
ENSG00000158008		ENSG00000143870		ENSG00000232112		ENSG00000084774		ENSG00000198586		ENSG00000117036		ENSG00000116750
ENSG00000175087		ENSG00000196208		ENSG00000244380		ENSG00000243147		ENSG00000172878		ENSG00000229914		ENSG00000229989
ENSG00000197245		ENSG00000134324		ENSG00000114268		ENSG00000119801		ENSG00000172845		ENSG00000176320		ENSG00000231333
ENSG00000236782		ENSG00000079785		ENSG00000214706		ENSG00000213626		ENSG00000218175		ENSG00000158477		ENSG00000223396
ENSG00000142684		ENSG00000163029		ENSG00000114383		ENSG00000055332		ENSG00000170144		ENSG00000236656		ENSG00000134375
ENSG00000142675		ENSG00000183891		ENSG00000145050		ENSG00000272054		ENSG00000116044		ENSG00000177807		ENSG00000143851
ENSG00000130695		ENSG00000119778		ENSG00000114841		ENSG00000213553		ENSG00000116095		ENSG00000162734		ENSG00000077157
ENSG00000142669		ENSG00000163026		ENSG00000163930		ENSG00000143889		ENSG00000236667		ENSG00000162736		ENSG00000159388
ENSG00000158062		ENSG00000119772		ENSG00000114904		ENSG00000115904		ENSG00000115232		ENSG00000162738		ENSG00000182004
ENSG00000169442		ENSG00000217643		ENSG00000163946		ENSG00000230587		ENSG00000077232		ENSG00000228863		ENSG00000158615
ENSG00000176092		ENSG00000084731		ENSG00000157500		ENSG00000138078		ENSG00000065548		ENSG00000117091		ENSG00000198625
ENSG00000117682		ENSG00000084733		ENSG00000239388		ENSG00000171132		ENSG00000115368		ENSG00000215845		ENSG00000158711
ENSG00000223583		ENSG00000084754		ENSG00000174839		ENSG00000116016		ENSG00000173559		ENSG00000186517		ENSG00000180667
ENSG00000225891		ENSG00000138029		ENSG00000172986		ENSG00000116062		ENSG00000144381		ENSG00000158864		ENSG00000117597
ENSG00000198830		ENSG00000119777		ENSG00000255423		ENSG00000170802		ENSG00000115541		ENSG00000158887		ENSG00000143493
ENSG00000117676		ENSG00000138073		ENSG00000163320		ENSG00000243244		ENSG00000270757		ENSG00000143226		ENSG00000143476
ENSG00000260063		ENSG00000084774		ENSG00000175105		ENSG00000068781		ENSG00000247626		ENSG00000118217		ENSG00000225338
ENSG00000117713		ENSG00000115211		ENSG00000269028		ENSG00000115306		ENSG00000115896		ENSG00000132196		ENSG00000117691
ENSG00000060642		ENSG00000163798		ENSG00000081154		ENSG00000162997		ENSG00000162971		ENSG00000143248		ENSG00000143499
ENSG00000204160		ENSG00000158019		ENSG00000163519		ENSG00000115355		ENSG00000155744		ENSG00000232995		ENSG00000067533
ENSG00000175793		ENSG00000075426		ENSG00000114529		ENSG00000275052		ENSG00000116030		ENSG00000143228		ENSG00000136628
ENSG00000142751		ENSG00000213626		ENSG00000174500		ENSG00000272606		ENSG00000055044		ENSG00000224358		ENSG00000232883
ENSG00000198746		ENSG00000158089		ENSG00000206530		ENSG00000162924		ENSG00000114942		ENSG00000143158		ENSG00000143498
ENSG00000090273		ENSG00000115760		ENSG00000176542		ENSG00000267520		ENSG00000207406		ENSG00000143147		ENSG00000154380
ENSG00000253368		ENSG00000018699		ENSG00000121579		ENSG00000241625		ENSG00000118246		ENSG00000076258		ENSG00000143742
ENSG00000090020		ENSG00000049323		ENSG00000184307		ENSG00000014641		ENSG00000197713		ENSG00000283683		ENSG00000255835
ENSG00000229985		ENSG00000119812		ENSG00000240912		ENSG00000143995		ENSG00000144451		ENSG00000197959		ENSG00000143811
ENSG00000214973		ENSG00000228262		ENSG00000259976		ENSG00000204923		ENSG00000279348		ENSG00000135845		ENSG00000143799
ENSG00000225159		ENSG00000055332		ENSG00000163389		ENSG00000169621		ENSG00000260804		ENSG00000076321		ENSG00000163050
ENSG00000142784		ENSG00000224891		ENSG00000138495		ENSG00000163217		ENSG00000197756		ENSG00000120334		ENSG00000081692
ENSG00000186501		ENSG00000163214		ENSG00000163428		ENSG00000198380		ENSG00000144580		ENSG00000117593		ENSG00000143761
ENSG00000206888		ENSG00000224875		ENSG00000244441		ENSG00000169599		ENSG00000074582		ENSG00000152061		ENSG00000162910
ENSG00000241547		ENSG00000143924		ENSG00000065518		ENSG00000115977		ENSG00000123992		ENSG00000235750		ENSG00000143774
ENSG00000142765		ENSG00000138095		ENSG00000051341		ENSG00000196975		ENSG00000230406		ENSG00000252906		ENSG00000168148
ENSG00000142733		ENSG00000138078		ENSG00000173230		ENSG00000115998		ENSG00000116120		ENSG00000213057		ENSG00000168159
ENSG00000181773		ENSG00000068784		ENSG00000160124		ENSG00000116005		ENSG00000169047		ENSG00000116191		ENSG00000135801
ENSG00000158195		ENSG00000116016		ENSG00000163884		ENSG00000163235		ENSG00000144468		ENSG00000057252		ENSG00000135763
ENSG00000126705		ENSG00000068724		ENSG00000251474		ENSG00000237751		ENSG00000187514		ENSG00000143337		ENSG00000135749
ENSG00000000938		ENSG00000116062		ENSG00000228252		ENSG00000239322		ENSG00000144524		ENSG00000116260		ENSG00000059588
ENSG00000235912		ENSG00000138081		ENSG00000249020		ENSG00000124357		ENSG00000258984		ENSG00000143324		ENSG00000173726
ENSG00000233975		ENSG00000170802		ENSG00000274810		ENSG00000124374		ENSG00000132330		ENSG00000153029		ENSG00000168243
ENSG00000126709		ENSG00000115239		ENSG00000163781		ENSG00000144036		ENSG00000132323		ENSG00000162783		ENSG00000143669
ENSG00000009780		ENSG00000270898		ENSG00000163785		ENSG00000135617		ENSG00000132326		ENSG00000135821		ENSG00000235674
ENSG00000117758		ENSG00000115306		ENSG00000114107		ENSG00000204843		ENSG00000063660		ENSG00000135828		ENSG00000119285
ENSG00000117751		ENSG00000238018		ENSG00000114120		ENSG00000005448		ENSG00000162804		ENSG00000143333		ENSG00000091483
ENSG00000252947		ENSG00000115484		ENSG00000155893		ENSG00000239779		ENSG00000168385		ENSG00000135838		ENSG00000240963
ENSG00000130775		ENSG00000014641		ENSG00000114744		ENSG00000135622		ENSG00000006607		ENSG00000116667		ENSG00000035687
ENSG00000117748		ENSG00000169764		ENSG00000244265		ENSG00000272711		ENSG00000176946		ENSG00000121486		ENSG00000203667
ENSG00000158156		ENSG00000115902		ENSG00000114850		ENSG00000270696		ENSG00000168395		ENSG00000116668		ENSG00000153187
ENSG00000158161		ENSG00000143995		ENSG00000163660		ENSG00000034510		ENSG00000235351		ENSG00000047410		ENSG00000203666
ENSG00000228589		ENSG00000198380		ENSG00000248710		ENSG00000042445		ENSG00000280119		ENSG00000225462		ENSG00000162851
ENSG00000169403		ENSG00000115977		ENSG00000068885		ENSG00000115459		ENSG00000070950		ENSG00000090104		ENSG00000232347
ENSG00000126698		ENSG00000179818		ENSG00000196542		ENSG00000042493		ENSG00000154743		ENSG00000116747		ENSG00000162714
ENSG00000130770		ENSG00000169564		ENSG00000008952		ENSG00000168899		ENSG00000088726		ENSG00000066279		ENSG00000171163
ENSG00000130766		ENSG00000237751		ENSG00000136603		ENSG00000068654		ENSG00000144713		ENSG00000177888		ENSG00000032389
ENSG00000130772		ENSG00000239322		ENSG00000163584		ENSG00000273080		ENSG00000163528		ENSG00000151414		ENSG00000182551
ENSG00000204138		ENSG00000144036		ENSG00000177565		ENSG00000249884		ENSG00000131389		ENSG00000081237		ENSG00000235078
ENSG00000229820		ENSG00000135624		ENSG00000171121		ENSG00000153563		ENSG00000177463		ENSG00000162702		ENSG00000171865
ENSG00000180198		ENSG00000116127		ENSG00000043093		ENSG00000222041		ENSG00000174738		ENSG00000118193		ENSG00000234171
ENSG00000242125		ENSG00000264324		ENSG00000163888		ENSG00000275111		ENSG00000163512		ENSG00000118200		ENSG00000171863
ENSG00000274266		ENSG00000204843		ENSG00000233565		ENSG00000144028		ENSG00000230830		ENSG00000229191		ENSG00000134330
ENSG00000200087		ENSG00000115275		ENSG00000133657		ENSG00000158158		ENSG00000201315		ENSG00000116857		ENSG00000134308
ENSG00000231468		ENSG00000115325		ENSG00000145014		ENSG00000040933		ENSG00000144674		ENSG00000174307		ENSG00000115750
ENSG00000180098		ENSG00000159399		ENSG00000242086		ENSG00000071073		ENSG00000144659		ENSG00000176393		ENSG00000171848
ENSG00000197989		ENSG00000163541		ENSG00000176945		ENSG00000226791		ENSG00000188846		ENSG00000273478		ENSG00000284681
ENSG00000278274		ENSG00000235847		ENSG00000075711		ENSG00000158417		ENSG00000226845		ENSG00000143862		ENSG00000115758
ENSG00000273544		ENSG00000168906		ENSG00000182899		ENSG00000198914		ENSG00000114857		ENSG00000117139		ENSG00000115761
ENSG00000280498		ENSG00000168883		ENSG00000182903		ENSG00000115652		ENSG00000163807		ENSG00000233791		ENSG00000234818
ENSG00000274582		ENSG00000068654		ENSG00000169020		ENSG00000153165		ENSG00000160799		ENSG00000058668		ENSG00000169016
ENSG00000120656		ENSG00000132305		ENSG00000185619		ENSG00000196862		ENSG00000160796		ENSG00000122188		ENSG00000240857
ENSG00000188060		ENSG00000115548		ENSG00000163950		ENSG00000135968		ENSG00000164045		ENSG00000143845		ENSG00000055917
ENSG00000229388		ENSG00000144028		ENSG00000249784		ENSG00000153201		ENSG00000178057		ENSG00000133056		ENSG00000138031
ENSG00000274978		ENSG00000121152		ENSG00000243449		ENSG00000169607		ENSG00000233276		ENSG00000133059		ENSG00000143970
ENSG00000270103		ENSG00000115085		ENSG00000087266		ENSG00000115091		ENSG00000164076		ENSG00000133069		ENSG00000217643
ENSG00000162419		ENSG00000075568		ENSG00000170871		ENSG00000088205		ENSG00000214706		ENSG00000174514		ENSG00000173567
ENSG00000198492		ENSG00000071054		ENSG00000132405		ENSG00000279227		ENSG00000114767		ENSG00000117280		ENSG00000138018
ENSG00000159023		ENSG00000135972		ENSG00000249780		ENSG00000163064		ENSG00000114786		ENSG00000266028		ENSG00000228474
ENSG00000225616		ENSG00000153201		ENSG00000118579		ENSG00000155368		ENSG00000243989		ENSG00000136634		ENSG00000138074
ENSG00000116350		ENSG00000169679		ENSG00000178177		ENSG00000169994		ENSG00000162244		ENSG00000284486		ENSG00000084774
ENSG00000116353		ENSG00000188177		ENSG00000014824		ENSG00000152127		ENSG00000164086		ENSG00000162892		ENSG00000115241
ENSG00000060656		ENSG00000125630		ENSG00000151806		ENSG00000076003		ENSG00000239732		ENSG00000162894		ENSG00000198522
ENSG00000186056		ENSG00000169607		ENSG00000169019		ENSG00000075884		ENSG00000164091		ENSG00000196352		ENSG00000163803
ENSG00000162511		ENSG00000115091		ENSG00000109184		ENSG00000183091		ENSG00000163930		ENSG00000117322		ENSG00000213639
ENSG00000162512		ENSG00000088205		ENSG00000118816		ENSG00000115183		ENSG00000168268		ENSG00000203710		ENSG00000163806
ENSG00000134644		ENSG00000279227		ENSG00000138767		ENSG00000136536		ENSG00000163938		ENSG00000117335		ENSG00000163811
ENSG00000232768		ENSG00000115109		ENSG00000207065		ENSG00000138398		ENSG00000114904		ENSG00000009790		ENSG00000018699
ENSG00000084628		ENSG00000074054		ENSG00000152795		ENSG00000144357		ENSG00000163946		ENSG00000162757		ENSG00000218739
ENSG00000060688		ENSG00000169967		ENSG00000251022		ENSG00000204335		ENSG00000157500		ENSG00000054392		ENSG00000115816
ENSG00000121766		ENSG00000163166		ENSG00000118762		ENSG00000128683		ENSG00000163681		ENSG00000200972		ENSG00000272054
ENSG00000229044		ENSG00000136709		ENSG00000172238		ENSG00000235934		ENSG00000239653		ENSG00000082512		ENSG00000115875
ENSG00000168528		ENSG00000173349		ENSG00000201744		ENSG00000077380		ENSG00000163605		ENSG00000153363		ENSG00000205111
ENSG00000215899		ENSG00000136715		ENSG00000151247		ENSG00000280414		ENSG00000244026		ENSG00000170385		ENSG00000152518
ENSG00000206981		ENSG00000136731		ENSG00000164024		ENSG00000138433		ENSG00000083937		ENSG00000224763		ENSG00000138095
ENSG00000260386		ENSG00000152127		ENSG00000164031		ENSG00000115935		ENSG00000269028		ENSG00000162772		ENSG00000273269
ENSG00000284543		ENSG00000115839		ENSG00000164032		ENSG00000018510		ENSG00000184220		ENSG00000198468		ENSG00000143933
ENSG00000142910		ENSG00000076003		ENSG00000145354		ENSG00000163510		ENSG00000174173		ENSG00000174606		ENSG00000095002
ENSG00000121764		ENSG00000115866		ENSG00000164037		ENSG00000188452		ENSG00000081154		ENSG00000136643		ENSG00000116062
ENSG00000162517		ENSG00000231890		ENSG00000155011		ENSG00000162999		ENSG00000114391		ENSG00000230461		ENSG00000170802
ENSG00000235790		ENSG00000121966		ENSG00000155016		ENSG00000144369		ENSG00000241634		ENSG00000117707		ENSG00000143942
ENSG00000264078		ENSG00000075884		ENSG00000109475		ENSG00000151689		ENSG00000163519		ENSG00000162813		ENSG00000068878
ENSG00000084636		ENSG00000168288		ENSG00000138658		ENSG00000115419		ENSG00000114529		ENSG00000067704		ENSG00000143947
ENSG00000121753		ENSG00000115170		ENSG00000270394		ENSG00000115415		ENSG00000174500		ENSG00000234754		ENSG00000138035
ENSG00000254545		ENSG00000115183		ENSG00000245958		ENSG00000138378		ENSG00000241529		ENSG00000143507		ENSG00000119866
ENSG00000134668		ENSG00000136536		ENSG00000138688		ENSG00000128641		ENSG00000176542		ENSG00000154305		ENSG00000170264
ENSG00000184007		ENSG00000115233		ENSG00000142731		ENSG00000081320		ENSG00000121579		ENSG00000154309		ENSG00000115484
ENSG00000121774		ENSG00000144357		ENSG00000164040		ENSG00000119041		ENSG00000184307		ENSG00000187554		ENSG00000241625
ENSG00000121775		ENSG00000204335		ENSG00000153130		ENSG00000197121		ENSG00000240912		ENSG00000143502		ENSG00000198369
ENSG00000025800		ENSG00000128683		ENSG00000207182		ENSG00000065413		ENSG00000163389		ENSG00000143514		ENSG00000115946
ENSG00000250135		ENSG00000235934		ENSG00000121211		ENSG00000115524		ENSG00000244441		ENSG00000143753		ENSG00000163219
ENSG00000084652		ENSG00000077380		ENSG00000205208		ENSG00000178074		ENSG00000051341		ENSG00000162923		ENSG00000169564
ENSG00000160050		ENSG00000115840		ENSG00000145416		ENSG00000196141		ENSG00000173230		ENSG00000143815		ENSG00000116001
ENSG00000224066		ENSG00000128708		ENSG00000121089		ENSG00000003402		ENSG00000160124		ENSG00000143819		ENSG00000143977
ENSG00000160051		ENSG00000144355		ENSG00000109586		ENSG00000003400		ENSG00000163884		ENSG00000196187		ENSG00000035141
ENSG00000160055		ENSG00000115844		ENSG00000129128		ENSG00000241790		ENSG00000169714		ENSG00000143751		ENSG00000233849
ENSG00000084623		ENSG00000172845		ENSG00000129187		ENSG00000155760		ENSG00000184897		ENSG00000203685		ENSG00000124383
ENSG00000220785		ENSG00000280414		ENSG00000164323		ENSG00000204217		ENSG00000206417		ENSG00000143772		ENSG00000135632
ENSG00000183615		ENSG00000217236		ENSG00000249915		ENSG00000178562		ENSG00000239437		ENSG00000143776		ENSG00000135624
ENSG00000182866		ENSG00000138433		ENSG00000215246		ENSG00000114933		ENSG00000114686		ENSG00000154358		ENSG00000163013
ENSG00000116478		ENSG00000018510		ENSG00000145506		ENSG00000023228		ENSG00000091527		ENSG00000116574		ENSG00000116127
ENSG00000175130		ENSG00000155636		ENSG00000145494		ENSG00000178385		ENSG00000163781		ENSG00000119280		ENSG00000163170
ENSG00000162526		ENSG00000163510		ENSG00000164151		ENSG00000138413		ENSG00000201600		ENSG00000116903		ENSG00000114978
ENSG00000225828		ENSG00000188452		ENSG00000133398		ENSG00000021826		ENSG00000114120		ENSG00000010072		ENSG00000065911
ENSG00000160058		ENSG00000138448		ENSG00000112977		ENSG00000030419		ENSG00000069849		ENSG00000162946		ENSG00000188687
ENSG00000254553		ENSG00000115368		ENSG00000252908		ENSG00000196096		ENSG00000114126		ENSG00000239690		ENSG00000115274
ENSG00000160062		ENSG00000151689		ENSG00000207052		ENSG00000138363		ENSG00000233597		ENSG00000116957		ENSG00000274049
ENSG00000176261		ENSG00000235852		ENSG00000113387		ENSG00000115414		ENSG00000144895		ENSG00000086619		ENSG00000204822
ENSG00000162521		ENSG00000115419		ENSG00000240376		ENSG00000115425		ENSG00000181788		ENSG00000186197		ENSG00000115307
ENSG00000162520		ENSG00000115415		ENSG00000145592		ENSG00000163449		ENSG00000152601		ENSG00000116984		ENSG00000115317
ENSG00000162522		ENSG00000128641		ENSG00000205765		ENSG00000079246		ENSG00000265813		ENSG00000174371		ENSG00000115350
ENSG00000134684		ENSG00000081320		ENSG00000261604		ENSG00000232485		ENSG00000163660		ENSG00000143702		ENSG00000115364
ENSG00000116497		ENSG00000119041		ENSG00000049167		ENSG00000115457		ENSG00000243150		ENSG00000227230		ENSG00000005436
ENSG00000116514		ENSG00000065413		ENSG00000153006		ENSG00000115461		ENSG00000068885		ENSG00000117020		ENSG00000270696
ENSG00000236065		ENSG00000115524		ENSG00000153914		ENSG00000018280		ENSG00000085274		ENSG00000185420		ENSG00000200488
ENSG00000004455		ENSG00000144381		ENSG00000249183		ENSG00000072195		ENSG00000268220		ENSG00000153207		ENSG00000237077
ENSG00000142920		ENSG00000178074		ENSG00000134056		ENSG00000144591		ENSG00000136603		ENSG00000175137		ENSG00000270532
ENSG00000116525		ENSG00000196141		ENSG00000085231		ENSG00000123983		ENSG00000163584		ENSG00000188765		ENSG00000168906
ENSG00000279179		ENSG00000163535		ENSG00000145734		ENSG00000274629		ENSG00000177565		ENSG00000232718		ENSG00000276281
ENSG00000160094		ENSG00000115942		ENSG00000164329		ENSG00000036257		ENSG00000171121		ENSG00000151692		ENSG00000168883
ENSG00000134686		ENSG00000003400		ENSG00000177034		ENSG00000081052		ENSG00000121864		ENSG00000115738		ENSG00000068654
ENSG00000284154		ENSG00000138439		ENSG00000186468		ENSG00000163053		ENSG00000243977		ENSG00000134313		ENSG00000132305
ENSG00000222112		ENSG00000138442		ENSG00000206744		ENSG00000135916		ENSG00000273261		ENSG00000119203		ENSG00000153574
ENSG00000121903		ENSG00000114933		ENSG00000251544		ENSG00000238062		ENSG00000214160		ENSG00000134317		ENSG00000277591
ENSG00000235907		ENSG00000023228		ENSG00000249448		ENSG00000115053		ENSG00000145194		ENSG00000115756		ENSG00000172005
ENSG00000121904		ENSG00000178385		ENSG00000270388		ENSG00000171551		ENSG00000136527		ENSG00000162976		ENSG00000231062
ENSG00000163866		ENSG00000138413		ENSG00000271207		ENSG00000252010		ENSG00000156976		ENSG00000134318		ENSG00000144029
ENSG00000116544		ENSG00000115020		ENSG00000206593		ENSG00000251791		ENSG00000163918		ENSG00000196208		ENSG00000158050
ENSG00000241014		ENSG00000030419		ENSG00000164209		ENSG00000231682		ENSG00000233565		ENSG00000239899		ENSG00000084090
ENSG00000271741		ENSG00000138376		ENSG00000258864		ENSG00000188042		ENSG00000198836		ENSG00000134324		ENSG00000204685
ENSG00000243749		ENSG00000138363		ENSG00000152503		ENSG00000124831		ENSG00000041802		ENSG00000071575		ENSG00000144021
ENSG00000163867		ENSG00000115414		ENSG00000244192		ENSG00000178752		ENSG00000270170		ENSG00000151779		ENSG00000198885
ENSG00000197056		ENSG00000079246		ENSG00000169567		ENSG00000175928		ENSG00000075711		ENSG00000079785		ENSG00000213337
ENSG00000116560		ENSG00000138375		ENSG00000113520		ENSG00000134107		ENSG00000161267		ENSG00000163029		ENSG00000135976
ENSG00000146463		ENSG00000135913		ENSG00000205089		ENSG00000196220		ENSG00000182899		ENSG00000178295		ENSG00000135940
ENSG00000229994		ENSG00000163481		ENSG00000164405		ENSG00000114026		ENSG00000182903		ENSG00000183891		ENSG00000115073
ENSG00000227409		ENSG00000115649		ENSG00000119048		ENSG00000171148		ENSG00000163950		ENSG00000068697		ENSG00000115085
ENSG00000142687		ENSG00000127824		ENSG00000244921		ENSG00000254999		ENSG00000168924		ENSG00000143878		ENSG00000135945
ENSG00000020129		ENSG00000144591		ENSG00000248923		ENSG00000157087		ENSG00000249673		ENSG00000119778		ENSG00000071082
ENSG00000116819		ENSG00000116120		ENSG00000247627		ENSG00000196639		ENSG00000087269		ENSG00000243847		ENSG00000163006
ENSG00000126067		ENSG00000123983		ENSG00000199880		ENSG00000197548		ENSG00000251669		ENSG00000205639		ENSG00000175701
ENSG00000142686		ENSG00000153827		ENSG00000206989		ENSG00000144560		ENSG00000145220		ENSG00000119782		ENSG00000153107
ENSG00000092853		ENSG00000163053		ENSG00000200959		ENSG00000224660		ENSG00000170871		ENSG00000115129		ENSG00000144161
ENSG00000232335		ENSG00000135899		ENSG00000170476		ENSG00000131370		ENSG00000109519		ENSG00000084710		ENSG00000125630
ENSG00000134698		ENSG00000135932		ENSG00000200378		ENSG00000169814		ENSG00000200867		ENSG00000119772		ENSG00000125611
ENSG00000092847		ENSG00000135916		ENSG00000113068		ENSG00000263740		ENSG00000038219		ENSG00000084731		ENSG00000144136
ENSG00000126070		ENSG00000173692		ENSG00000131495		ENSG00000197885		ENSG00000151552		ENSG00000084754		ENSG00000136682
ENSG00000271554		ENSG00000115053		ENSG00000113649		ENSG00000077097		ENSG00000118579		ENSG00000138029		ENSG00000228857
ENSG00000116863		ENSG00000144535		ENSG00000230551		ENSG00000283971		ENSG00000163682		ENSG00000115155		ENSG00000088205
ENSG00000054116		ENSG00000221944		ENSG00000132915		ENSG00000151093		ENSG00000121897		ENSG00000084764		ENSG00000236255
ENSG00000116871		ENSG00000252010		ENSG00000183876		ENSG00000163513		ENSG00000078140		ENSG00000221843		ENSG00000144120
ENSG00000054118		ENSG00000251791		ENSG00000164587		ENSG00000168016		ENSG00000121892		ENSG00000243147		ENSG00000233741
ENSG00000214193		ENSG00000123485		ENSG00000198624		ENSG00000178567		ENSG00000109133		ENSG00000171174		ENSG00000264229
ENSG00000196182		ENSG00000124831		ENSG00000177556		ENSG00000187091		ENSG00000151806		ENSG00000158019		ENSG00000155438
ENSG00000181817		ENSG00000068024		ENSG00000245275		ENSG00000144655		ENSG00000259959		ENSG00000075426		ENSG00000211460
ENSG00000116885		ENSG00000115687		ENSG00000145860		ENSG00000202363		ENSG00000248256		ENSG00000119801		ENSG00000223118
ENSG00000116898		ENSG00000115677		ENSG00000113643		ENSG00000223797		ENSG00000128059		ENSG00000213626		ENSG00000163166
ENSG00000233621		ENSG00000175928		ENSG00000113719		ENSG00000160746		ENSG00000128050		ENSG00000276517		ENSG00000272789
ENSG00000163874		ENSG00000150995		ENSG00000113732		ENSG00000272121		ENSG00000132463		ENSG00000049323		ENSG00000072163
ENSG00000163875		ENSG00000134107		ENSG00000164463		ENSG00000186448		ENSG00000169435		ENSG00000008869		ENSG00000144231
ENSG00000163877		ENSG00000254485		ENSG00000199219		ENSG00000163808		ENSG00000198301		ENSG00000055332		ENSG00000244563
ENSG00000232273		ENSG00000156983		ENSG00000248596		ENSG00000249992		ENSG00000138767		ENSG00000143889		ENSG00000136720
ENSG00000237749		ENSG00000114026		ENSG00000122203		ENSG00000211456		ENSG00000169288		ENSG00000011566		ENSG00000136699
ENSG00000163879		ENSG00000171148		ENSG00000048162		ENSG00000181555		ENSG00000138756		ENSG00000231312		ENSG00000136710
ENSG00000134697		ENSG00000144554		ENSG00000048140		ENSG00000173473		ENSG00000163291		ENSG00000230587		ENSG00000136718
ENSG00000116922		ENSG00000157020		ENSG00000247679		ENSG00000047849		ENSG00000207065		ENSG00000138078		ENSG00000173272
ENSG00000134690		ENSG00000197548		ENSG00000246596		ENSG00000178537		ENSG00000138668		ENSG00000143919		ENSG00000152117
ENSG00000185090		ENSG00000144560		ENSG00000175309		ENSG00000185909		ENSG00000152795		ENSG00000171132		ENSG00000224043
ENSG00000233728		ENSG00000132182		ENSG00000178338		ENSG00000007402		ENSG00000145293		ENSG00000116016		ENSG00000082258
ENSG00000196449		ENSG00000228242		ENSG00000050748		ENSG00000271858		ENSG00000251022		ENSG00000243244		ENSG00000048991
ENSG00000197982		ENSG00000154767		ENSG00000112739		ENSG00000088543		ENSG00000249973		ENSG00000068781		ENSG00000115850
ENSG00000188786		ENSG00000131389		ENSG00000201185		ENSG00000145041		ENSG00000163104		ENSG00000115306		ENSG00000226806
ENSG00000204084		ENSG00000131375		ENSG00000214113		ENSG00000090097		ENSG00000164024		ENSG00000214595		ENSG00000080345
ENSG00000183431		ENSG00000224660		ENSG00000217239		ENSG00000114779		ENSG00000164031		ENSG00000162997		ENSG00000183091
ENSG00000183386		ENSG00000131370		ENSG00000124785		ENSG00000010318		ENSG00000164032		ENSG00000240401		ENSG00000162980
ENSG00000183520		ENSG00000131373		ENSG00000188428		ENSG00000163939		ENSG00000245322		ENSG00000115355		ENSG00000196504
ENSG00000215895		ENSG00000131378		ENSG00000265818		ENSG00000163932		ENSG00000109332		ENSG00000275052		ENSG00000222404
ENSG00000116954		ENSG00000131374		ENSG00000206702		ENSG00000144730		ENSG00000155016		ENSG00000272606		ENSG00000138385
ENSG00000273637		ENSG00000197885		ENSG00000124795		ENSG00000136068		ENSG00000109475		ENSG00000115421		ENSG00000198586
ENSG00000228436		ENSG00000077097		ENSG00000124532		ENSG00000244161		ENSG00000138802		ENSG00000115464		ENSG00000172878
ENSG00000214114		ENSG00000283971		ENSG00000112308		ENSG00000144749		ENSG00000269893		ENSG00000082898		ENSG00000144354
ENSG00000274944		ENSG00000033867		ENSG00000168405		ENSG00000144747		ENSG00000245958		ENSG00000236498		ENSG00000154518
ENSG00000174574		ENSG00000144635		ENSG00000275714		ENSG00000163412		ENSG00000123737		ENSG00000014641		ENSG00000218175
ENSG00000168653		ENSG00000182973		ENSG00000278637		ENSG00000172986		ENSG00000142731		ENSG00000169764		ENSG00000170144
ENSG00000127603		ENSG00000163539		ENSG00000278705		ENSG00000114480		ENSG00000164040		ENSG00000119862		ENSG00000116044
ENSG00000226438		ENSG00000170248		ENSG00000278463		ENSG00000175105		ENSG00000077684		ENSG00000011523		ENSG00000180228
ENSG00000182109		ENSG00000172995		ENSG00000276410		ENSG00000184500		ENSG00000164163		ENSG00000143995		ENSG00000116095
ENSG00000243970		ENSG00000168016		ENSG00000278272		ENSG00000080200		ENSG00000164164		ENSG00000143971		ENSG00000236667
ENSG00000090621		ENSG00000178567		ENSG00000187837		ENSG00000138468		ENSG00000121210		ENSG00000204923		ENSG00000115232
ENSG00000228060		ENSG00000076242		ENSG00000180596		ENSG00000066422		ENSG00000145414		ENSG00000169621		ENSG00000077232
ENSG00000201457		ENSG00000172936		ENSG00000180573		ENSG00000182504		ENSG00000198498		ENSG00000169604		ENSG00000065548
ENSG00000163909		ENSG00000172939		ENSG00000158373		ENSG00000170017		ENSG00000145416		ENSG00000198380		ENSG00000115368
ENSG00000116983		ENSG00000144655		ENSG00000277157		ENSG00000114439		ENSG00000181381		ENSG00000169599		ENSG00000064933
ENSG00000084072		ENSG00000168036		ENSG00000282988		ENSG00000163507		ENSG00000109586		ENSG00000115977		ENSG00000144381
ENSG00000116985		ENSG00000185219		ENSG00000197409		ENSG00000198919		ENSG00000248774		ENSG00000196975		ENSG00000115541
ENSG00000284719		ENSG00000163808		ENSG00000196866		ENSG00000153283		ENSG00000129187		ENSG00000115998		ENSG00000270757
ENSG00000284678		ENSG00000249992		ENSG00000277224		ENSG00000144824		ENSG00000164323		ENSG00000116005		ENSG00000247626
ENSG00000043514		ENSG00000144791		ENSG00000276966		ENSG00000072858		ENSG00000249915		ENSG00000163235		ENSG00000115896
ENSG00000116990		ENSG00000211456		ENSG00000273802		ENSG00000114573		ENSG00000028310		ENSG00000237751		ENSG00000178074
ENSG00000236546		ENSG00000181555		ENSG00000124575		ENSG00000151576		ENSG00000215246		ENSG00000239322		ENSG00000162972
ENSG00000168389		ENSG00000173473		ENSG00000274618		ENSG00000031081		ENSG00000145506		ENSG00000124357		ENSG00000230408
ENSG00000228477		ENSG00000132153		ENSG00000277775		ENSG00000082701		ENSG00000174358		ENSG00000124374		ENSG00000082153
ENSG00000131236		ENSG00000274420		ENSG00000275713		ENSG00000163428		ENSG00000049656		ENSG00000003137		ENSG00000155744
ENSG00000131238		ENSG00000047849		ENSG00000278588		ENSG00000163430		ENSG00000171421		ENSG00000144036		ENSG00000116030
ENSG00000117000		ENSG00000164045		ENSG00000158406		ENSG00000114023		ENSG00000145494		ENSG00000135617		ENSG00000055044
ENSG00000259943		ENSG00000164053		ENSG00000124635		ENSG00000272758		ENSG00000164151		ENSG00000225439		ENSG00000238317
ENSG00000084073		ENSG00000010256		ENSG00000276180		ENSG00000173193		ENSG00000037474		ENSG00000264324		ENSG00000138442
ENSG00000049089		ENSG00000068745		ENSG00000197903		ENSG00000082684		ENSG00000200243		ENSG00000204843		ENSG00000231955
ENSG00000084070		ENSG00000178537		ENSG00000274997		ENSG00000175455		ENSG00000124275		ENSG00000005448		ENSG00000114942
ENSG00000187801		ENSG00000178252		ENSG00000185130		ENSG00000160145		ENSG00000124279		ENSG00000239779		ENSG00000207406
ENSG00000187815		ENSG00000178035		ENSG00000273703		ENSG00000082781		ENSG00000150753		ENSG00000135622		ENSG00000197713
ENSG00000238287		ENSG00000198218		ENSG00000275221		ENSG00000180767		ENSG00000271980		ENSG00000272711		ENSG00000138363
ENSG00000164002		ENSG00000172053		ENSG00000276903		ENSG00000175792		ENSG00000240376		ENSG00000186854		ENSG00000279348
ENSG00000227278		ENSG00000172046		ENSG00000275379		ENSG00000181789		ENSG00000113460		ENSG00000034510		ENSG00000260804
ENSG00000117010		ENSG00000270441		ENSG00000275126		ENSG00000138246		ENSG00000168724		ENSG00000042445		ENSG00000197756
ENSG00000117016		ENSG00000145022		ENSG00000197153		ENSG00000154917		ENSG00000145592		ENSG00000042493		ENSG00000144580
ENSG00000272145		ENSG00000173402		ENSG00000278677		ENSG00000114019		ENSG00000205765		ENSG00000115486		ENSG00000115568
ENSG00000066136		ENSG00000164062		ENSG00000274641		ENSG00000154928		ENSG00000261604		ENSG00000168899		ENSG00000074582
ENSG00000171793		ENSG00000185614		ENSG00000204681		ENSG00000118007		ENSG00000112996		ENSG00000168894		ENSG00000163482
ENSG00000281207		ENSG00000235016		ENSG00000280128		ENSG00000184432		ENSG00000049167		ENSG00000115525		ENSG00000187736
ENSG00000010803		ENSG00000145041		ENSG00000204576		ENSG00000120756		ENSG00000188725		ENSG00000132300		ENSG00000280537
ENSG00000204060		ENSG00000164080		ENSG00000227939		ENSG00000241570		ENSG00000086189		ENSG00000273080		ENSG00000123992
ENSG00000127124		ENSG00000023330		ENSG00000204472		ENSG00000163714		ENSG00000242547		ENSG00000115548		ENSG00000230406
ENSG00000198815		ENSG00000010318		ENSG00000204387		ENSG00000268129		ENSG00000123213		ENSG00000249884		ENSG00000116120
ENSG00000177181		ENSG00000163939		ENSG00000241404		ENSG00000175040		ENSG00000153914		ENSG00000239305		ENSG00000169047
ENSG00000127125		ENSG00000163932		ENSG00000204308		ENSG00000181804		ENSG00000249183		ENSG00000153563		ENSG00000144468
ENSG00000186409		ENSG00000163931		ENSG00000204305		ENSG00000071794		ENSG00000085231		ENSG00000187627		ENSG00000173744
ENSG00000236876		ENSG00000113812		ENSG00000204304		ENSG00000239718		ENSG00000273841		ENSG00000185304		ENSG00000115053
ENSG00000171960		ENSG00000163947		ENSG00000213654		ENSG00000018408		ENSG00000145734		ENSG00000222724		ENSG00000206885
ENSG00000065978		ENSG00000174840		ENSG00000137288		ENSG00000241313		ENSG00000164338		ENSG00000172071		ENSG00000187514
ENSG00000117385		ENSG00000136068		ENSG00000270800		ENSG00000174953		ENSG00000152409		ENSG00000234028		ENSG00000144524
ENSG00000164008		ENSG00000244161		ENSG00000124614		ENSG00000243926		ENSG00000164329		ENSG00000144026		ENSG00000163273
ENSG00000283580		ENSG00000163636		ENSG00000238554		ENSG00000163659		ENSG00000177034		ENSG00000275111		ENSG00000258984
ENSG00000274386		ENSG00000144749		ENSG00000137409		ENSG00000201778		ENSG00000145687		ENSG00000174501		ENSG00000132330
ENSG00000177868		ENSG00000114861		ENSG00000198937		ENSG00000243176		ENSG00000152348		ENSG00000121152		ENSG00000132323
ENSG00000164010		ENSG00000144736		ENSG00000213461		ENSG00000248710		ENSG00000186468		ENSG00000196843		ENSG00000130414
ENSG00000228192		ENSG00000114480		ENSG00000124593		ENSG00000113810		ENSG00000206744		ENSG00000158158		ENSG00000172428
ENSG00000164011		ENSG00000243547		ENSG00000214736		ENSG00000213186		ENSG00000176055		ENSG00000075568		ENSG00000144504
ENSG00000117394		ENSG00000080200		ENSG00000164663		ENSG00000238741		ENSG00000113356		ENSG00000040933		ENSG00000162804
ENSG00000227533		ENSG00000154174		ENSG00000048544		ENSG00000163590		ENSG00000175745		ENSG00000071073		ENSG00000168385
ENSG00000283973		ENSG00000114354		ENSG00000137161		ENSG00000169251		ENSG00000249353		ENSG00000158417		ENSG00000223374
ENSG00000117395		ENSG00000066422		ENSG00000124541		ENSG00000196542		ENSG00000153922		ENSG00000144218		ENSG00000006607
ENSG00000243710		ENSG00000182504		ENSG00000172432		ENSG00000114200		ENSG00000206593		ENSG00000071054		ENSG00000176946
ENSG00000234694		ENSG00000170017		ENSG00000112759		ENSG00000085276		ENSG00000164209		ENSG00000198914		ENSG00000168397
ENSG00000117399		ENSG00000114423		ENSG00000112146		ENSG00000270141		ENSG00000129595		ENSG00000153165		ENSG00000168393
ENSG00000066322		ENSG00000114439		ENSG00000255633		ENSG00000277925		ENSG00000224032		ENSG00000196862		ENSG00000168395
ENSG00000159479		ENSG00000144824		ENSG00000146166		ENSG00000270096		ENSG00000066583		ENSG00000135968		ENSG00000235351
ENSG00000229431		ENSG00000072858		ENSG00000112245		ENSG00000008952		ENSG00000169567		ENSG00000153201		ENSG00000233806
ENSG00000198198		ENSG00000114573		ENSG00000112695		ENSG00000173889		ENSG00000283782		ENSG00000169679		ENSG00000237940
ENSG00000229372		ENSG00000151576		ENSG00000118418		ENSG00000154310		ENSG00000223442		ENSG00000153208		ENSG00000280119
ENSG00000178922		ENSG00000031081		ENSG00000203875		ENSG00000144959		ENSG00000113520		ENSG00000188177		ENSG00000072756
ENSG00000142949		ENSG00000082701		ENSG00000172469		ENSG00000114346		ENSG00000230612		ENSG00000169607		ENSG00000226258
ENSG00000066135		ENSG00000153767		ENSG00000123545		ENSG00000121879		ENSG00000131437		ENSG00000115084		ENSG00000070950
ENSG00000236200		ENSG00000180353		ENSG00000146263		ENSG00000136521		ENSG00000205089		ENSG00000244063		ENSG00000168137
ENSG00000126091		ENSG00000114030		ENSG00000132424		ENSG00000043093		ENSG00000164402		ENSG00000115091		ENSG00000241553
ENSG00000237950		ENSG00000163840		ENSG00000112237		ENSG00000172578		ENSG00000164404		ENSG00000279227		ENSG00000250151
ENSG00000117408		ENSG00000114491		ENSG00000135535		ENSG00000114796		ENSG00000164405		ENSG00000163064		ENSG00000171135
ENSG00000132768		ENSG00000144909		ENSG00000123505		ENSG00000114867		ENSG00000213585		ENSG00000144118		ENSG00000254999
ENSG00000117410		ENSG00000073111		ENSG00000009413		ENSG00000058866		ENSG00000081059		ENSG00000074054		ENSG00000157020
ENSG00000159214		ENSG00000058262		ENSG00000111906		ENSG00000163923		ENSG00000113558		ENSG00000169967		ENSG00000154743
ENSG00000196517		ENSG00000175792		ENSG00000112306		ENSG00000113916		ENSG00000145833		ENSG00000231731		ENSG00000088726
ENSG00000233514		ENSG00000132394		ENSG00000146386		ENSG00000196083		ENSG00000113648		ENSG00000169994		ENSG00000144713
ENSG00000178028		ENSG00000163902		ENSG00000055208		ENSG00000114315		ENSG00000120705		ENSG00000272667		ENSG00000163528
ENSG00000117419		ENSG00000181789		ENSG00000055211		ENSG00000133657		ENSG00000281398		ENSG00000136715		ENSG00000131389
ENSG00000187147		ENSG00000196455		ENSG00000252487		ENSG00000161217		ENSG00000200959		ENSG00000136731		ENSG00000177463
ENSG00000126106		ENSG00000034533		ENSG00000112029		ENSG00000272741		ENSG00000170476		ENSG00000202174		ENSG00000131368
ENSG00000198520		ENSG00000240854		ENSG00000227627		ENSG00000273331		ENSG00000182700		ENSG00000152127		ENSG00000131381
ENSG00000199377		ENSG00000138246		ENSG00000272047		ENSG00000235897		ENSG00000243056		ENSG00000115839		ENSG00000263740
ENSG00000200169		ENSG00000114019		ENSG00000240230		ENSG00000145107		ENSG00000202515		ENSG00000076003		ENSG00000154814
ENSG00000142945		ENSG00000154928		ENSG00000157778		ENSG00000163961		ENSG00000113552		ENSG00000115866		ENSG00000174748
ENSG00000225721		ENSG00000114054		ENSG00000146587		ENSG00000273013		ENSG00000113578		ENSG00000121966		ENSG00000163512
ENSG00000142937		ENSG00000138231		ENSG00000086232		ENSG00000174007		ENSG00000091009		ENSG00000075884		ENSG00000172995
ENSG00000264294		ENSG00000184432		ENSG00000164631		ENSG00000119227		ENSG00000113649		ENSG00000115947		ENSG00000230830
ENSG00000202031		ENSG00000114127		ENSG00000106392		ENSG00000159674		ENSG00000155846		ENSG00000204406		ENSG00000201315
ENSG00000234093		ENSG00000120756		ENSG00000106399		ENSG00000214367		ENSG00000070814		ENSG00000184898		ENSG00000144674
ENSG00000173846		ENSG00000163714		ENSG00000232492		ENSG00000159788		ENSG00000164587		ENSG00000283228		ENSG00000136059
ENSG00000117425		ENSG00000181804		ENSG00000105866		ENSG00000072832		ENSG00000145901		ENSG00000115145		ENSG00000093217
ENSG00000202444		ENSG00000071794		ENSG00000136237		ENSG00000071127		ENSG00000155506		ENSG00000115170		ENSG00000144659
ENSG00000070785		ENSG00000239718		ENSG00000196683		ENSG00000178163		ENSG00000113643		ENSG00000115183		ENSG00000202363
ENSG00000232369		ENSG00000018408		ENSG00000196295		ENSG00000118564		ENSG00000120137		ENSG00000123636		ENSG00000188846
ENSG00000126107		ENSG00000241313		ENSG00000106355		ENSG00000237765		ENSG00000253861		ENSG00000235724		ENSG00000008324
ENSG00000126088		ENSG00000174953		ENSG00000106603		ENSG00000004468		ENSG00000181163		ENSG00000115233		ENSG00000114857
ENSG00000162415		ENSG00000169359		ENSG00000270617		ENSG00000137441		ENSG00000164466		ENSG00000226121		ENSG00000271937
ENSG00000281912		ENSG00000163655		ENSG00000062582		ENSG00000007062		ENSG00000175414		ENSG00000172292		ENSG00000163807
ENSG00000186603		ENSG00000168827		ENSG00000122678		ENSG00000047662		ENSG00000048162		ENSG00000138398		ENSG00000075914
ENSG00000132781		ENSG00000113810		ENSG00000106624		ENSG00000178177		ENSG00000169230		ENSG00000213160		ENSG00000173585
ENSG00000132773		ENSG00000213186		ENSG00000122515		ENSG00000109606		ENSG00000145912		ENSG00000144357		ENSG00000160799
ENSG00000070759		ENSG00000186432		ENSG00000105968		ENSG00000109618		ENSG00000197451		ENSG00000204335		ENSG00000160796
ENSG00000280670		ENSG00000163590		ENSG00000132436		ENSG00000065882		ENSG00000169131		ENSG00000239467		ENSG00000088727
ENSG00000132763		ENSG00000169251		ENSG00000199629		ENSG00000121895		ENSG00000169045		ENSG00000128683		ENSG00000265078
ENSG00000117450		ENSG00000085276		ENSG00000146729		ENSG00000035928		ENSG00000113300		ENSG00000077380		ENSG00000164045
ENSG00000117448		ENSG00000173889		ENSG00000207168		ENSG00000163683		ENSG00000112739		ENSG00000115840		ENSG00000172113
ENSG00000132780		ENSG00000163558		ENSG00000173041		ENSG00000078177		ENSG00000214113		ENSG00000128708		ENSG00000282827
ENSG00000159588		ENSG00000154310		ENSG00000196247		ENSG00000163281		ENSG00000217239		ENSG00000115844		ENSG00000213689
ENSG00000159592		ENSG00000075420		ENSG00000198039		ENSG00000145246		ENSG00000124785		ENSG00000091409		ENSG00000177479
ENSG00000225447		ENSG00000114346		ENSG00000228409		ENSG00000184178		ENSG00000124784		ENSG00000091436		ENSG00000178149
ENSG00000234329		ENSG00000136518		ENSG00000243335		ENSG00000174799		ENSG00000168566		ENSG00000172845		ENSG00000178057
ENSG00000159596		ENSG00000058056		ENSG00000106609		ENSG00000270147		ENSG00000239264		ENSG00000280414		ENSG00000178035
ENSG00000197429		ENSG00000078070		ENSG00000106610		ENSG00000084093		ENSG00000259040		ENSG00000217236		ENSG00000272434
ENSG00000236111		ENSG00000114796		ENSG00000106635		ENSG00000047315		ENSG00000265818		ENSG00000138433		ENSG00000172037
ENSG00000086015		ENSG00000205955		ENSG00000106683		ENSG00000145241		ENSG00000124802		ENSG00000144306		ENSG00000177352
ENSG00000117461		ENSG00000161204		ENSG00000005486		ENSG00000033178		ENSG00000111845		ENSG00000163328		ENSG00000233276
ENSG00000278139		ENSG00000175166		ENSG00000135164		ENSG00000083896		ENSG00000206702		ENSG00000115935		ENSG00000164076
ENSG00000227857		ENSG00000114867		ENSG00000075142		ENSG00000173542		ENSG00000229646		ENSG00000144320		ENSG00000001617
ENSG00000085998		ENSG00000177383		ENSG00000127914		ENSG00000132466		ENSG00000124795		ENSG00000175879		ENSG00000214706
ENSG00000171357		ENSG00000244405		ENSG00000234545		ENSG00000138744		ENSG00000112312		ENSG00000018510		ENSG00000114383
ENSG00000085999		ENSG00000090520		ENSG00000105810		ENSG00000138760		ENSG00000168405		ENSG00000187231		ENSG00000114738
ENSG00000132128		ENSG00000113916		ENSG00000105829		ENSG00000138764		ENSG00000275714		ENSG00000163510		ENSG00000145041
ENSG00000173660		ENSG00000145012		ENSG00000127995		ENSG00000138759		ENSG00000278705		ENSG00000188452		ENSG00000114767
ENSG00000117481		ENSG00000196083		ENSG00000127922		ENSG00000145284		ENSG00000278463		ENSG00000150722		ENSG00000114786
ENSG00000117480		ENSG00000152492		ENSG00000196367		ENSG00000168152		ENSG00000278272		ENSG00000061676		ENSG00000243989
ENSG00000269956		ENSG00000180611		ENSG00000284523		ENSG00000173085		ENSG00000187837		ENSG00000162999		ENSG00000162244
ENSG00000079277		ENSG00000198836		ENSG00000197343		ENSG00000173083		ENSG00000180573		ENSG00000138448		ENSG00000164086
ENSG00000142961		ENSG00000041802		ENSG00000066923		ENSG00000163633		ENSG00000168298		ENSG00000144369		ENSG00000164088
ENSG00000123472		ENSG00000184203		ENSG00000213413		ENSG00000163644		ENSG00000216331		ENSG00000138449		ENSG00000164091
ENSG00000228237		ENSG00000161217		ENSG00000242294		ENSG00000246375		ENSG00000282988		ENSG00000128694		ENSG00000163930
ENSG00000159658		ENSG00000145107		ENSG00000272752		ENSG00000138646		ENSG00000197409		ENSG00000204253		ENSG00000168268
ENSG00000123473		ENSG00000225822		ENSG00000121716		ENSG00000138640		ENSG00000196866		ENSG00000198130		ENSG00000163938
ENSG00000162368		ENSG00000163961		ENSG00000235333		ENSG00000197894		ENSG00000273802		ENSG00000151689		ENSG00000212452
ENSG00000225762		ENSG00000186001		ENSG00000106333		ENSG00000138814		ENSG00000218281		ENSG00000151690		ENSG00000114902
ENSG00000237424		ENSG00000178950		ENSG00000146830		ENSG00000254531		ENSG00000124575		ENSG00000115419		ENSG00000114904
ENSG00000186564		ENSG00000159674		ENSG00000235926		ENSG00000168769		ENSG00000278588		ENSG00000115415		ENSG00000174839
ENSG00000162373		ENSG00000013810		ENSG00000106404		ENSG00000138801		ENSG00000124549		ENSG00000128641		ENSG00000163681
ENSG00000234080		ENSG00000214367		ENSG00000170629		ENSG00000234492		ENSG00000196787		ENSG00000223466		ENSG00000239653
ENSG00000185104		ENSG00000087274		ENSG00000105821		ENSG00000249965		ENSG00000197903		ENSG00000081320		ENSG00000144736
ENSG00000123080		ENSG00000087269		ENSG00000243352		ENSG00000005059		ENSG00000274997		ENSG00000138411		ENSG00000255423
ENSG00000213478		ENSG00000071127		ENSG00000005483		ENSG00000138660		ENSG00000185130		ENSG00000229056		ENSG00000244026
ENSG00000123091		ENSG00000178163		ENSG00000135250		ENSG00000174720		ENSG00000278828		ENSG00000119041		ENSG00000083937
ENSG00000233406		ENSG00000205940		ENSG00000164603		ENSG00000249532		ENSG00000273703		ENSG00000197121		ENSG00000269028
ENSG00000085832		ENSG00000038219		ENSG00000128534		ENSG00000145362		ENSG00000233822		ENSG00000065413		ENSG00000170854
ENSG00000232027		ENSG00000002549		ENSG00000280347		ENSG00000145349		ENSG00000275221		ENSG00000115524		ENSG00000184220
ENSG00000117859		ENSG00000163257		ENSG00000004059		ENSG00000275994		ENSG00000276903		ENSG00000196141		ENSG00000081154
ENSG00000078618		ENSG00000109805		ENSG00000243317		ENSG00000150961		ENSG00000184357		ENSG00000163535		ENSG00000114391
ENSG00000266993		ENSG00000109606		ENSG00000239944		ENSG00000164096		ENSG00000275126		ENSG00000240344		ENSG00000163519
ENSG00000169213		ENSG00000242640		ENSG00000270672		ENSG00000164111		ENSG00000197153		ENSG00000003402		ENSG00000114529
ENSG00000117862		ENSG00000109689		ENSG00000197448		ENSG00000138741		ENSG00000278677		ENSG00000003400		ENSG00000174500
ENSG00000198841		ENSG00000047365		ENSG00000201098		ENSG00000151458		ENSG00000274641		ENSG00000241790		ENSG00000144848
ENSG00000223390		ENSG00000169299		ENSG00000204946		ENSG00000164070		ENSG00000231226		ENSG00000003393		ENSG00000241529
ENSG00000134717		ENSG00000035928		ENSG00000244560		ENSG00000137463		ENSG00000280128		ENSG00000155760		ENSG00000176542
ENSG00000157077		ENSG00000163683		ENSG00000133624		ENSG00000164134		ENSG00000231074		ENSG00000264275		ENSG00000121579
ENSG00000228407		ENSG00000121892		ENSG00000164896		ENSG00000196782		ENSG00000204576		ENSG00000204217		ENSG00000184307
ENSG00000154222		ENSG00000078177		ENSG00000164897		ENSG00000153132		ENSG00000227939		ENSG00000173166		ENSG00000151576
ENSG00000272100		ENSG00000109133		ENSG00000055609		ENSG00000170185		ENSG00000204482		ENSG00000178562		ENSG00000240912
ENSG00000085840		ENSG00000282917		ENSG00000196584		ENSG00000153147		ENSG00000204472		ENSG00000201875		ENSG00000163389
ENSG00000134748		ENSG00000170448		ENSG00000105983		ENSG00000245954		ENSG00000240053		ENSG00000023228		ENSG00000244441
ENSG00000134744		ENSG00000075539		ENSG00000106018		ENSG00000171566		ENSG00000204387		ENSG00000114948		ENSG00000173226
ENSG00000116157		ENSG00000184178		ENSG00000260822		ENSG00000164114		ENSG00000201754		ENSG00000118246		ENSG00000160124
ENSG00000162377		ENSG00000145216		ENSG00000156313		ENSG00000171503		ENSG00000241404		ENSG00000178385		ENSG00000114491
ENSG00000162378		ENSG00000282278		ENSG00000199226		ENSG00000109466		ENSG00000204264		ENSG00000138413		ENSG00000144908
ENSG00000228929		ENSG00000090989		ENSG00000102225		ENSG00000052802		ENSG00000204256		ENSG00000115020		ENSG00000163884
ENSG00000121310		ENSG00000128050		ENSG00000078061		ENSG00000109572		ENSG00000263756		ENSG00000021826		ENSG00000073111
ENSG00000116171		ENSG00000084093		ENSG00000126767		ENSG00000272870		ENSG00000231500		ENSG00000030419		ENSG00000175792
ENSG00000226147		ENSG00000047315		ENSG00000126756		ENSG00000234801		ENSG00000204220		ENSG00000270659		ENSG00000169714
ENSG00000157184		ENSG00000033178		ENSG00000204620		ENSG00000168310		ENSG00000096433		ENSG00000196096		ENSG00000184897
ENSG00000236723		ENSG00000083896		ENSG00000182518		ENSG00000271646		ENSG00000137288		ENSG00000144451		ENSG00000206417
ENSG00000162384		ENSG00000132467		ENSG00000256045		ENSG00000279943		ENSG00000137309		ENSG00000115414		ENSG00000239437
ENSG00000162385		ENSG00000080493		ENSG00000204272		ENSG00000173545		ENSG00000225339		ENSG00000115425		ENSG00000114686
ENSG00000226754		ENSG00000156140		ENSG00000206747		ENSG00000113407		ENSG00000272325		ENSG00000163449		ENSG00000091527
ENSG00000157193		ENSG00000132466		ENSG00000230629		ENSG00000164187		ENSG00000270800		ENSG00000079246		ENSG00000163781
ENSG00000228838		ENSG00000138757		ENSG00000225470		ENSG00000164190		ENSG00000124614		ENSG00000138375		ENSG00000144867
ENSG00000225675		ENSG00000138768		ENSG00000230590		ENSG00000113594		ENSG00000265123		ENSG00000232485		ENSG00000182923
ENSG00000230138		ENSG00000138756		ENSG00000131174		ENSG00000164327		ENSG00000124562		ENSG00000115457		ENSG00000118007
ENSG00000058804		ENSG00000138668		ENSG00000241343		ENSG00000082074		ENSG00000023892		ENSG00000115461		ENSG00000241478
ENSG00000058799		ENSG00000145284		ENSG00000166432		ENSG00000171522		ENSG00000198755		ENSG00000018280		ENSG00000114120
ENSG00000081870		ENSG00000138663		ENSG00000133169		ENSG00000132356		ENSG00000197753		ENSG00000198925		ENSG00000069849
ENSG00000116212		ENSG00000172493		ENSG00000101888		ENSG00000132357		ENSG00000096063		ENSG00000135924		ENSG00000114126
ENSG00000116209		ENSG00000183199		ENSG00000251954		ENSG00000177738		ENSG00000112081		ENSG00000072195		ENSG00000163714
ENSG00000116205		ENSG00000163644		ENSG00000101856		ENSG00000177721		ENSG00000213461		ENSG00000144591		ENSG00000188313
ENSG00000256407		ENSG00000138646		ENSG00000183918		ENSG00000112972		ENSG00000124593		ENSG00000123983		ENSG00000120742
ENSG00000215883		ENSG00000163110		ENSG00000009694		ENSG00000112992		ENSG00000214736		ENSG00000274629		ENSG00000144895
ENSG00000116221		ENSG00000197894		ENSG00000230916		ENSG00000272335		ENSG00000164663		ENSG00000036257		ENSG00000198843
ENSG00000157216		ENSG00000138814		ENSG00000226339		ENSG00000151883		ENSG00000112578		ENSG00000081052		ENSG00000181788
ENSG00000198711		ENSG00000109320		ENSG00000213468		ENSG00000164172		ENSG00000112576		ENSG00000163053		ENSG00000152601
ENSG00000225632		ENSG00000164039		ENSG00000165704		ENSG00000185305		ENSG00000048544		ENSG00000135899		ENSG00000240489
ENSG00000162390		ENSG00000138801		ENSG00000156504		ENSG00000067248		ENSG00000146223		ENSG00000185404		ENSG00000230457
ENSG00000271723		ENSG00000138796		ENSG00000212510		ENSG00000039123		ENSG00000171611		ENSG00000067066		ENSG00000163660
ENSG00000243725		ENSG00000138795		ENSG00000184258		ENSG00000095015		ENSG00000137161		ENSG00000135932		ENSG00000240567
ENSG00000162396		ENSG00000232021		ENSG00000281508		ENSG00000130449		ENSG00000231113		ENSG00000135916		ENSG00000085274
ENSG00000116133		ENSG00000138802		ENSG00000160131		ENSG00000153006		ENSG00000171453		ENSG00000238062		ENSG00000171757
ENSG00000242396		ENSG00000109534		ENSG00000262919		ENSG00000153015		ENSG00000271754		ENSG00000173692		ENSG00000163584
ENSG00000162402		ENSG00000145349		ENSG00000184216		ENSG00000049192		ENSG00000124571		ENSG00000171551		ENSG00000121864
ENSG00000284686		ENSG00000275994		ENSG00000206948		ENSG00000113593		ENSG00000172432		ENSG00000252010		ENSG00000136522
ENSG00000162407		ENSG00000150961		ENSG00000284450		ENSG00000113595		ENSG00000180992		ENSG00000251791		ENSG00000243977
ENSG00000162409		ENSG00000138735		ENSG00000155959		ENSG00000112851		ENSG00000112759		ENSG00000123485		ENSG00000205981
ENSG00000173406		ENSG00000164111		ENSG00000155189		ENSG00000069020		ENSG00000198087		ENSG00000231682		ENSG00000145191
ENSG00000229887		ENSG00000145386		ENSG00000198791		ENSG00000145675		ENSG00000202198		ENSG00000227252		ENSG00000214160
ENSG00000162600		ENSG00000145375		ENSG00000130227		ENSG00000272525		ENSG00000283293		ENSG00000178752		ENSG00000145194
ENSG00000185839		ENSG00000151458		ENSG00000147454		ENSG00000171617		ENSG00000112200		ENSG00000115685		ENSG00000163888
ENSG00000162601		ENSG00000164070		ENSG00000120903		ENSG00000049860		ENSG00000146166		ENSG00000175928		ENSG00000114867
ENSG00000177606		ENSG00000151012		ENSG00000104660		ENSG00000113161		ENSG00000112245		ENSG00000150995		ENSG00000136527
ENSG00000172456		ENSG00000164134		ENSG00000104671		ENSG00000113163		ENSG00000112701		ENSG00000134107		ENSG00000263826
ENSG00000134716		ENSG00000153132		ENSG00000254172		ENSG00000122008		ENSG00000252498		ENSG00000196220		ENSG00000156976
ENSG00000162599		ENSG00000153147		ENSG00000187840		ENSG00000132842		ENSG00000200091		ENSG00000134077		ENSG00000163918
ENSG00000162604		ENSG00000245112		ENSG00000175324		ENSG00000039319		ENSG00000146243		ENSG00000114026		ENSG00000233565
ENSG00000132854		ENSG00000164163		ENSG00000147533		ENSG00000271862		ENSG00000203875		ENSG00000171148		ENSG00000041802
ENSG00000162607		ENSG00000170365		ENSG00000168522		ENSG00000247828		ENSG00000146281		ENSG00000125037		ENSG00000173950
ENSG00000116641		ENSG00000164169		ENSG00000169139		ENSG00000176018		ENSG00000112159		ENSG00000157087		ENSG00000174004
ENSG00000235545		ENSG00000198589		ENSG00000120992		ENSG00000248323		ENSG00000172469		ENSG00000196639		ENSG00000114503
ENSG00000125703		ENSG00000171566		ENSG00000008988		ENSG00000271762		ENSG00000123545		ENSG00000197548		ENSG00000225578
ENSG00000230798		ENSG00000164114		ENSG00000181690		ENSG00000113369		ENSG00000146263		ENSG00000144560		ENSG00000270170
ENSG00000187140		ENSG00000171503		ENSG00000170791		ENSG00000175471		ENSG00000132424		ENSG00000163517		ENSG00000075711
ENSG00000088035		ENSG00000109756		ENSG00000104331		ENSG00000198677		ENSG00000112365		ENSG00000224660		ENSG00000161267
ENSG00000142856		ENSG00000052802		ENSG00000245910		ENSG00000164292		ENSG00000123505		ENSG00000131370		ENSG00000182899
ENSG00000203965		ENSG00000137628		ENSG00000066777		ENSG00000173221		ENSG00000155115		ENSG00000131373		ENSG00000182903
ENSG00000079739		ENSG00000181381		ENSG00000253721		ENSG00000153113		ENSG00000197498		ENSG00000169814		ENSG00000169020
ENSG00000177452		ENSG00000129116		ENSG00000147601		ENSG00000164307		ENSG00000009413		ENSG00000131374		ENSG00000215375
ENSG00000158966		ENSG00000137601		ENSG00000276418		ENSG00000247121		ENSG00000047932		ENSG00000163576		ENSG00000163950
ENSG00000162437		ENSG00000164105		ENSG00000076554		ENSG00000164308		ENSG00000240606		ENSG00000197885		ENSG00000270195
ENSG00000162434		ENSG00000234801		ENSG00000133740		ENSG00000113441		ENSG00000111906		ENSG00000077097		ENSG00000168924
ENSG00000162433		ENSG00000168538		ENSG00000176731		ENSG00000058729		ENSG00000093144		ENSG00000283971		ENSG00000109685
ENSG00000116675		ENSG00000168310		ENSG00000227753		ENSG00000174136		ENSG00000200895		ENSG00000151093		ENSG00000087266
ENSG00000213625		ENSG00000271646		ENSG00000253250		ENSG00000279232		ENSG00000112306		ENSG00000033867		ENSG00000249673
ENSG00000116678		ENSG00000205100		ENSG00000155100		ENSG00000113532		ENSG00000200534		ENSG00000163513		ENSG00000087269
ENSG00000152760		ENSG00000073578		ENSG00000156162		ENSG00000145730		ENSG00000029363		ENSG00000163527		ENSG00000197386
ENSG00000152763		ENSG00000170549		ENSG00000156170		ENSG00000145725		ENSG00000189007		ENSG00000091317		ENSG00000251669
ENSG00000198160		ENSG00000037474		ENSG00000156471		ENSG00000151422		ENSG00000223203		ENSG00000170266		ENSG00000145220
ENSG00000116704		ENSG00000150753		ENSG00000156482		ENSG00000202512		ENSG00000257065		ENSG00000163539		ENSG00000152969
ENSG00000142864		ENSG00000249485		ENSG00000245970		ENSG00000134987		ENSG00000135521		ENSG00000170248		ENSG00000013288
ENSG00000116717		ENSG00000173545		ENSG00000164919		ENSG00000152495		ENSG00000280148		ENSG00000168016		ENSG00000170871
ENSG00000229133		ENSG00000056097		ENSG00000147669		ENSG00000164211		ENSG00000169976		ENSG00000178567		ENSG00000132405
ENSG00000024526		ENSG00000113407		ENSG00000147679		ENSG00000246859		ENSG00000235652		ENSG00000093167		ENSG00000109519
ENSG00000233589		ENSG00000168685		ENSG00000244642		ENSG00000134982		ENSG00000120278		ENSG00000187091		ENSG00000200867
ENSG00000240692		ENSG00000164190		ENSG00000165156		ENSG00000171444		ENSG00000120254		ENSG00000172936		ENSG00000125089
ENSG00000066557		ENSG00000113569		ENSG00000156802		ENSG00000047188		ENSG00000112029		ENSG00000172939		ENSG00000250896
ENSG00000116754		ENSG00000082068		ENSG00000207110		ENSG00000164219		ENSG00000227627		ENSG00000183873		ENSG00000205940
ENSG00000118454		ENSG00000164327		ENSG00000160932		ENSG00000164221		ENSG00000120438		ENSG00000144655		ENSG00000151552
ENSG00000197568		ENSG00000082074		ENSG00000279605		ENSG00000250539		ENSG00000112110		ENSG00000206760		ENSG00000118579
ENSG00000116761		ENSG00000153071		ENSG00000254741		ENSG00000168916		ENSG00000085511		ENSG00000114784		ENSG00000047662
ENSG00000235079		ENSG00000171522		ENSG00000104529		ENSG00000155324		ENSG00000188191		ENSG00000223797		ENSG00000163138
ENSG00000132485		ENSG00000132356		ENSG00000185122		ENSG00000186687		ENSG00000164818		ENSG00000172888		ENSG00000152990
ENSG00000207721		ENSG00000083720		ENSG00000173137		ENSG00000158987		ENSG00000146540		ENSG00000168036		ENSG00000109606
ENSG00000229956		ENSG00000248668		ENSG00000167702		ENSG00000273217		ENSG00000198517		ENSG00000163788		ENSG00000038210
ENSG00000233994		ENSG00000177721		ENSG00000183354		ENSG00000233006		ENSG00000164855		ENSG00000160746		ENSG00000157796
ENSG00000162620		ENSG00000247763		ENSG00000206147		ENSG00000113522		ENSG00000106263		ENSG00000272121		ENSG00000035928
ENSG00000254685		ENSG00000112972		ENSG00000225489		ENSG00000170606		ENSG00000198286		ENSG00000185219		ENSG00000163682
ENSG00000259030		ENSG00000112992		ENSG00000178654		ENSG00000113615		ENSG00000164916		ENSG00000163808		ENSG00000121897
ENSG00000116791		ENSG00000152684		ENSG00000137038		ENSG00000224186		ENSG00000106305		ENSG00000249992		ENSG00000078140
ENSG00000162623		ENSG00000178996		ENSG00000265735		ENSG00000158402		ENSG00000106346		ENSG00000211456		ENSG00000168421
ENSG00000137968		ENSG00000067248		ENSG00000147874		ENSG00000132563		ENSG00000164631		ENSG00000181555		ENSG00000174343
ENSG00000117054		ENSG00000039123		ENSG00000269900		ENSG00000113013		ENSG00000106460		ENSG00000173473		ENSG00000109133
ENSG00000181227		ENSG00000177058		ENSG00000277027		ENSG00000044115		ENSG00000136261		ENSG00000047849		ENSG00000248283
ENSG00000137955		ENSG00000095015		ENSG00000227388		ENSG00000120725		ENSG00000235837		ENSG00000164050		ENSG00000151806
ENSG00000206620		ENSG00000188725		ENSG00000175768		ENSG00000249593		ENSG00000105849		ENSG00000225697		ENSG00000259959
ENSG00000226415		ENSG00000112851		ENSG00000165060		ENSG00000280987		ENSG00000105866		ENSG00000178537		ENSG00000226950
ENSG00000142892		ENSG00000069020		ENSG00000188647		ENSG00000015479		ENSG00000136237		ENSG00000223343		ENSG00000184178
ENSG00000226084		ENSG00000145675		ENSG00000198000		ENSG00000184584		ENSG00000228649		ENSG00000178467		ENSG00000128059
ENSG00000036549		ENSG00000134057		ENSG00000165238		ENSG00000185129		ENSG00000136243		ENSG00000185909		ENSG00000283156
ENSG00000077254		ENSG00000131844		ENSG00000165244		ENSG00000131503		ENSG00000156928		ENSG00000283189		ENSG00000128050
ENSG00000180488		ENSG00000083312		ENSG00000158122		ENSG00000254996		ENSG00000164548		ENSG00000145029		ENSG00000145241
ENSG00000162613		ENSG00000251493		ENSG00000106799		ENSG00000112852		ENSG00000105926		ENSG00000164078		ENSG00000132463
ENSG00000162616		ENSG00000272525		ENSG00000206923		ENSG00000131504		ENSG00000105928		ENSG00000188338		ENSG00000163743
ENSG00000273338		ENSG00000164338		ENSG00000119411		ENSG00000131507		ENSG00000172115		ENSG00000179564		ENSG00000198301
ENSG00000137965		ENSG00000171617		ENSG00000148229		ENSG00000187678		ENSG00000050344		ENSG00000126062		ENSG00000138750
ENSG00000213559		ENSG00000164347		ENSG00000136888		ENSG00000145819		ENSG00000122565		ENSG00000007402		ENSG00000118816
ENSG00000235089		ENSG00000113161		ENSG00000119397		ENSG00000113580		ENSG00000106105		ENSG00000271858		ENSG00000138767
ENSG00000234683		ENSG00000113163		ENSG00000136848		ENSG00000133706		ENSG00000122643		ENSG00000088543		ENSG00000169288
ENSG00000137941		ENSG00000132842		ENSG00000056586		ENSG00000275740		ENSG00000106591		ENSG00000090097		ENSG00000138668
ENSG00000271576		ENSG00000152409		ENSG00000213216		ENSG00000113721		ENSG00000270617		ENSG00000114779		ENSG00000152795
ENSG00000142875		ENSG00000134480		ENSG00000136942		ENSG00000197043		ENSG00000062582		ENSG00000023330		ENSG00000145293
ENSG00000226970		ENSG00000248323		ENSG00000119487		ENSG00000196743		ENSG00000122678		ENSG00000010318		ENSG00000251022
ENSG00000203943		ENSG00000113369		ENSG00000197958		ENSG00000145907		ENSG00000106624		ENSG00000163939		ENSG00000163319
ENSG00000249237		ENSG00000173221		ENSG00000201302		ENSG00000082516		ENSG00000106628		ENSG00000238862		ENSG00000201901
ENSG00000117133		ENSG00000164307		ENSG00000234771		ENSG00000113282		ENSG00000136271		ENSG00000163932		ENSG00000249973
ENSG00000174021		ENSG00000247121		ENSG00000148334		ENSG00000164332		ENSG00000232956		ENSG00000163946		ENSG00000183199
ENSG00000122432		ENSG00000058729		ENSG00000148341		ENSG00000135083		ENSG00000136270		ENSG00000144730		ENSG00000172238
ENSG00000117151		ENSG00000174136		ENSG00000204054		ENSG00000221886		ENSG00000132436		ENSG00000157500		ENSG00000201744
ENSG00000117155		ENSG00000279232		ENSG00000136816		ENSG00000164611		ENSG00000249773		ENSG00000136068		ENSG00000151247
ENSG00000097096		ENSG00000153922		ENSG00000130711		ENSG00000072571		ENSG00000239789		ENSG00000244161		ENSG00000164032
ENSG00000162642		ENSG00000113532		ENSG00000170835		ENSG00000229119		ENSG00000146731		ENSG00000163686		ENSG00000245322
ENSG00000142867		ENSG00000198961		ENSG00000160271		ENSG00000043462		ENSG00000106153		ENSG00000272182		ENSG00000248971
ENSG00000117174		ENSG00000112893		ENSG00000123454		ENSG00000235172		ENSG00000196247		ENSG00000144724		ENSG00000109332
ENSG00000122417		ENSG00000134987		ENSG00000225756		ENSG00000072786		ENSG00000198039		ENSG00000241472		ENSG00000145354
ENSG00000261737		ENSG00000164211		ENSG00000235106		ENSG00000175416		ENSG00000196715		ENSG00000163636		ENSG00000138777
ENSG00000097033		ENSG00000171444		ENSG00000148384		ENSG00000169228		ENSG00000225648		ENSG00000144749		ENSG00000164022
ENSG00000230721		ENSG00000047188		ENSG00000148362		ENSG00000169223		ENSG00000106077		ENSG00000163376		ENSG00000155016
ENSG00000183291		ENSG00000164219		ENSG00000107331		ENSG00000169220		ENSG00000106683		ENSG00000144747		ENSG00000138795
ENSG00000153936		ENSG00000271797		ENSG00000187609		ENSG00000131187		ENSG00000170027		ENSG00000144746		ENSG00000109475
ENSG00000267561		ENSG00000172869		ENSG00000165802		ENSG00000178338		ENSG00000135164		ENSG00000114541		ENSG00000123739
ENSG00000235251		ENSG00000133835		ENSG00000165724		ENSG00000161011		ENSG00000006634		ENSG00000114861		ENSG00000109534
ENSG00000143013		ENSG00000113368		ENSG00000185201		ENSG00000245060		ENSG00000105793		ENSG00000163412		ENSG00000138658
ENSG00000065243		ENSG00000250859		ENSG00000185885		ENSG00000248473		ENSG00000127914		ENSG00000172986		ENSG00000269893
ENSG00000137947		ENSG00000164244		ENSG00000185101		ENSG00000250222		ENSG00000105810		ENSG00000163605		ENSG00000275994
ENSG00000137944		ENSG00000158987		ENSG00000243562		ENSG00000248275		ENSG00000237819		ENSG00000114480		ENSG00000245958
ENSG00000213516		ENSG00000273217		ENSG00000177595		ENSG00000112685		ENSG00000237729		ENSG00000184500		ENSG00000164109
ENSG00000234518		ENSG00000283782		ENSG00000177600		ENSG00000054598		ENSG00000127995		ENSG00000178700		ENSG00000123737
ENSG00000225492		ENSG00000113522		ENSG00000177666		ENSG00000021355		ENSG00000284707		ENSG00000178694		ENSG00000145386
ENSG00000197147		ENSG00000223442		ENSG00000005801		ENSG00000170542		ENSG00000196367		ENSG00000080200		ENSG00000142731
ENSG00000231999		ENSG00000131437		ENSG00000244734		ENSG00000124588		ENSG00000106244		ENSG00000080822		ENSG00000077684
ENSG00000171488		ENSG00000072364		ENSG00000179532		ENSG00000137267		ENSG00000160917		ENSG00000168386		ENSG00000151014
ENSG00000271949		ENSG00000170606		ENSG00000166387		ENSG00000137285		ENSG00000066923		ENSG00000036054		ENSG00000164134
ENSG00000171492		ENSG00000113615		ENSG00000200983		ENSG00000153046		ENSG00000213413		ENSG00000154174		ENSG00000164163
ENSG00000228175		ENSG00000224186		ENSG00000212607		ENSG00000212802		ENSG00000272752		ENSG00000081148		ENSG00000164164
ENSG00000162664		ENSG00000113648		ENSG00000205339		ENSG00000180537		ENSG00000121716		ENSG00000138468		ENSG00000151617
ENSG00000199666		ENSG00000177733		ENSG00000255823		ENSG00000124788		ENSG00000146830		ENSG00000174173		ENSG00000121210
ENSG00000122482		ENSG00000112984		ENSG00000283813		ENSG00000229931		ENSG00000172336		ENSG00000066422		ENSG00000205208
ENSG00000232393		ENSG00000158402		ENSG00000110315		ENSG00000124789		ENSG00000087087		ENSG00000182504		ENSG00000145414
ENSG00000162669		ENSG00000120733		ENSG00000110700		ENSG00000165097		ENSG00000236848		ENSG00000170017		ENSG00000198498
ENSG00000206817		ENSG00000120738		ENSG00000110768		ENSG00000240869		ENSG00000105821		ENSG00000114439		ENSG00000145416
ENSG00000097046		ENSG00000113013		ENSG00000279266		ENSG00000124766		ENSG00000243352		ENSG00000198919		ENSG00000121089
ENSG00000229067		ENSG00000044115		ENSG00000148943		ENSG00000112304		ENSG00000272918		ENSG00000242242		ENSG00000222721
ENSG00000069702		ENSG00000120725		ENSG00000184937		ENSG00000272345		ENSG00000135250		ENSG00000177707		ENSG00000109586
ENSG00000172031		ENSG00000280987		ENSG00000060749		ENSG00000111913		ENSG00000091127		ENSG00000153283		ENSG00000248774
ENSG00000230667		ENSG00000015479		ENSG00000247151		ENSG00000272053		ENSG00000172209		ENSG00000144824		ENSG00000129128
ENSG00000189195		ENSG00000185129		ENSG00000241950		ENSG00000112343		ENSG00000105879		ENSG00000072858		ENSG00000129187
ENSG00000284413		ENSG00000131503		ENSG00000135362		ENSG00000274750		ENSG00000177683		ENSG00000114573		ENSG00000151725
ENSG00000224678		ENSG00000254996		ENSG00000052841		ENSG00000186470		ENSG00000196937		ENSG00000178075		ENSG00000249915
ENSG00000069712		ENSG00000113141		ENSG00000109920		ENSG00000124508		ENSG00000128609		ENSG00000181722		ENSG00000063438
ENSG00000174842		ENSG00000284325		ENSG00000172154		ENSG00000026950		ENSG00000224138		ENSG00000198406		ENSG00000028310
ENSG00000122484		ENSG00000170445		ENSG00000134809		ENSG00000111801		ENSG00000242261		ENSG00000144847		ENSG00000215246
ENSG00000162676		ENSG00000112855		ENSG00000211450		ENSG00000269293		ENSG00000213261		ENSG00000121578		ENSG00000145506
ENSG00000067208		ENSG00000112852		ENSG00000254732		ENSG00000261839		ENSG00000283041		ENSG00000031081		ENSG00000174358
ENSG00000122406		ENSG00000178913		ENSG00000134825		ENSG00000189298		ENSG00000230383		ENSG00000082701		ENSG00000164363
ENSG00000154511		ENSG00000131504		ENSG00000167996		ENSG00000206341		ENSG00000106028		ENSG00000163428		ENSG00000164362
ENSG00000206680		ENSG00000187678		ENSG00000204922		ENSG00000206503		ENSG00000239944		ENSG00000163430		ENSG00000049656
ENSG00000207523		ENSG00000145819		ENSG00000222328		ENSG00000227766		ENSG00000270672		ENSG00000153767		ENSG00000153395
ENSG00000143033		ENSG00000113580		ENSG00000255717		ENSG00000204592		ENSG00000165125		ENSG00000145087		ENSG00000171421
ENSG00000117500		ENSG00000133706		ENSG00000275996		ENSG00000146112		ENSG00000197448		ENSG00000180353		ENSG00000145494
ENSG00000122483		ENSG00000145868		ENSG00000173511		ENSG00000196230		ENSG00000106144		ENSG00000173230		ENSG00000164151
ENSG00000223745		ENSG00000164296		ENSG00000213465		ENSG00000137312		ENSG00000204946		ENSG00000114023		ENSG00000037474
ENSG00000117505		ENSG00000070814		ENSG00000251562		ENSG00000137331		ENSG00000244560		ENSG00000272758		ENSG00000200243
ENSG00000137942		ENSG00000086589		ENSG00000278217		ENSG00000204580		ENSG00000284041		ENSG00000138496		ENSG00000124275
ENSG00000137936		ENSG00000197043		ENSG00000201684		ENSG00000272501		ENSG00000164896		ENSG00000163840		ENSG00000124279
ENSG00000260464		ENSG00000145907		ENSG00000175634		ENSG00000206344		ENSG00000033050		ENSG00000173193		ENSG00000150753
ENSG00000067334		ENSG00000155506		ENSG00000172663		ENSG00000271821		ENSG00000082014		ENSG00000082684		ENSG00000271980
ENSG00000023909		ENSG00000082516		ENSG00000110697		ENSG00000204525		ENSG00000239911		ENSG00000175455		ENSG00000112977
ENSG00000137962		ENSG00000113263		ENSG00000167799		ENSG00000234745		ENSG00000055609		ENSG00000160145		ENSG00000272324
ENSG00000178596		ENSG00000113282		ENSG00000132746		ENSG00000271581		ENSG00000146909		ENSG00000082781		ENSG00000154124
ENSG00000117528		ENSG00000248626		ENSG00000110057		ENSG00000272221		ENSG00000009335		ENSG00000163848		ENSG00000154122
ENSG00000117525		ENSG00000135083		ENSG00000132749		ENSG00000204520		ENSG00000105993		ENSG00000144909		ENSG00000213430
ENSG00000117519		ENSG00000072571		ENSG00000165458		ENSG00000213760		ENSG00000231419		ENSG00000114626		ENSG00000113387
ENSG00000235501		ENSG00000134516		ENSG00000168010		ENSG00000204498		ENSG00000106018		ENSG00000114656		ENSG00000240376
ENSG00000172339		ENSG00000043462		ENSG00000256148		ENSG00000204427		ENSG00000178605		ENSG00000172780		ENSG00000113456
ENSG00000152078		ENSG00000072786		ENSG00000048649		ENSG00000204422		ENSG00000169100		ENSG00000181789		ENSG00000113460
ENSG00000271092		ENSG00000165671		ENSG00000165490		ENSG00000213722		ENSG00000169239		ENSG00000196455		ENSG00000168724
ENSG00000122481		ENSG00000169220		ENSG00000254676		ENSG00000213719		ENSG00000086712		ENSG00000017260		ENSG00000145604
ENSG00000228502		ENSG00000113758		ENSG00000171204		ENSG00000204386		ENSG00000173681		ENSG00000034533		ENSG00000145592
ENSG00000137970		ENSG00000145911		ENSG00000137504		ENSG00000213654		ENSG00000173674		ENSG00000138246		ENSG00000261604
ENSG00000117569		ENSG00000169045		ENSG00000280385		ENSG00000179344		ENSG00000123131		ENSG00000170819		ENSG00000112996
ENSG00000188641		ENSG00000127022		ENSG00000166004		ENSG00000168394		ENSG00000260822		ENSG00000154917		ENSG00000049167
ENSG00000227034		ENSG00000161011		ENSG00000150316		ENSG00000204252		ENSG00000228519		ENSG00000174640		ENSG00000233847
ENSG00000156869		ENSG00000204628		ENSG00000077458		ENSG00000235863		ENSG00000156313		ENSG00000163785		ENSG00000086189
ENSG00000162688		ENSG00000112685		ENSG00000152558		ENSG00000227057		ENSG00000264618		ENSG00000114019		ENSG00000086200
ENSG00000228084		ENSG00000112699		ENSG00000255350		ENSG00000237649		ENSG00000126756		ENSG00000154928		ENSG00000242547
ENSG00000117620		ENSG00000170542		ENSG00000110660		ENSG00000186577		ENSG00000267064		ENSG00000114054		ENSG00000123219
ENSG00000283761		ENSG00000137275		ENSG00000150776		ENSG00000007866		ENSG00000204620		ENSG00000168917		ENSG00000123213
ENSG00000156875		ENSG00000137267		ENSG00000200537		ENSG00000198663		ENSG00000102317		ENSG00000184432		ENSG00000153914
ENSG00000156876		ENSG00000145982		ENSG00000177103		ENSG00000198937		ENSG00000184083		ENSG00000248932		ENSG00000253744
ENSG00000122435		ENSG00000111859		ENSG00000160654		ENSG00000112139		ENSG00000130119		ENSG00000177311		ENSG00000249183
ENSG00000122477		ENSG00000008083		ENSG00000167283		ENSG00000024048		ENSG00000256045		ENSG00000114127		ENSG00000085231
ENSG00000137992		ENSG00000124788		ENSG00000118058		ENSG00000171467		ENSG00000001497		ENSG00000120756		ENSG00000273841
ENSG00000224616		ENSG00000229931		ENSG00000186166		ENSG00000237686		ENSG00000204165		ENSG00000241570		ENSG00000183474
ENSG00000137996		ENSG00000124789		ENSG00000240970		ENSG00000181577		ENSG00000225470		ENSG00000268129		ENSG00000226259
ENSG00000079335		ENSG00000272269		ENSG00000118181		ENSG00000231881		ENSG00000230590		ENSG00000181804		ENSG00000172062
ENSG00000228086		ENSG00000165097		ENSG00000154096		ENSG00000096384		ENSG00000271533		ENSG00000071794		ENSG00000145734
ENSG00000162694		ENSG00000145996		ENSG00000200197		ENSG00000146072		ENSG00000213695		ENSG00000163755		ENSG00000113048
ENSG00000273204		ENSG00000283480		ENSG00000154144		ENSG00000146085		ENSG00000188419		ENSG00000018408		ENSG00000145741
ENSG00000162695		ENSG00000124766		ENSG00000218109		ENSG00000170915		ENSG00000126953		ENSG00000241313		ENSG00000164338
ENSG00000117543		ENSG00000204713		ENSG00000196323		ENSG00000216775		ENSG00000241343		ENSG00000174953		ENSG00000164346
ENSG00000233184		ENSG00000234127		ENSG00000109956		ENSG00000012660		ENSG00000133169		ENSG00000169359		ENSG00000152413
ENSG00000170989		ENSG00000204590		ENSG00000176244		ENSG00000151917		ENSG00000123575		ENSG00000163655		ENSG00000177034
ENSG00000228399		ENSG00000204574		ENSG00000269897		ENSG00000118482		ENSG00000101935		ENSG00000169282		ENSG00000145687
ENSG00000173810		ENSG00000204569		ENSG00000168283		ENSG00000156535		ENSG00000266420		ENSG00000243926		ENSG00000152348
ENSG00000231671		ENSG00000204568		ENSG00000256892		ENSG00000146247		ENSG00000125351		ENSG00000163659		ENSG00000186468
ENSG00000185946		ENSG00000204560		ENSG00000189180		ENSG00000112742		ENSG00000232149		ENSG00000201778		ENSG00000271862
ENSG00000240038		ENSG00000146112		ENSG00000075407		ENSG00000135316		ENSG00000101972		ENSG00000243176		ENSG00000174695
ENSG00000198890		ENSG00000137337		ENSG00000234420		ENSG00000188994		ENSG00000183918		ENSG00000243150		ENSG00000206744
ENSG00000224550		ENSG00000224328		ENSG00000196693		ENSG00000146278		ENSG00000009694		ENSG00000168827		ENSG00000214853
ENSG00000134215		ENSG00000196230		ENSG00000169740		ENSG00000118412		ENSG00000226339		ENSG00000079257		ENSG00000127184
ENSG00000085491		ENSG00000272540		ENSG00000230565		ENSG00000112182		ENSG00000156697		ENSG00000248710		ENSG00000113356
ENSG00000260879		ENSG00000272501		ENSG00000249860		ENSG00000112249		ENSG00000156504		ENSG00000113810		ENSG00000249353
ENSG00000280186		ENSG00000204525		ENSG00000122952		ENSG00000085377		ENSG00000129680		ENSG00000213186		ENSG00000153922
ENSG00000162636		ENSG00000234745		ENSG00000108064		ENSG00000112297		ENSG00000101974		ENSG00000238741		ENSG00000181751
ENSG00000162639		ENSG00000271581		ENSG00000138336		ENSG00000025796		ENSG00000184258		ENSG00000163590		ENSG00000164209
ENSG00000134186		ENSG00000204469		ENSG00000229097		ENSG00000135596		ENSG00000281508		ENSG00000169251		ENSG00000134987
ENSG00000116266		ENSG00000204463		ENSG00000107758		ENSG00000112367		ENSG00000102081		ENSG00000196542		ENSG00000129595
ENSG00000121957		ENSG00000204444		ENSG00000172586		ENSG00000203778		ENSG00000160131		ENSG00000114200		ENSG00000224032
ENSG00000121940		ENSG00000204439		ENSG00000156650		ENSG00000111885		ENSG00000183479		ENSG00000163536		ENSG00000272869
ENSG00000085433		ENSG00000227198		ENSG00000138326		ENSG00000111897		ENSG00000213397		ENSG00000173905		ENSG00000239528
ENSG00000244716		ENSG00000204427		ENSG00000133678		ENSG00000172673		ENSG00000089820		ENSG00000085276		ENSG00000197744
ENSG00000228665		ENSG00000204422		ENSG00000180628		ENSG00000152894		ENSG00000102030		ENSG00000270141		ENSG00000066583
ENSG00000197780		ENSG00000213719		ENSG00000196233		ENSG00000206754		ENSG00000184216		ENSG00000277925		ENSG00000244192
ENSG00000273382		ENSG00000204394		ENSG00000171307		ENSG00000146411		ENSG00000147403		ENSG00000269984		ENSG00000169567
ENSG00000215717		ENSG00000204388		ENSG00000213341		ENSG00000027697		ENSG00000102178		ENSG00000008952		ENSG00000197536
ENSG00000270066		ENSG00000204351		ENSG00000075826		ENSG00000146416		ENSG00000130826		ENSG00000163558		ENSG00000125347
ENSG00000278249		ENSG00000168394		ENSG00000173915		ENSG00000135604		ENSG00000206948		ENSG00000136603		ENSG00000113520
ENSG00000251484		ENSG00000204252		ENSG00000148843		ENSG00000152818		ENSG00000284450		ENSG00000154310		ENSG00000131437
ENSG00000116299		ENSG00000112473		ENSG00000214413		ENSG00000146414		ENSG00000185515		ENSG00000075420		ENSG00000205089
ENSG00000031698		ENSG00000223501		ENSG00000165650		ENSG00000111962		ENSG00000147316		ENSG00000144959		ENSG00000164402
ENSG00000143126		ENSG00000227057		ENSG00000107560		ENSG00000131013		ENSG00000091879		ENSG00000114346		ENSG00000164404
ENSG00000134222		ENSG00000237649		ENSG00000165669		ENSG00000186625		ENSG00000249898		ENSG00000201452		ENSG00000164405
ENSG00000134243		ENSG00000213588		ENSG00000151893		ENSG00000131023		ENSG00000155189		ENSG00000177565		ENSG00000155329
ENSG00000143106		ENSG00000030110		ENSG00000119979		ENSG00000131015		ENSG00000130227		ENSG00000121879		ENSG00000213585
ENSG00000162650		ENSG00000112062		ENSG00000183605		ENSG00000131018		ENSG00000147454		ENSG00000136518		ENSG00000081059
ENSG00000174151		ENSG00000112079		ENSG00000111206		ENSG00000074706		ENSG00000221914		ENSG00000058063		ENSG00000113558
ENSG00000181754		ENSG00000124762		ENSG00000227081		ENSG00000122335		ENSG00000120903		ENSG00000043093		ENSG00000272772
ENSG00000065135		ENSG00000137193		ENSG00000256988		ENSG00000130338		ENSG00000165392		ENSG00000078070		ENSG00000113575
ENSG00000134183		ENSG00000137200		ENSG00000151079		ENSG00000146433		ENSG00000198042		ENSG00000078081		ENSG00000237190
ENSG00000116337		ENSG00000024048		ENSG00000224906		ENSG00000146425		ENSG00000187840		ENSG00000053524		ENSG00000145833
ENSG00000228703		ENSG00000124587		ENSG00000139190		ENSG00000164674		ENSG00000175324		ENSG00000172578		ENSG00000244921
ENSG00000168765		ENSG00000171467		ENSG00000239002		ENSG00000092820		ENSG00000253729		ENSG00000114796		ENSG00000224186
ENSG00000213366		ENSG00000124571		ENSG00000276232		ENSG00000164691		ENSG00000169139		ENSG00000114770		ENSG00000113648
ENSG00000168710		ENSG00000271970		ENSG00000205885		ENSG00000120437		ENSG00000120992		ENSG00000145198		ENSG00000177733
ENSG00000143093		ENSG00000170734		ENSG00000256667		ENSG00000112531		ENSG00000137574		ENSG00000175182		ENSG00000112983
ENSG00000116396		ENSG00000272114		ENSG00000171681		ENSG00000130024		ENSG00000008988		ENSG00000156931		ENSG00000094880
ENSG00000227963		ENSG00000237686		ENSG00000246705		ENSG00000198719		ENSG00000104331		ENSG00000073803		ENSG00000120705
ENSG00000162775		ENSG00000181577		ENSG00000111339		ENSG00000164849		ENSG00000104442		ENSG00000244405		ENSG00000113013
ENSG00000224699		ENSG00000096384		ENSG00000111711		ENSG00000257607		ENSG00000179041		ENSG00000058866		ENSG00000280987
ENSG00000168679		ENSG00000096401		ENSG00000118308		ENSG00000230487		ENSG00000104218		ENSG00000283149		ENSG00000281398
ENSG00000134248		ENSG00000198087		ENSG00000133703		ENSG00000002822		ENSG00000147601		ENSG00000238942		ENSG00000200959
ENSG00000177301		ENSG00000146085		ENSG00000111790		ENSG00000136295		ENSG00000175606		ENSG00000200418		ENSG00000015479
ENSG00000177272		ENSG00000170950		ENSG00000064115		ENSG00000174945		ENSG00000104369		ENSG00000283958		ENSG00000170476
ENSG00000143119		ENSG00000112118		ENSG00000087502		ENSG00000146587		ENSG00000104381		ENSG00000221420		ENSG00000120306
ENSG00000156171		ENSG00000216775		ENSG00000110888		ENSG00000008256		ENSG00000147586		ENSG00000263776		ENSG00000113068
ENSG00000134255		ENSG00000012660		ENSG00000139168		ENSG00000136235		ENSG00000254162		ENSG00000163923		ENSG00000113070
ENSG00000162777		ENSG00000151914		ENSG00000129317		ENSG00000070882		ENSG00000243424		ENSG00000113916		ENSG00000243056
ENSG00000064886		ENSG00000112200		ENSG00000111371		ENSG00000122566		ENSG00000254027		ENSG00000196083		ENSG00000176087
ENSG00000173947		ENSG00000146143		ENSG00000061273		ENSG00000106066		ENSG00000164687		ENSG00000152492		ENSG00000131495
ENSG00000085465		ENSG00000118482		ENSG00000134291		ENSG00000106069		ENSG00000104320		ENSG00000198836		ENSG00000120314
ENSG00000243960		ENSG00000112305		ENSG00000123349		ENSG00000106086		ENSG00000155100		ENSG00000114315		ENSG00000202515
ENSG00000116455		ENSG00000112309		ENSG00000135426		ENSG00000180354		ENSG00000175305		ENSG00000133657		ENSG00000113578
ENSG00000116459		ENSG00000156535		ENSG00000258311		ENSG00000235859		ENSG00000156170		ENSG00000145014		ENSG00000213488
ENSG00000116473		ENSG00000112701		ENSG00000135441		ENSG00000122507		ENSG00000156172		ENSG00000114331		ENSG00000251556
ENSG00000197852		ENSG00000196586		ENSG00000135404		ENSG00000122545		ENSG00000156469		ENSG00000072274		ENSG00000133706
ENSG00000064703		ENSG00000146247		ENSG00000197728		ENSG00000155849		ENSG00000156471		ENSG00000161217		ENSG00000113649
ENSG00000143079		ENSG00000118402		ENSG00000229117		ENSG00000164543		ENSG00000147649		ENSG00000272741		ENSG00000155846
ENSG00000134245		ENSG00000112742		ENSG00000179912		ENSG00000106605		ENSG00000132561		ENSG00000273331		ENSG00000132915
ENSG00000007341		ENSG00000271793		ENSG00000175197		ENSG00000105968		ENSG00000156482		ENSG00000235897		ENSG00000070814
ENSG00000116489		ENSG00000135316		ENSG00000166987		ENSG00000136286		ENSG00000245970		ENSG00000145107		ENSG00000164587
ENSG00000155363		ENSG00000188994		ENSG00000240771		ENSG00000136280		ENSG00000207067		ENSG00000163961		ENSG00000145907
ENSG00000225075		ENSG00000135334		ENSG00000135452		ENSG00000183696		ENSG00000202360		ENSG00000273013		ENSG00000155506
ENSG00000155366		ENSG00000111880		ENSG00000242922		ENSG00000197008		ENSG00000164933		ENSG00000174007		ENSG00000113643
ENSG00000271810		ENSG00000118412		ENSG00000149948		ENSG00000213462		ENSG00000164934		ENSG00000119227		ENSG00000181163
ENSG00000155380		ENSG00000112182		ENSG00000197301		ENSG00000146757		ENSG00000147654		ENSG00000145016		ENSG00000113719
ENSG00000226419		ENSG00000112249		ENSG00000228144		ENSG00000169902		ENSG00000147679		ENSG00000159674		ENSG00000253172
ENSG00000198799		ENSG00000085377		ENSG00000155957		ENSG00000237310		ENSG00000164754		ENSG00000214367		ENSG00000113734
ENSG00000233839		ENSG00000112297		ENSG00000135679		ENSG00000243335		ENSG00000172167		ENSG00000087274		ENSG00000145919
ENSG00000236887		ENSG00000168438		ENSG00000256664		ENSG00000272831		ENSG00000165156		ENSG00000159788		ENSG00000164466
ENSG00000081026		ENSG00000203778		ENSG00000135678		ENSG00000158321		ENSG00000156802		ENSG00000072832		ENSG00000248596
ENSG00000232499		ENSG00000277443		ENSG00000166225		ENSG00000176428		ENSG00000242170		ENSG00000186234		ENSG00000283559
ENSG00000116793		ENSG00000196591		ENSG00000111615		ENSG00000106665		ENSG00000253651		ENSG00000071127		ENSG00000122203
ENSG00000081019		ENSG00000025156		ENSG00000199245		ENSG00000263001		ENSG00000136997		ENSG00000038219		ENSG00000175414
ENSG00000231128		ENSG00000111897		ENSG00000133639		ENSG00000127946		ENSG00000201782		ENSG00000137449		ENSG00000048162
ENSG00000134242		ENSG00000172673		ENSG00000102189		ENSG00000189077		ENSG00000250400		ENSG00000118564		ENSG00000146066
ENSG00000226167		ENSG00000079819		ENSG00000198015		ENSG00000091073		ENSG00000129292		ENSG00000237765		ENSG00000146083
ENSG00000134262		ENSG00000146411		ENSG00000057704		ENSG00000187257		ENSG00000223697		ENSG00000004468		ENSG00000048140
ENSG00000118655		ENSG00000029363		ENSG00000120798		ENSG00000135211		ENSG00000123908		ENSG00000137441		ENSG00000169230
ENSG00000235527		ENSG00000027697		ENSG00000028203		ENSG00000224059		ENSG00000253602		ENSG00000007062		ENSG00000183258
ENSG00000163349		ENSG00000135597		ENSG00000166130		ENSG00000234545		ENSG00000160932		ENSG00000109805		ENSG00000146067
ENSG00000197323		ENSG00000164442		ENSG00000238105		ENSG00000070669		ENSG00000158106		ENSG00000178177		ENSG00000145916
ENSG00000226984		ENSG00000118496		ENSG00000202249		ENSG00000166508		ENSG00000254859		ENSG00000109618		ENSG00000145912
ENSG00000236480		ENSG00000146414		ENSG00000204954		ENSG00000239521		ENSG00000254144		ENSG00000053900		ENSG00000197451
ENSG00000116752		ENSG00000164506		ENSG00000213442		ENSG00000184414		ENSG00000275558		ENSG00000109689		ENSG00000175309
ENSG00000175984		ENSG00000186625		ENSG00000136003		ENSG00000227053		ENSG00000279605		ENSG00000174125		ENSG00000169131
ENSG00000213281		ENSG00000131023		ENSG00000258011		ENSG00000106367		ENSG00000254741		ENSG00000121895		ENSG00000253520
ENSG00000009307		ENSG00000120278		ENSG00000196850		ENSG00000106397		ENSG00000104529		ENSG00000163683		ENSG00000169045
ENSG00000052723		ENSG00000120254		ENSG00000170855		ENSG00000106400		ENSG00000104524		ENSG00000121892		ENSG00000113300
ENSG00000134198		ENSG00000146476		ENSG00000088986		ENSG00000161057		ENSG00000104522		ENSG00000078177		ENSG00000146063
ENSG00000173218		ENSG00000074706		ENSG00000157837		ENSG00000225329		ENSG00000178896		ENSG00000163281		ENSG00000204628
ENSG00000163399		ENSG00000164674		ENSG00000110931		ENSG00000005483		ENSG00000179091		ENSG00000145246		ENSG00000137285
ENSG00000203865		ENSG00000092820		ENSG00000089053		ENSG00000105851		ENSG00000179632		ENSG00000170448		ENSG00000180822
ENSG00000224950		ENSG00000233893		ENSG00000188735		ENSG00000105856		ENSG00000235173		ENSG00000075539		ENSG00000112739
ENSG00000116815		ENSG00000112096		ENSG00000139725		ENSG00000241764		ENSG00000261236		ENSG00000163069		ENSG00000124787
ENSG00000177173		ENSG00000120437		ENSG00000212694		ENSG00000091129		ENSG00000185122		ENSG00000282278		ENSG00000214113
ENSG00000143061		ENSG00000120438		ENSG00000274292		ENSG00000128512		ENSG00000147804		ENSG00000157404		ENSG00000124785
ENSG00000231072		ENSG00000197081		ENSG00000139718		ENSG00000048405		ENSG00000160949		ENSG00000134852		ENSG00000124784
ENSG00000116824		ENSG00000112584		ENSG00000111011		ENSG00000280347		ENSG00000167702		ENSG00000223305		ENSG00000168566
ENSG00000134247		ENSG00000002822		ENSG00000139726		ENSG00000197157		ENSG00000160972		ENSG00000090989		ENSG00000239264
ENSG00000236137		ENSG00000174945		ENSG00000051825		ENSG00000106344		ENSG00000167700		ENSG00000109265		ENSG00000259040
ENSG00000116830		ENSG00000075624		ENSG00000086598		ENSG00000135245		ENSG00000160957		ENSG00000157426		ENSG00000265818
ENSG00000134253		ENSG00000283117		ENSG00000179195		ENSG00000128602		ENSG00000213563		ENSG00000270147		ENSG00000124802
ENSG00000198162		ENSG00000229091		ENSG00000111450		ENSG00000186591		ENSG00000182307		ENSG00000174780		ENSG00000111845
ENSG00000183508		ENSG00000106443		ENSG00000222438		ENSG00000106477		ENSG00000172785		ENSG00000047315		ENSG00000137210
ENSG00000196505		ENSG00000106524		ENSG00000208892		ENSG00000231721		ENSG00000120158		ENSG00000033178		ENSG00000272162
ENSG00000065183		ENSG00000122550		ENSG00000112787		ENSG00000128585		ENSG00000183354		ENSG00000173542		ENSG00000206702
ENSG00000155761		ENSG00000070882		ENSG00000198040		ENSG00000236753		ENSG00000147854		ENSG00000156140		ENSG00000225921
ENSG00000116874		ENSG00000122566		ENSG00000214029		ENSG00000273489		ENSG00000206147		ENSG00000132466		ENSG00000050393
ENSG00000236804		ENSG00000106052		ENSG00000121741		ENSG00000105875		ENSG00000178654		ENSG00000138757		ENSG00000272341
ENSG00000231365		ENSG00000106066		ENSG00000132953		ENSG00000080802		ENSG00000265735		ENSG00000138768		ENSG00000124795
ENSG00000227056		ENSG00000106069		ENSG00000151835		ENSG00000182158		ENSG00000147874		ENSG00000138744		ENSG00000112242
ENSG00000229570		ENSG00000106105		ENSG00000151849		ENSG00000105939		ENSG00000137154		ENSG00000138760		ENSG00000124532
ENSG00000092621		ENSG00000122557		ENSG00000122033		ENSG00000164898		ENSG00000244230		ENSG00000138758		ENSG00000112308
ENSG00000134250		ENSG00000122545		ENSG00000186184		ENSG00000006459		ENSG00000099810		ENSG00000138764		ENSG00000112312
ENSG00000265808		ENSG00000011426		ENSG00000132952		ENSG00000260231		ENSG00000265194		ENSG00000138759		ENSG00000168405
ENSG00000275131		ENSG00000155849		ENSG00000276672		ENSG00000211716		ENSG00000107262		ENSG00000145284		ENSG00000275714
ENSG00000273136		ENSG00000006715		ENSG00000120697		ENSG00000211772		ENSG00000086102		ENSG00000173085		ENSG00000278637
ENSG00000275538		ENSG00000065883		ENSG00000172766		ENSG00000237254		ENSG00000165272		ENSG00000173083		ENSG00000278705
ENSG00000263353		ENSG00000106571		ENSG00000102760		ENSG00000159784		ENSG00000165271		ENSG00000163312		ENSG00000274267
ENSG00000226067		ENSG00000164543		ENSG00000102780		ENSG00000232533		ENSG00000230453		ENSG00000163633		ENSG00000278463
ENSG00000277610		ENSG00000106608		ENSG00000133112		ENSG00000159840		ENSG00000147955		ENSG00000172493		ENSG00000276410
ENSG00000223345		ENSG00000105953		ENSG00000273149		ENSG00000198420		ENSG00000165283		ENSG00000145332		ENSG00000278272
ENSG00000213244		ENSG00000136286		ENSG00000136146		ENSG00000201098		ENSG00000137078		ENSG00000255723		ENSG00000187837
ENSG00000188610		ENSG00000146731		ENSG00000231607		ENSG00000155660		ENSG00000175768		ENSG00000198189		ENSG00000180573
ENSG00000171943		ENSG00000169902		ENSG00000273612		ENSG00000204947		ENSG00000255872		ENSG00000163644		ENSG00000168298
ENSG00000231752		ENSG00000130305		ENSG00000275559		ENSG00000181444		ENSG00000122741		ENSG00000246375		ENSG00000158373
ENSG00000207349		ENSG00000009954		ENSG00000186047		ENSG00000284048		ENSG00000180071		ENSG00000138640		ENSG00000277157
ENSG00000206737		ENSG00000263001		ENSG00000136098		ENSG00000196456		ENSG00000215126		ENSG00000163104		ENSG00000216331
ENSG00000240929		ENSG00000232729		ENSG00000204899		ENSG00000284691		ENSG00000188647		ENSG00000197894		ENSG00000282988
ENSG00000273213		ENSG00000274070		ENSG00000201253		ENSG00000171115		ENSG00000198887		ENSG00000246090		ENSG00000197409
ENSG00000230186		ENSG00000127948		ENSG00000118922		ENSG00000179144		ENSG00000202217		ENSG00000145331		ENSG00000196866
ENSG00000203818		ENSG00000146701		ENSG00000188243		ENSG00000133574		ENSG00000196305		ENSG00000164031		ENSG00000277224
ENSG00000207205		ENSG00000091073		ENSG00000118939		ENSG00000133561		ENSG00000198000		ENSG00000138814		ENSG00000276966
ENSG00000266338		ENSG00000187257		ENSG00000215417		ENSG00000106560		ENSG00000165238		ENSG00000254531		ENSG00000273802
ENSG00000278099		ENSG00000224059		ENSG00000152749		ENSG00000213203		ENSG00000048828		ENSG00000109320		ENSG00000277075
ENSG00000277918		ENSG00000006634		ENSG00000200211		ENSG00000281887		ENSG00000165244		ENSG00000109323		ENSG00000218281
ENSG00000196369		ENSG00000237709		ENSG00000175820		ENSG00000196329		ENSG00000081377		ENSG00000164039		ENSG00000124575
ENSG00000272419		ENSG00000205413		ENSG00000139826		ENSG00000261455		ENSG00000136897		ENSG00000138778		ENSG00000274618
ENSG00000223612		ENSG00000070669		ENSG00000088448		ENSG00000196584		ENSG00000106701		ENSG00000168772		ENSG00000277775
ENSG00000276216		ENSG00000205356		ENSG00000198176		ENSG00000273117		ENSG00000119328		ENSG00000168769		ENSG00000275713
ENSG00000207501		ENSG00000284292		ENSG00000259001		ENSG00000186480		ENSG00000206923		ENSG00000138801		ENSG00000278588
ENSG00000270722		ENSG00000130429		ENSG00000277209		ENSG00000146938		ENSG00000059769		ENSG00000164023		ENSG00000158406
ENSG00000272150		ENSG00000166508		ENSG00000172590		ENSG00000205542		ENSG00000259953		ENSG00000234492		ENSG00000146109
ENSG00000117262		ENSG00000146834		ENSG00000129473		ENSG00000087842		ENSG00000148229		ENSG00000249965		ENSG00000124635
ENSG00000265491		ENSG00000087087		ENSG00000258643		ENSG00000008086		ENSG00000157653		ENSG00000005059		ENSG00000196787
ENSG00000186141		ENSG00000106397		ENSG00000222931		ENSG00000102104		ENSG00000119397		ENSG00000138798		ENSG00000276180
ENSG00000186364		ENSG00000161036		ENSG00000255526		ENSG00000086717		ENSG00000243738		ENSG00000170522		ENSG00000197903
ENSG00000131788		ENSG00000105819		ENSG00000129559		ENSG00000237836		ENSG00000213216		ENSG00000260526		ENSG00000274997
ENSG00000143127		ENSG00000161057		ENSG00000213906		ENSG00000044446		ENSG00000136942		ENSG00000073331		ENSG00000217862
ENSG00000131779		ENSG00000105851		ENSG00000257179		ENSG00000130066		ENSG00000197958		ENSG00000174720		ENSG00000185130
ENSG00000265241		ENSG00000105856		ENSG00000259045		ENSG00000005889		ENSG00000201302		ENSG00000145362		ENSG00000196747
ENSG00000211451		ENSG00000091140		ENSG00000100503		ENSG00000067992		ENSG00000136877		ENSG00000145349		ENSG00000278828
ENSG00000234222		ENSG00000128512		ENSG00000100528		ENSG00000156298		ENSG00000148334		ENSG00000164099		ENSG00000276368
ENSG00000280778		ENSG00000048405		ENSG00000197045		ENSG00000215301		ENSG00000167112		ENSG00000145388		ENSG00000273703
ENSG00000271601		ENSG00000197157		ENSG00000180008		ENSG00000264573		ENSG00000167113		ENSG00000150961		ENSG00000273542
ENSG00000272031		ENSG00000106344		ENSG00000126775		ENSG00000130985		ENSG00000167118		ENSG00000172403		ENSG00000233822
ENSG00000121851		ENSG00000128602		ENSG00000070367		ENSG00000147124		ENSG00000119335		ENSG00000164096		ENSG00000275221
ENSG00000201558		ENSG00000106477		ENSG00000181619		ENSG00000196741		ENSG00000136819		ENSG00000164111		ENSG00000276903
ENSG00000233396		ENSG00000158623		ENSG00000258289		ENSG00000221994		ENSG00000264169		ENSG00000138686		ENSG00000184357
ENSG00000213240		ENSG00000128585		ENSG00000125952		ENSG00000147155		ENSG00000130713		ENSG00000138741		ENSG00000275379
ENSG00000264343		ENSG00000105875		ENSG00000100632		ENSG00000068394		ENSG00000125485		ENSG00000138688		ENSG00000275126
ENSG00000268043		ENSG00000155561		ENSG00000100650		ENSG00000122824		ENSG00000125484		ENSG00000224786		ENSG00000197153
ENSG00000131791		ENSG00000234352		ENSG00000279461		ENSG00000179222		ENSG00000170835		ENSG00000145375		ENSG00000278677
ENSG00000237188		ENSG00000224469		ENSG00000165898		ENSG00000072501		ENSG00000123454		ENSG00000164056		ENSG00000274641
ENSG00000273071		ENSG00000182158		ENSG00000119616		ENSG00000172943		ENSG00000225756		ENSG00000151458		ENSG00000204713
ENSG00000131781		ENSG00000122779		ENSG00000119705		ENSG00000102316		ENSG00000196363		ENSG00000164070		ENSG00000066379
ENSG00000180867		ENSG00000105939		ENSG00000100815		ENSG00000187601		ENSG00000122140		ENSG00000137463		ENSG00000270604
ENSG00000226015		ENSG00000105948		ENSG00000259020		ENSG00000247746		ENSG00000238227		ENSG00000196782		ENSG00000280128
ENSG00000131778		ENSG00000146963		ENSG00000183648		ENSG00000186767		ENSG00000213221		ENSG00000153132		ENSG00000231074
ENSG00000278811		ENSG00000269955		ENSG00000100599		ENSG00000102043		ENSG00000187796		ENSG00000170185		ENSG00000248167
ENSG00000116128		ENSG00000059378		ENSG00000100697		ENSG00000147065		ENSG00000165684		ENSG00000153147		ENSG00000241370
ENSG00000162836		ENSG00000133606		ENSG00000165959		ENSG00000169083		ENSG00000165689		ENSG00000071205		ENSG00000236603
ENSG00000188092		ENSG00000157764		ENSG00000090060		ENSG00000090776		ENSG00000148396		ENSG00000198589		ENSG00000204576
ENSG00000206585		ENSG00000211751		ENSG00000182218		ENSG00000181191		ENSG00000196642		ENSG00000208797		ENSG00000204574
ENSG00000263956		ENSG00000159840		ENSG00000184990		ENSG00000089289		ENSG00000148362		ENSG00000245954		ENSG00000204568
ENSG00000227733		ENSG00000198420		ENSG00000213145		ENSG00000220925		ENSG00000176978		ENSG00000164144		ENSG00000204564
ENSG00000274020		ENSG00000243746		ENSG00000258706		ENSG00000120509		ENSG00000187609		ENSG00000171566		ENSG00000137404
ENSG00000202408		ENSG00000055130		ENSG00000257151		ENSG00000090889		ENSG00000165724		ENSG00000164114		ENSG00000271821
ENSG00000207340		ENSG00000155660		ENSG00000223628		ENSG00000165349		ENSG00000185627		ENSG00000171503		ENSG00000227939
ENSG00000238825		ENSG00000197362		ENSG00000198826		ENSG00000147140		ENSG00000243562		ENSG00000109466		ENSG00000272221
ENSG00000231551		ENSG00000204947		ENSG00000128463		ENSG00000281852		ENSG00000177542		ENSG00000052802		ENSG00000204482
ENSG00000201183		ENSG00000197024		ENSG00000182117		ENSG00000147100		ENSG00000177595		ENSG00000181381		ENSG00000204472
ENSG00000225871		ENSG00000127399		ENSG00000176454		ENSG00000131263		ENSG00000177600		ENSG00000137601		ENSG00000204438
ENSG00000280649		ENSG00000196456		ENSG00000175265		ENSG00000131269		ENSG00000177666		ENSG00000109572		ENSG00000204435
ENSG00000274210		ENSG00000179144		ENSG00000215252		ENSG00000198934		ENSG00000021762		ENSG00000272870		ENSG00000263020
ENSG00000270629		ENSG00000133574		ENSG00000140319		ENSG00000280870		ENSG00000005801		ENSG00000164118		ENSG00000240053
ENSG00000178104		ENSG00000133561		ENSG00000104081		ENSG00000085224		ENSG00000244734		ENSG00000109674		ENSG00000204410
ENSG00000269713		ENSG00000106560		ENSG00000247556		ENSG00000165240		ENSG00000158042		ENSG00000038002		ENSG00000255152
ENSG00000271383		ENSG00000213203		ENSG00000140264		ENSG00000248503		ENSG00000166441		ENSG00000168538		ENSG00000204394
ENSG00000277147		ENSG00000281887		ENSG00000221792		ENSG00000102144		ENSG00000200983		ENSG00000168310		ENSG00000204392
ENSG00000206828		ENSG00000196329		ENSG00000166710		ENSG00000078596		ENSG00000212607		ENSG00000271646		ENSG00000204387
ENSG00000203814		ENSG00000033050		ENSG00000104177		ENSG00000198157		ENSG00000205339		ENSG00000164323		ENSG00000201754
ENSG00000183598		ENSG00000033100		ENSG00000128951		ENSG00000147180		ENSG00000197601		ENSG00000109775		ENSG00000204356
ENSG00000261716		ENSG00000261455		ENSG00000092439		ENSG00000102271		ENSG00000110700		ENSG00000205100		ENSG00000241404
ENSG00000184678		ENSG00000273117		ENSG00000171016		ENSG00000102384		ENSG00000110768		ENSG00000109536		ENSG00000204310
ENSG00000184260		ENSG00000186480		ENSG00000128923		ENSG00000166432		ENSG00000185238		ENSG00000073578		ENSG00000204308
ENSG00000184270		ENSG00000169093		ENSG00000140307		ENSG00000158164		ENSG00000148943		ENSG00000206077		ENSG00000204304
ENSG00000178096		ENSG00000182162		ENSG00000140299		ENSG00000172465		ENSG00000152219		ENSG00000145495		ENSG00000213654
ENSG00000159164		ENSG00000146938		ENSG00000234797		ENSG00000147231		ENSG00000060749		ENSG00000113407		ENSG00000204264
ENSG00000143368		ENSG00000086712		ENSG00000128915		ENSG00000157514		ENSG00000247151		ENSG00000164187		ENSG00000204256
ENSG00000014914		ENSG00000102054		ENSG00000129003		ENSG00000068366		ENSG00000241950		ENSG00000164190		ENSG00000263756
ENSG00000264522		ENSG00000102098		ENSG00000259316		ENSG00000101938		ENSG00000110442		ENSG00000197603		ENSG00000204228
ENSG00000136631		ENSG00000008086		ENSG00000166803		ENSG00000147251		ENSG00000175097		ENSG00000113569		ENSG00000231500
ENSG00000023902		ENSG00000237836		ENSG00000246922		ENSG00000125355		ENSG00000166181		ENSG00000082068		ENSG00000227057
ENSG00000143401		ENSG00000044446		ENSG00000259258		ENSG00000171155		ENSG00000254907		ENSG00000113594		ENSG00000204220
ENSG00000222222		ENSG00000131828		ENSG00000074603		ENSG00000125676		ENSG00000109920		ENSG00000164327		ENSG00000204209
ENSG00000117362		ENSG00000173674		ENSG00000174446		ENSG00000134597		ENSG00000254979		ENSG00000082074		ENSG00000096433
ENSG00000118292		ENSG00000177189		ENSG00000259673		ENSG00000076770		ENSG00000134802		ENSG00000153071		ENSG00000137288
ENSG00000266472		ENSG00000149970		ENSG00000189227		ENSG00000156531		ENSG00000134809		ENSG00000113638		ENSG00000137309
ENSG00000117360		ENSG00000174010		ENSG00000260007		ENSG00000178947		ENSG00000213593		ENSG00000171522		ENSG00000276404
ENSG00000163125		ENSG00000101868		ENSG00000129007		ENSG00000129675		ENSG00000254462		ENSG00000132356		ENSG00000225339
ENSG00000143374		ENSG00000183337		ENSG00000137818		ENSG00000147274		ENSG00000211450		ENSG00000132357		ENSG00000220583
ENSG00000143369		ENSG00000182220		ENSG00000137817		ENSG00000147383		ENSG00000198561		ENSG00000083720		ENSG00000272325
ENSG00000228126		ENSG00000124486		ENSG00000273025		ENSG00000260081		ENSG00000186660		ENSG00000205765		ENSG00000270800
ENSG00000143382		ENSG00000215301		ENSG00000137868		ENSG00000130821		ENSG00000255073		ENSG00000177738		ENSG00000124614
ENSG00000143384		ENSG00000147044		ENSG00000140459		ENSG00000102032		ENSG00000110042		ENSG00000177721		ENSG00000124562
ENSG00000143420		ENSG00000235587		ENSG00000140474		ENSG00000177854		ENSG00000256813		ENSG00000112972		ENSG00000112039
ENSG00000143457		ENSG00000102221		ENSG00000178741		ENSG00000196924		ENSG00000110104		ENSG00000172244		ENSG00000198755
ENSG00000163131		ENSG00000182872		ENSG00000140367		ENSG00000160211		ENSG00000110108		ENSG00000112992		ENSG00000096060
ENSG00000143387		ENSG00000130985		ENSG00000230459		ENSG00000160219		ENSG00000149483		ENSG00000151883		ENSG00000197753
ENSG00000143437		ENSG00000102226		ENSG00000212170		ENSG00000185973		ENSG00000254772		ENSG00000152684		ENSG00000096063
ENSG00000143379		ENSG00000017483		ENSG00000182774		ENSG00000198010		ENSG00000255508		ENSG00000164172		ENSG00000112081
ENSG00000143418		ENSG00000147155		ENSG00000260836		ENSG00000036448		ENSG00000276102		ENSG00000185305		ENSG00000137168
ENSG00000259357		ENSG00000015285		ENSG00000064726		ENSG00000275591		ENSG00000162191		ENSG00000178996		ENSG00000213461
ENSG00000143409		ENSG00000101945		ENSG00000140600		ENSG00000173281		ENSG00000162231		ENSG00000039123		ENSG00000124593
ENSG00000143363		ENSG00000102103		ENSG00000273540		ENSG00000079459		ENSG00000256690		ENSG00000177058		ENSG00000214736
ENSG00000163141		ENSG00000068308		ENSG00000261441		ENSG00000164733		ENSG00000133316		ENSG00000134352		ENSG00000164663
ENSG00000143443		ENSG00000068394		ENSG00000272888		ENSG00000003987		ENSG00000222328		ENSG00000095015		ENSG00000124641
ENSG00000197622		ENSG00000101997		ENSG00000242295		ENSG00000078674		ENSG00000255717		ENSG00000271828		ENSG00000112578
ENSG00000213190		ENSG00000171365		ENSG00000076344		ENSG00000147443		ENSG00000277194		ENSG00000113448		ENSG00000112576
ENSG00000143458		ENSG00000122824		ENSG00000103202		ENSG00000168453		ENSG00000168003		ENSG00000130449		ENSG00000048544
ENSG00000143434		ENSG00000189369		ENSG00000130731		ENSG00000173535		ENSG00000168066		ENSG00000068796		ENSG00000146223
ENSG00000163154		ENSG00000179222		ENSG00000172366		ENSG00000104689		ENSG00000213465		ENSG00000153006		ENSG00000171611
ENSG00000163156		ENSG00000126012		ENSG00000161999		ENSG00000147457		ENSG00000174276		ENSG00000153015		ENSG00000137161
ENSG00000163155		ENSG00000072501		ENSG00000090581		ENSG00000104679		ENSG00000149806		ENSG00000049192		ENSG00000231113
ENSG00000163159		ENSG00000086758		ENSG00000206053		ENSG00000104722		ENSG00000149792		ENSG00000113595		ENSG00000124733
ENSG00000143398		ENSG00000172943		ENSG00000138834		ENSG00000147459		ENSG00000251562		ENSG00000197860		ENSG00000124702
ENSG00000159352		ENSG00000130119		ENSG00000095906		ENSG00000184661		ENSG00000173465		ENSG00000112851		ENSG00000112651
ENSG00000232671		ENSG00000102316		ENSG00000140990		ENSG00000104765		ENSG00000172757		ENSG00000069020		ENSG00000112658
ENSG00000143373		ENSG00000187601		ENSG00000260260		ENSG00000092964		ENSG00000172803		ENSG00000145675		ENSG00000171453
ENSG00000143393		ENSG00000188021		ENSG00000167965		ENSG00000168078		ENSG00000175602		ENSG00000134057		ENSG00000271754
ENSG00000143390		ENSG00000198455		ENSG00000232196		ENSG00000104299		ENSG00000174996		ENSG00000197822		ENSG00000124571
ENSG00000237976		ENSG00000186767		ENSG00000168101		ENSG00000197892		ENSG00000174547		ENSG00000049883		ENSG00000219470
ENSG00000159377		ENSG00000102043		ENSG00000157106		ENSG00000120875		ENSG00000167799		ENSG00000157107		ENSG00000172432
ENSG00000143442		ENSG00000001497		ENSG00000207167		ENSG00000133872		ENSG00000110721		ENSG00000251493		ENSG00000096080
ENSG00000143375		ENSG00000147065		ENSG00000103540		ENSG00000271869		ENSG00000110075		ENSG00000247993		ENSG00000180992
ENSG00000223861		ENSG00000090776		ENSG00000248124		ENSG00000172733		ENSG00000197345		ENSG00000272525		ENSG00000262179
ENSG00000143376		ENSG00000181191		ENSG00000185864		ENSG00000147535		ENSG00000085733		ENSG00000171617		ENSG00000112759
ENSG00000143436		ENSG00000090889		ENSG00000090905		ENSG00000147548		ENSG00000181924		ENSG00000049860		ENSG00000096384
ENSG00000143450		ENSG00000165349		ENSG00000178188		ENSG00000169499		ENSG00000149273		ENSG00000113161		ENSG00000112118
ENSG00000249602		ENSG00000184481		ENSG00000090238		ENSG00000070501		ENSG00000137492		ENSG00000113163		ENSG00000202198
ENSG00000182134		ENSG00000184634		ENSG00000179958		ENSG00000131931		ENSG00000074201		ENSG00000164253		ENSG00000283293
ENSG00000203288		ENSG00000147130		ENSG00000281991		ENSG00000168172		ENSG00000048649		ENSG00000132842		ENSG00000151917
ENSG00000213171		ENSG00000147140		ENSG00000260899		ENSG00000185900		ENSG00000165490		ENSG00000245556		ENSG00000112208
ENSG00000143365		ENSG00000147133		ENSG00000156873		ENSG00000104738		ENSG00000165494		ENSG00000164329		ENSG00000146166
ENSG00000234614		ENSG00000204131		ENSG00000185947		ENSG00000023287		ENSG00000171204		ENSG00000039319		ENSG00000112245
ENSG00000196407		ENSG00000271533		ENSG00000200434		ENSG00000137575		ENSG00000077616		ENSG00000247572		ENSG00000185760
ENSG00000197747		ENSG00000147100		ENSG00000102935		ENSG00000198846		ENSG00000280385		ENSG00000152422		ENSG00000135297
ENSG00000163191		ENSG00000131263		ENSG00000245694		ENSG00000178538		ENSG00000110172		ENSG00000145715		ENSG00000156508
ENSG00000159450		ENSG00000186675		ENSG00000140853		ENSG00000171316		ENSG00000180773		ENSG00000247828		ENSG00000200091
ENSG00000237975		ENSG00000198934		ENSG00000140854		ENSG00000185728		ENSG00000166004		ENSG00000248323		ENSG00000118402
ENSG00000197915		ENSG00000085224		ENSG00000103005		ENSG00000175073		ENSG00000275146		ENSG00000271762		ENSG00000118420
ENSG00000143631		ENSG00000165240		ENSG00000166548		ENSG00000066777		ENSG00000279696		ENSG00000113369		ENSG00000135316
ENSG00000197956		ENSG00000248503		ENSG00000140931		ENSG00000140396		ENSG00000166012		ENSG00000133302		ENSG00000203875
ENSG00000196420		ENSG00000102144		ENSG00000166595		ENSG00000154589		ENSG00000077458		ENSG00000175471		ENSG00000243124
ENSG00000196154		ENSG00000165288		ENSG00000205250		ENSG00000164683		ENSG00000260966		ENSG00000164291		ENSG00000135336
ENSG00000196754		ENSG00000147180		ENSG00000168676		ENSG00000185015		ENSG00000149313		ENSG00000164292		ENSG00000146281
ENSG00000189171		ENSG00000101811		ENSG00000102981		ENSG00000085719		ENSG00000110660		ENSG00000118985		ENSG00000112159
ENSG00000271853		ENSG00000102384		ENSG00000102898		ENSG00000104325		ENSG00000240652		ENSG00000153113		ENSG00000172469
ENSG00000160678		ENSG00000257529		ENSG00000103056		ENSG00000253738		ENSG00000150779		ENSG00000164307		ENSG00000123545
ENSG00000272030		ENSG00000126945		ENSG00000279693		ENSG00000188343		ENSG00000118058		ENSG00000247121		ENSG00000146263
ENSG00000160679		ENSG00000102401		ENSG00000196696		ENSG00000164951		ENSG00000186166		ENSG00000164308		ENSG00000132424
ENSG00000143553		ENSG00000125962		ENSG00000226232		ENSG00000164949		ENSG00000240970		ENSG00000113441		ENSG00000228834
ENSG00000143621		ENSG00000198932		ENSG00000132613		ENSG00000156162		ENSG00000118181		ENSG00000058729		ENSG00000123505
ENSG00000169418		ENSG00000123562		ENSG00000260471		ENSG00000104341		ENSG00000256269		ENSG00000174136		ENSG00000155115
ENSG00000143624		ENSG00000147231		ENSG00000184517		ENSG00000104356		ENSG00000188486		ENSG00000279232		ENSG00000197498
ENSG00000243613		ENSG00000133138		ENSG00000166822		ENSG00000253948		ENSG00000166261		ENSG00000113532		ENSG00000009413
ENSG00000233222		ENSG00000157514		ENSG00000034713		ENSG00000156509		ENSG00000154144		ENSG00000145730		ENSG00000178425
ENSG00000279767		ENSG00000275110		ENSG00000166454		ENSG00000070756		ENSG00000218109		ENSG00000145725		ENSG00000230202
ENSG00000143554		ENSG00000068366		ENSG00000230989		ENSG00000048392		ENSG00000196323		ENSG00000151422		ENSG00000111875
ENSG00000143614		ENSG00000101938		ENSG00000140943		ENSG00000246263		ENSG00000149328		ENSG00000198961		ENSG00000240606
ENSG00000223599		ENSG00000224773		ENSG00000103335		ENSG00000253633		ENSG00000107929		ENSG00000112893		ENSG00000111906
ENSG00000284738		ENSG00000274374		ENSG00000260121		ENSG00000147650		ENSG00000108021		ENSG00000202512		ENSG00000093144
ENSG00000198837		ENSG00000147251		ENSG00000198931		ENSG00000064313		ENSG00000151465		ENSG00000164211		ENSG00000200895
ENSG00000160741		ENSG00000186416		ENSG00000129993		ENSG00000244642		ENSG00000228302		ENSG00000246859		ENSG00000112306
ENSG00000143570		ENSG00000125354		ENSG00000197912		ENSG00000178764		ENSG00000187522		ENSG00000129625		ENSG00000206754
ENSG00000143578		ENSG00000125352		ENSG00000274627		ENSG00000164983		ENSG00000284024		ENSG00000172795		ENSG00000118513
ENSG00000143543		ENSG00000101882		ENSG00000223959		ENSG00000170873		ENSG00000152455		ENSG00000171444		ENSG00000236703
ENSG00000272654		ENSG00000282933		ENSG00000141258		ENSG00000104549		ENSG00000165985		ENSG00000164221		ENSG00000029363
ENSG00000177954		ENSG00000177485		ENSG00000272770		ENSG00000245164		ENSG00000165997		ENSG00000145780		ENSG00000146386
ENSG00000231416		ENSG00000158290		ENSG00000004660		ENSG00000165071		ENSG00000078403		ENSG00000133835		ENSG00000189007
ENSG00000143549		ENSG00000171155		ENSG00000141480		ENSG00000104419		ENSG00000185875		ENSG00000205302		ENSG00000135521
ENSG00000143612		ENSG00000234176		ENSG00000108518		ENSG00000008513		ENSG00000148459		ENSG00000250539		ENSG00000280148
ENSG00000143569		ENSG00000125676		ENSG00000108515		ENSG00000259820		ENSG00000095787		ENSG00000151292		ENSG00000169976
ENSG00000201129		ENSG00000101972		ENSG00000029725		ENSG00000253574		ENSG00000259994		ENSG00000168916		ENSG00000120253
ENSG00000143575		ENSG00000122122		ENSG00000167842		ENSG00000107099		ENSG00000107951		ENSG00000155324		ENSG00000120278
ENSG00000143515		ENSG00000156697		ENSG00000219200		ENSG00000080503		ENSG00000108094		ENSG00000113368		ENSG00000226599
ENSG00000160712		ENSG00000102034		ENSG00000161939		ENSG00000080608		ENSG00000256892		ENSG00000064651		ENSG00000120254
ENSG00000160714		ENSG00000156709		ENSG00000132535		ENSG00000205808		ENSG00000175395		ENSG00000158985		ENSG00000219747
ENSG00000229780		ENSG00000076770		ENSG00000175826		ENSG00000107020		ENSG00000189180		ENSG00000158987		ENSG00000112029
ENSG00000160710		ENSG00000156531		ENSG00000132507		ENSG00000099219		ENSG00000075407		ENSG00000273217		ENSG00000227627
ENSG00000143603		ENSG00000178947		ENSG00000205544		ENSG00000225489		ENSG00000234420		ENSG00000217128		ENSG00000218426
ENSG00000163344		ENSG00000102241		ENSG00000283439		ENSG00000137038		ENSG00000196693		ENSG00000164398		ENSG00000146457
ENSG00000163346		ENSG00000129675		ENSG00000252835		ENSG00000153707		ENSG00000265354		ENSG00000233006		ENSG00000120438
ENSG00000163348		ENSG00000147274		ENSG00000220205		ENSG00000147862		ENSG00000204152		ENSG00000283782		ENSG00000207392
ENSG00000271380		ENSG00000101974		ENSG00000200463		ENSG00000164985		ENSG00000178440		ENSG00000113522		ENSG00000112110
ENSG00000160691		ENSG00000155966		ENSG00000108961		ENSG00000155876		ENSG00000204149		ENSG00000223442		ENSG00000085511
ENSG00000173207		ENSG00000171100		ENSG00000161970		ENSG00000171843		ENSG00000108064		ENSG00000230612		ENSG00000112592
ENSG00000160688		ENSG00000147383		ENSG00000108474		ENSG00000198642		ENSG00000239942		ENSG00000072364		ENSG00000071994
ENSG00000160685		ENSG00000067829		ENSG00000166582		ENSG00000096872		ENSG00000096746		ENSG00000170606		ENSG00000188191
ENSG00000143537		ENSG00000172534		ENSG00000175061		ENSG00000122729		ENSG00000156502		ENSG00000053108		ENSG00000164818
ENSG00000243364		ENSG00000196924		ENSG00000141034		ENSG00000197579		ENSG00000180817		ENSG00000152700		ENSG00000146540
ENSG00000251246		ENSG00000160211		ENSG00000214860		ENSG00000086061		ENSG00000226701		ENSG00000113615		ENSG00000164880
ENSG00000143590		ENSG00000269335		ENSG00000264177		ENSG00000137094		ENSG00000172586		ENSG00000069011		ENSG00000198517
ENSG00000169242		ENSG00000130830		ENSG00000266179		ENSG00000165280		ENSG00000165644		ENSG00000270021		ENSG00000164855
ENSG00000169241		ENSG00000185973		ENSG00000271900		ENSG00000005238		ENSG00000138326		ENSG00000250159		ENSG00000157778
ENSG00000179085		ENSG00000272267		ENSG00000256618		ENSG00000137135		ENSG00000108179		ENSG00000112984		ENSG00000122687
ENSG00000163463		ENSG00000173273		ENSG00000243655		ENSG00000107159		ENSG00000253626		ENSG00000146013		ENSG00000106268
ENSG00000273088		ENSG00000258724		ENSG00000240103		ENSG00000137076		ENSG00000122376		ENSG00000158402		ENSG00000106263
ENSG00000163462		ENSG00000254093		ENSG00000264316		ENSG00000122694		ENSG00000148688		ENSG00000120733		ENSG00000106009
ENSG00000231064		ENSG00000079459		ENSG00000109083		ENSG00000107338		ENSG00000180628		ENSG00000132563		ENSG00000164916
ENSG00000169231		ENSG00000078674		ENSG00000263266		ENSG00000279561		ENSG00000187122		ENSG00000120738		ENSG00000164638
ENSG00000173171		ENSG00000147416		ENSG00000007202		ENSG00000119139		ENSG00000052749		ENSG00000044115		ENSG00000106305
ENSG00000160766		ENSG00000158941		ENSG00000264538		ENSG00000107282		ENSG00000107815		ENSG00000120725		ENSG00000207217
ENSG00000177628		ENSG00000253200		ENSG00000196712		ENSG00000135048		ENSG00000107833		ENSG00000249593		ENSG00000086232
ENSG00000160767		ENSG00000104689		ENSG00000178691		ENSG00000135046		ENSG00000148840		ENSG00000184584		ENSG00000232581
ENSG00000116521		ENSG00000147457		ENSG00000266777		ENSG00000198963		ENSG00000166197		ENSG00000131503		ENSG00000236609
ENSG00000176444		ENSG00000184661		ENSG00000278259		ENSG00000106733		ENSG00000138111		ENSG00000254996		ENSG00000234718
ENSG00000143630		ENSG00000092964		ENSG00000275023		ENSG00000134996		ENSG00000156398		ENSG00000112852		ENSG00000283117
ENSG00000160752		ENSG00000120899		ENSG00000125691		ENSG00000099139		ENSG00000173915		ENSG00000178913		ENSG00000229091
ENSG00000225855		ENSG00000171320		ENSG00000141741		ENSG00000106772		ENSG00000283867		ENSG00000272070		ENSG00000189043
ENSG00000160753		ENSG00000168078		ENSG00000073605		ENSG00000197969		ENSG00000148843		ENSG00000131504		ENSG00000136261
ENSG00000116539		ENSG00000134014		ENSG00000172057		ENSG00000106829		ENSG00000119953		ENSG00000131507		ENSG00000235837
ENSG00000235919		ENSG00000104299		ENSG00000173812		ENSG00000165119		ENSG00000260917		ENSG00000187678		ENSG00000105849
ENSG00000125459		ENSG00000197892		ENSG00000274630		ENSG00000178966		ENSG00000165650		ENSG00000145819		ENSG00000105877
ENSG00000246203		ENSG00000120875		ENSG00000126581		ENSG00000196730		ENSG00000107560		ENSG00000113580		ENSG00000164649
ENSG00000163374		ENSG00000248159		ENSG00000274452		ENSG00000186354		ENSG00000165669		ENSG00000145817		ENSG00000136237
ENSG00000132676		ENSG00000127589		ENSG00000087152		ENSG00000213694		ENSG00000107581		ENSG00000091009		ENSG00000196683
ENSG00000116580		ENSG00000165392		ENSG00000013306		ENSG00000148082		ENSG00000183605		ENSG00000145868		ENSG00000228649
ENSG00000132718		ENSG00000129696		ENSG00000159314		ENSG00000187764		ENSG00000151923		ENSG00000145882		ENSG00000136243
ENSG00000143622		ENSG00000104221		ENSG00000225190		ENSG00000106809		ENSG00000107672		ENSG00000155850		ENSG00000156928
ENSG00000132680		ENSG00000156675		ENSG00000214425		ENSG00000204352		ENSG00000179988		ENSG00000113721		ENSG00000164548
ENSG00000207475		ENSG00000083168		ENSG00000108848		ENSG00000185920		ENSG00000095574		ENSG00000197043		ENSG00000172115
ENSG00000280466		ENSG00000131931		ENSG00000011052		ENSG00000182150		ENSG00000107938		ENSG00000196743		ENSG00000050344
ENSG00000281394		ENSG00000168172		ENSG00000243678		ENSG00000130956		ENSG00000107949		ENSG00000037749		ENSG00000122566
ENSG00000116584		ENSG00000104738		ENSG00000279089		ENSG00000081386		ENSG00000089876		ENSG00000164574		ENSG00000122565
ENSG00000163479		ENSG00000047249		ENSG00000262902		ENSG00000136943		ENSG00000004478		ENSG00000082516		ENSG00000006625
ENSG00000160803		ENSG00000137575		ENSG00000153933		ENSG00000136925		ENSG00000227081		ENSG00000155868		ENSG00000281039
ENSG00000116586		ENSG00000198846		ENSG00000121057		ENSG00000106789		ENSG00000111639		ENSG00000113282		ENSG00000106105
ENSG00000254726		ENSG00000178538		ENSG00000266086		ENSG00000095383		ENSG00000111641		ENSG00000164332		ENSG00000122643
ENSG00000160789		ENSG00000171316		ENSG00000264112		ENSG00000136824		ENSG00000111678		ENSG00000135083		ENSG00000106588
ENSG00000160785		ENSG00000185728		ENSG00000005379		ENSG00000165029		ENSG00000215021		ENSG00000221886		ENSG00000106591
ENSG00000260238		ENSG00000179041		ENSG00000265148		ENSG00000070214		ENSG00000126749		ENSG00000164611		ENSG00000106603
ENSG00000160783		ENSG00000175073		ENSG00000265206		ENSG00000157654		ENSG00000268439		ENSG00000072571		ENSG00000270617
ENSG00000242252		ENSG00000140396		ENSG00000284353		ENSG00000241978		ENSG00000139197		ENSG00000134516		ENSG00000062582
ENSG00000160781		ENSG00000121039		ENSG00000213246		ENSG00000148158		ENSG00000257027		ENSG00000043462		ENSG00000241057
ENSG00000198952		ENSG00000164683		ENSG00000200997		ENSG00000136867		ENSG00000165685		ENSG00000235172		ENSG00000122678
ENSG00000163472		ENSG00000205189		ENSG00000182628		ENSG00000138835		ENSG00000256667		ENSG00000072786		ENSG00000106624
ENSG00000198715		ENSG00000085719		ENSG00000108443		ENSG00000148219		ENSG00000111196		ENSG00000164463		ENSG00000106628
ENSG00000163468		ENSG00000104320		ENSG00000108510		ENSG00000044574		ENSG00000060138		ENSG00000113742		ENSG00000146677
ENSG00000163467		ENSG00000164951		ENSG00000284564		ENSG00000106976		ENSG00000213782		ENSG00000175416		ENSG00000136271
ENSG00000125462		ENSG00000265817		ENSG00000214176		ENSG00000167123		ENSG00000171681		ENSG00000169228		ENSG00000122515
ENSG00000236947		ENSG00000104341		ENSG00000120063		ENSG00000197694		ENSG00000246705		ENSG00000169223		ENSG00000196262
ENSG00000116604		ENSG00000104356		ENSG00000200783		ENSG00000223478		ENSG00000111339		ENSG00000169220		ENSG00000146676
ENSG00000183856		ENSG00000164920		ENSG00000172809		ENSG00000171097		ENSG00000111711		ENSG00000131187		ENSG00000232956
ENSG00000187862		ENSG00000253948		ENSG00000167862		ENSG00000119383		ENSG00000139163		ENSG00000196923		ENSG00000136270
ENSG00000163382		ENSG00000070756		ENSG00000267426		ENSG00000188483		ENSG00000060982		ENSG00000145911		ENSG00000214765
ENSG00000160818		ENSG00000104517		ENSG00000250506		ENSG00000204055		ENSG00000118308		ENSG00000178338		ENSG00000132436
ENSG00000143320		ENSG00000164934		ENSG00000163597		ENSG00000204054		ENSG00000276842		ENSG00000127022		ENSG00000249773
ENSG00000143319		ENSG00000120526		ENSG00000234912		ENSG00000126882		ENSG00000061794		ENSG00000161011		ENSG00000239789
ENSG00000143303		ENSG00000147677		ENSG00000275143		ENSG00000107290		ENSG00000087502		ENSG00000245060		ENSG00000146731
ENSG00000143314		ENSG00000164754		ENSG00000284250		ENSG00000165698		ENSG00000087470		ENSG00000248473		ENSG00000106153
ENSG00000143321		ENSG00000182197		ENSG00000200651		ENSG00000160325		ENSG00000129317		ENSG00000250222		ENSG00000196247
ENSG00000143294		ENSG00000064313		ENSG00000167895		ENSG00000130653		ENSG00000257896		ENSG00000146054		ENSG00000198039
ENSG00000027869		ENSG00000178764		ENSG00000183077		ENSG00000185201		ENSG00000151239		ENSG00000112685		ENSG00000228409
ENSG00000132694		ENSG00000170873		ENSG00000089685		ENSG00000185885		ENSG00000111371		ENSG00000054598		ENSG00000196715
ENSG00000117036		ENSG00000104549		ENSG00000224877		ENSG00000251661		ENSG00000061273		ENSG00000250903		ENSG00000198874
ENSG00000183853		ENSG00000173334		ENSG00000262814		ENSG00000247095		ENSG00000268069		ENSG00000021355		ENSG00000225648
ENSG00000158473		ENSG00000245164		ENSG00000141522		ENSG00000185507		ENSG00000139620		ENSG00000170542		ENSG00000106133
ENSG00000229914		ENSG00000136997		ENSG00000176155		ENSG00000177042		ENSG00000139636		ENSG00000124588		ENSG00000130305
ENSG00000176320		ENSG00000008513		ENSG00000141562		ENSG00000255153		ENSG00000066117		ENSG00000137267		ENSG00000009954
ENSG00000158477		ENSG00000167632		ENSG00000079134		ENSG00000167323		ENSG00000178449		ENSG00000137266		ENSG00000106635
ENSG00000158481		ENSG00000234616		ENSG00000263551		ENSG00000229368		ENSG00000161813		ENSG00000198721		ENSG00000071462
ENSG00000158485		ENSG00000180900		ENSG00000235552		ENSG00000167325		ENSG00000123349		ENSG00000124786		ENSG00000106077
ENSG00000158488		ENSG00000179950		ENSG00000154889		ENSG00000132109		ENSG00000094916		ENSG00000111859		ENSG00000106683
ENSG00000186306		ENSG00000178209		ENSG00000085415		ENSG00000258588		ENSG00000135486		ENSG00000145979		ENSG00000106682
ENSG00000203758		ENSG00000261236		ENSG00000141446		ENSG00000258659		ENSG00000257411		ENSG00000180537		ENSG00000049541
ENSG00000173285		ENSG00000185803		ENSG00000206863		ENSG00000132256		ENSG00000170515		ENSG00000007944		ENSG00000223705
ENSG00000198965		ENSG00000071894		ENSG00000263677		ENSG00000166311		ENSG00000229117		ENSG00000124788		ENSG00000005486
ENSG00000236656		ENSG00000161016		ENSG00000118276		ENSG00000166313		ENSG00000144785		ENSG00000229931		ENSG00000146701
ENSG00000198703		ENSG00000107099		ENSG00000214917		ENSG00000110171		ENSG00000257727		ENSG00000124789		ENSG00000170027
ENSG00000231434		ENSG00000080503		ENSG00000134758		ENSG00000254400		ENSG00000257576		ENSG00000137364		ENSG00000280325
ENSG00000163554		ENSG00000147852		ENSG00000251939		ENSG00000166333		ENSG00000110958		ENSG00000165097		ENSG00000232019
ENSG00000163565		ENSG00000080608		ENSG00000267228		ENSG00000184014		ENSG00000196531		ENSG00000137393		ENSG00000135164
ENSG00000213085		ENSG00000096968		ENSG00000134049		ENSG00000166471		ENSG00000166986		ENSG00000240869		ENSG00000006634
ENSG00000158710		ENSG00000099219		ENSG00000265681		ENSG00000133812		ENSG00000135452		ENSG00000172179		ENSG00000075142
ENSG00000177807		ENSG00000107077		ENSG00000141682		ENSG00000148926		ENSG00000135446		ENSG00000112304		ENSG00000254003
ENSG00000143315		ENSG00000153707		ENSG00000207072		ENSG00000133805		ENSG00000037897		ENSG00000272345		ENSG00000105793
ENSG00000162729		ENSG00000214110		ENSG00000261126		ENSG00000198730		ENSG00000257921		ENSG00000111913		ENSG00000234545
ENSG00000227741		ENSG00000164985		ENSG00000274322		ENSG00000247271		ENSG00000123297		ENSG00000272053		ENSG00000105810
ENSG00000162734		ENSG00000155876		ENSG00000088832		ENSG00000170242		ENSG00000118596		ENSG00000112343		ENSG00000237819
ENSG00000132716		ENSG00000137145		ENSG00000132635		ENSG00000133816		ENSG00000061987		ENSG00000272462		ENSG00000266794
ENSG00000258465		ENSG00000198642		ENSG00000132670		ENSG00000262655		ENSG00000174206		ENSG00000274750		ENSG00000127995
ENSG00000228606		ENSG00000137055		ENSG00000201180		ENSG00000254418		ENSG00000184575		ENSG00000124508		ENSG00000004864
ENSG00000162735		ENSG00000096872		ENSG00000251955		ENSG00000133818		ENSG00000149948		ENSG00000026950		ENSG00000284707
ENSG00000122218		ENSG00000122729		ENSG00000171552		ENSG00000129083		ENSG00000197301		ENSG00000124549		ENSG00000070669
ENSG00000162736		ENSG00000086061		ENSG00000126003		ENSG00000152270		ENSG00000135679		ENSG00000111801		ENSG00000243554
ENSG00000162738		ENSG00000122692		ENSG00000167104		ENSG00000199883		ENSG00000257181		ENSG00000269293		ENSG00000196367
ENSG00000162739		ENSG00000165271		ENSG00000101412		ENSG00000272034		ENSG00000256664		ENSG00000189298		ENSG00000106244
ENSG00000066294		ENSG00000137094		ENSG00000101421		ENSG00000011405		ENSG00000135678		ENSG00000204642		ENSG00000106245
ENSG00000228863		ENSG00000165280		ENSG00000125971		ENSG00000070081		ENSG00000283476		ENSG00000214922		ENSG00000106246
ENSG00000117091		ENSG00000198853		ENSG00000131067		ENSG00000179119		ENSG00000279530		ENSG00000230521		ENSG00000248919
ENSG00000122223		ENSG00000137076		ENSG00000101084		ENSG00000151117		ENSG00000111615		ENSG00000206341		ENSG00000160917
ENSG00000158769		ENSG00000159921		ENSG00000199683		ENSG00000245573		ENSG00000177425		ENSG00000206503		ENSG00000241468
ENSG00000270149		ENSG00000168795		ENSG00000196756		ENSG00000224411		ENSG00000133773		ENSG00000227766		ENSG00000166508
ENSG00000215845		ENSG00000137054		ENSG00000235408		ENSG00000085063		ENSG00000072041		ENSG00000204592		ENSG00000208036
ENSG00000158773		ENSG00000119139		ENSG00000200354		ENSG00000135372		ENSG00000133641		ENSG00000204569		ENSG00000221838
ENSG00000186517		ENSG00000107362		ENSG00000185513		ENSG00000121691		ENSG00000198707		ENSG00000137337		ENSG00000106290
ENSG00000162755		ENSG00000135046		ENSG00000132832		ENSG00000026508		ENSG00000102189		ENSG00000224328		ENSG00000066923
ENSG00000143256		ENSG00000198963		ENSG00000283440		ENSG00000255443		ENSG00000177889		ENSG00000137312		ENSG00000213413
ENSG00000158793		ENSG00000134996		ENSG00000101104		ENSG00000166349		ENSG00000198015		ENSG00000204580		ENSG00000078319
ENSG00000158796		ENSG00000099139		ENSG00000254806		ENSG00000166352		ENSG00000173588		ENSG00000272501		ENSG00000242294
ENSG00000143222		ENSG00000197969		ENSG00000244274		ENSG00000187479		ENSG00000120798		ENSG00000206344		ENSG00000272752
ENSG00000224985		ENSG00000148019		ENSG00000124198		ENSG00000151348		ENSG00000139343		ENSG00000204525		ENSG00000121716
ENSG00000143258		ENSG00000106829		ENSG00000177410		ENSG00000085117		ENSG00000166130		ENSG00000234745		ENSG00000235333
ENSG00000143224		ENSG00000196781		ENSG00000274760		ENSG00000175274		ENSG00000238105		ENSG00000271581		ENSG00000160813
ENSG00000158850		ENSG00000135018		ENSG00000277967		ENSG00000110492		ENSG00000120800		ENSG00000204520		ENSG00000146830
ENSG00000158859		ENSG00000254473		ENSG00000244687		ENSG00000175216		ENSG00000202249		ENSG00000213760		ENSG00000172336
ENSG00000158864		ENSG00000165118		ENSG00000101132		ENSG00000247675		ENSG00000111670		ENSG00000204498		ENSG00000087087
ENSG00000158882		ENSG00000165119		ENSG00000256222		ENSG00000134574		ENSG00000185480		ENSG00000204439		ENSG00000106404
ENSG00000143257		ENSG00000235298		ENSG00000215440		ENSG00000025434		ENSG00000183395		ENSG00000204427		ENSG00000160993
ENSG00000158887		ENSG00000135040		ENSG00000268649		ENSG00000030066		ENSG00000281344		ENSG00000204422		ENSG00000170632
ENSG00000143252		ENSG00000083223		ENSG00000124172		ENSG00000149177		ENSG00000120837		ENSG00000213722		ENSG00000236848
ENSG00000283696		ENSG00000186354		ENSG00000101166		ENSG00000156587		ENSG00000213442		ENSG00000204386		ENSG00000105821
ENSG00000215840		ENSG00000213694		ENSG00000184402		ENSG00000189057		ENSG00000076248		ENSG00000179344		ENSG00000225329
ENSG00000143226		ENSG00000148082		ENSG00000171858		ENSG00000245571		ENSG00000186298		ENSG00000168394		ENSG00000243352
ENSG00000173110		ENSG00000187764		ENSG00000101189		ENSG00000013725		ENSG00000089022		ENSG00000248993		ENSG00000135250
ENSG00000213075		ENSG00000165030		ENSG00000197457		ENSG00000167986		ENSG00000111300		ENSG00000204257		ENSG00000091127
ENSG00000081721		ENSG00000169071		ENSG00000125520		ENSG00000134824		ENSG00000201428		ENSG00000204252		ENSG00000006652
ENSG00000118217		ENSG00000196305		ENSG00000171700		ENSG00000149485		ENSG00000277873		ENSG00000112473		ENSG00000128609
ENSG00000229808		ENSG00000127084		ENSG00000070423		ENSG00000089597		ENSG00000089154		ENSG00000235863		ENSG00000280347
ENSG00000198929		ENSG00000185920		ENSG00000182087		ENSG00000277846		ENSG00000089157		ENSG00000237649		ENSG00000106344
ENSG00000254706		ENSG00000130956		ENSG00000167468		ENSG00000278527		ENSG00000123009		ENSG00000112511		ENSG00000106348
ENSG00000239887		ENSG00000136943		ENSG00000099622		ENSG00000126432		ENSG00000202538		ENSG00000030110		ENSG00000128607
ENSG00000152332		ENSG00000196116		ENSG00000130005		ENSG00000110047		ENSG00000111786		ENSG00000186577		ENSG00000213261
ENSG00000117143		ENSG00000136937		ENSG00000267059		ENSG00000068971		ENSG00000110931		ENSG00000265123		ENSG00000106554
ENSG00000132196		ENSG00000095380		ENSG00000127540		ENSG00000254614		ENSG00000089053		ENSG00000112033		ENSG00000155561
ENSG00000143248		ENSG00000106789		ENSG00000129911		ENSG00000014216		ENSG00000139718		ENSG00000007866		ENSG00000213237
ENSG00000232995		ENSG00000023318		ENSG00000227500		ENSG00000173727		ENSG00000111011		ENSG00000112062		ENSG00000146858
ENSG00000143228		ENSG00000155827		ENSG00000133275		ENSG00000278217		ENSG00000139726		ENSG00000112079		ENSG00000146963
ENSG00000143149		ENSG00000136824		ENSG00000133243		ENSG00000260233		ENSG00000150967		ENSG00000198663		ENSG00000254270
ENSG00000225272		ENSG00000070061		ENSG00000099875		ENSG00000213445		ENSG00000111325		ENSG00000137200		ENSG00000090266
ENSG00000143183		ENSG00000157654		ENSG00000104899		ENSG00000175550		ENSG00000256028		ENSG00000198937		ENSG00000240889
ENSG00000224358		ENSG00000241978		ENSG00000130332		ENSG00000174080		ENSG00000090975		ENSG00000112139		ENSG00000106028
ENSG00000143179		ENSG00000138835		ENSG00000104964		ENSG00000175482		ENSG00000051825		ENSG00000024048		ENSG00000282939
ENSG00000236364		ENSG00000119401		ENSG00000060558		ENSG00000256514		ENSG00000280120		ENSG00000137171		ENSG00000165125
ENSG00000188859		ENSG00000165209		ENSG00000267551		ENSG00000175505		ENSG00000130921		ENSG00000171467		ENSG00000197448
ENSG00000215835		ENSG00000044574		ENSG00000183617		ENSG00000255031		ENSG00000111328		ENSG00000171462		ENSG00000106144
ENSG00000232341		ENSG00000165219		ENSG00000105255		ENSG00000172893		ENSG00000139697		ENSG00000272114		ENSG00000106462
ENSG00000143157		ENSG00000196152		ENSG00000167671		ENSG00000254682		ENSG00000247373		ENSG00000237686		ENSG00000201098
ENSG00000152382		ENSG00000148356		ENSG00000174917		ENSG00000186635		ENSG00000086598		ENSG00000181577		ENSG00000240877
ENSG00000143195		ENSG00000136854		ENSG00000267740		ENSG00000214530		ENSG00000111364		ENSG00000231881		ENSG00000204946
ENSG00000143167		ENSG00000167110		ENSG00000174886		ENSG00000021300		ENSG00000111361		ENSG00000137216		ENSG00000244560
ENSG00000213068		ENSG00000197694		ENSG00000229833		ENSG00000175582		ENSG00000111358		ENSG00000001561		ENSG00000171130
ENSG00000143190		ENSG00000280758		ENSG00000133250		ENSG00000165434		ENSG00000185344		ENSG00000146072		ENSG00000214022
ENSG00000198821		ENSG00000160445		ENSG00000197961		ENSG00000162139		ENSG00000196498		ENSG00000270761		ENSG00000164896
ENSG00000143162		ENSG00000171097		ENSG00000198258		ENSG00000158555		ENSG00000241129		ENSG00000198087		ENSG00000164897
ENSG00000241666		ENSG00000136802		ENSG00000130813		ENSG00000255135		ENSG00000150990		ENSG00000146085		ENSG00000033050
ENSG00000198771		ENSG00000095319		ENSG00000267387		ENSG00000159063		ENSG00000184992		ENSG00000031691		ENSG00000239911
ENSG00000197965		ENSG00000126883		ENSG00000130734		ENSG00000246174		ENSG00000280634		ENSG00000170915		ENSG00000196584
ENSG00000143158		ENSG00000107290		ENSG00000129353		ENSG00000188997		ENSG00000132341		ENSG00000216775		ENSG00000133627
ENSG00000143164		ENSG00000280496		ENSG00000130165		ENSG00000033327		ENSG00000177192		ENSG00000096092		ENSG00000146909
ENSG00000143147		ENSG00000276161		ENSG00000196646		ENSG00000137509		ENSG00000273568		ENSG00000012660		ENSG00000009335
ENSG00000143155		ENSG00000188229		ENSG00000179262		ENSG00000137502		ENSG00000183495		ENSG00000137269		ENSG00000105993
ENSG00000237049		ENSG00000181090		ENSG00000104915		ENSG00000246067		ENSG00000185684		ENSG00000151914		ENSG00000231419
ENSG00000213064		ENSG00000023191		ENSG00000104979		ENSG00000255503		ENSG00000185163		ENSG00000112200		ENSG00000106018
ENSG00000143178		ENSG00000070047		ENSG00000267169		ENSG00000166575		ENSG00000184967		ENSG00000112210		ENSG00000178605
ENSG00000143153		ENSG00000110619		ENSG00000224543		ENSG00000254911		ENSG00000112787		ENSG00000168216		ENSG00000225661
ENSG00000143156		ENSG00000110713		ENSG00000131355		ENSG00000273885		ENSG00000247077		ENSG00000156535		ENSG00000169100
ENSG00000117475		ENSG00000167323		ENSG00000167461		ENSG00000206799		ENSG00000176915		ENSG00000112697		ENSG00000169084
ENSG00000117477		ENSG00000229368		ENSG00000105058		ENSG00000182919		ENSG00000196458		ENSG00000112701		ENSG00000130021
ENSG00000117479		ENSG00000167325		ENSG00000268790		ENSG00000020922		ENSG00000198393		ENSG00000196586		ENSG00000231619
ENSG00000213062		ENSG00000255276		ENSG00000214046		ENSG00000149212		ENSG00000198040		ENSG00000146243		ENSG00000101911
ENSG00000000460		ENSG00000132109		ENSG00000130312		ENSG00000184384		ENSG00000214029		ENSG00000146247		ENSG00000086712
ENSG00000188404		ENSG00000132256		ENSG00000130313		ENSG00000149231		ENSG00000090612		ENSG00000112742		ENSG00000131828
ENSG00000171806		ENSG00000166311		ENSG00000105649		ENSG00000183340		ENSG00000165474		ENSG00000135317		ENSG00000173674
ENSG00000000457		ENSG00000166313		ENSG00000130522		ENSG00000166266		ENSG00000172458		ENSG00000188994		ENSG00000102172
ENSG00000075945		ENSG00000254400		ENSG00000130511		ENSG00000149308		ENSG00000132953		ENSG00000146278		ENSG00000123131
ENSG00000120370		ENSG00000166333		ENSG00000105700		ENSG00000149311		ENSG00000180776		ENSG00000118412		ENSG00000130741
ENSG00000230547		ENSG00000166340		ENSG00000268030		ENSG00000110723		ENSG00000151835		ENSG00000112182		ENSG00000260822
ENSG00000076258		ENSG00000255680		ENSG00000186010		ENSG00000254416		ENSG00000151849		ENSG00000014123		ENSG00000101868
ENSG00000117523		ENSG00000166478		ENSG00000258674		ENSG00000250303		ENSG00000122026		ENSG00000228506		ENSG00000228519
ENSG00000233328		ENSG00000166483		ENSG00000105717		ENSG00000180425		ENSG00000122034		ENSG00000112249		ENSG00000156313
ENSG00000230364		ENSG00000133789		ENSG00000081665		ENSG00000137747		ENSG00000186184		ENSG00000112297		ENSG00000264618
ENSG00000117533		ENSG00000198730		ENSG00000256771		ENSG00000110324		ENSG00000139514		ENSG00000025796		ENSG00000215301
ENSG00000010165		ENSG00000170242		ENSG00000196705		ENSG00000149575		ENSG00000132952		ENSG00000080546		ENSG00000242559
ENSG00000197959		ENSG00000197601		ENSG00000283403		ENSG00000160593		ENSG00000281026		ENSG00000183137		ENSG00000147123
ENSG00000135845		ENSG00000262655		ENSG00000267243		ENSG00000160588		ENSG00000133119		ENSG00000203799		ENSG00000102225
ENSG00000094975		ENSG00000129083		ENSG00000267258		ENSG00000149573		ENSG00000276672		ENSG00000135596		ENSG00000147117
ENSG00000117586		ENSG00000011405		ENSG00000105176		ENSG00000167286		ENSG00000120699		ENSG00000155085		ENSG00000078061
ENSG00000117592		ENSG00000070081		ENSG00000178904		ENSG00000160683		ENSG00000120685		ENSG00000112367		ENSG00000126767
ENSG00000076321		ENSG00000110756		ENSG00000105185		ENSG00000186174		ENSG00000172766		ENSG00000168438		ENSG00000126756
ENSG00000225591		ENSG00000134333		ENSG00000126267		ENSG00000109929		ENSG00000083635		ENSG00000155111		ENSG00000267064
ENSG00000200674		ENSG00000074319		ENSG00000267120		ENSG00000109971		ENSG00000274357		ENSG00000010810		ENSG00000068438
ENSG00000120334		ENSG00000179119		ENSG00000161265		ENSG00000023171		ENSG00000102445		ENSG00000203778		ENSG00000204620
ENSG00000117593		ENSG00000255291		ENSG00000205155		ENSG00000110013		ENSG00000123179		ENSG00000196591		ENSG00000102317
ENSG00000234741		ENSG00000121621		ENSG00000188223		ENSG00000064199		ENSG00000231607		ENSG00000237021		ENSG00000102100
ENSG00000185278		ENSG00000109911		ENSG00000105258		ENSG00000151702		ENSG00000277913		ENSG00000047932		ENSG00000102096
ENSG00000135870		ENSG00000176102		ENSG00000279504		ENSG00000084234		ENSG00000274878		ENSG00000111860		ENSG00000196368
ENSG00000152061		ENSG00000135387		ENSG00000167635		ENSG00000107937		ENSG00000273612		ENSG00000111885		ENSG00000184083
ENSG00000116161		ENSG00000135372		ENSG00000130755		ENSG00000067064		ENSG00000275559		ENSG00000146350		ENSG00000158526
ENSG00000120333		ENSG00000121691		ENSG00000167600		ENSG00000187134		ENSG00000186047		ENSG00000111897		ENSG00000130119
ENSG00000235750		ENSG00000026508		ENSG00000077348		ENSG00000196139		ENSG00000253797		ENSG00000111912		ENSG00000169188
ENSG00000230777		ENSG00000166349		ENSG00000105409		ENSG00000065675		ENSG00000136098		ENSG00000118518		ENSG00000256045
ENSG00000143207		ENSG00000175097		ENSG00000130204		ENSG00000107485		ENSG00000136149		ENSG00000172673		ENSG00000204272
ENSG00000252906		ENSG00000166181		ENSG00000104859		ENSG00000048740		ENSG00000118939		ENSG00000152894		ENSG00000001497
ENSG00000236021		ENSG00000151348		ENSG00000213889		ENSG00000148426		ENSG00000236051		ENSG00000146376		ENSG00000089289
ENSG00000213057		ENSG00000085117		ENSG00000125743		ENSG00000151461		ENSG00000215417		ENSG00000079819		ENSG00000225470
ENSG00000273062		ENSG00000254693		ENSG00000268434		ENSG00000183049		ENSG00000152749		ENSG00000112282		ENSG00000230590
ENSG00000116191		ENSG00000110497		ENSG00000169515		ENSG00000123240		ENSG00000065150		ENSG00000112303		ENSG00000271533
ENSG00000116199		ENSG00000175216		ENSG00000160014		ENSG00000272853		ENSG00000222969		ENSG00000146409		ENSG00000213695
ENSG00000186283		ENSG00000149182		ENSG00000090372		ENSG00000152463		ENSG00000201793		ENSG00000200534		ENSG00000131174
ENSG00000143322		ENSG00000110514		ENSG00000178980		ENSG00000176244		ENSG00000134905		ENSG00000146411		ENSG00000184788
ENSG00000057252		ENSG00000165916		ENSG00000063177		ENSG00000148468		ENSG00000088448		ENSG00000135541		ENSG00000229132
ENSG00000236539		ENSG00000149187		ENSG00000142552		ENSG00000229124		ENSG00000139842		ENSG00000231028		ENSG00000126953
ENSG00000169905		ENSG00000030066		ENSG00000131408		ENSG00000026025		ENSG00000198176		ENSG00000027697		ENSG00000241343
ENSG00000272906		ENSG00000254662		ENSG00000167747		ENSG00000234961		ENSG00000130177		ENSG00000164440		ENSG00000133169
ENSG00000143337		ENSG00000149136		ENSG00000142556		ENSG00000204682		ENSG00000198824		ENSG00000146416		ENSG00000123562
ENSG00000264916		ENSG00000149150		ENSG00000204611		ENSG00000136770		ENSG00000259001		ENSG00000135604		ENSG00000147224
ENSG00000260360		ENSG00000172409		ENSG00000167562		ENSG00000201364		ENSG00000277209		ENSG00000152818		ENSG00000101856
ENSG00000135837		ENSG00000189057		ENSG00000198538		ENSG00000148444		ENSG00000172590		ENSG00000118496		ENSG00000266420
ENSG00000116260		ENSG00000110042		ENSG00000170949		ENSG00000148450		ENSG00000100462		ENSG00000146414		ENSG00000224281
ENSG00000121454		ENSG00000110048		ENSG00000196417		ENSG00000165312		ENSG00000100813		ENSG00000111962		ENSG00000005022
ENSG00000230124		ENSG00000110107		ENSG00000160336		ENSG00000107890		ENSG00000129460		ENSG00000131013		ENSG00000125351
ENSG00000143324		ENSG00000006118		ENSG00000170906		ENSG00000197321		ENSG00000196497		ENSG00000186625		ENSG00000234176
ENSG00000283575		ENSG00000110448		ENSG00000125503		ENSG00000107968		ENSG00000259522		ENSG00000131015		ENSG00000183918
ENSG00000135835		ENSG00000167986		ENSG00000133247		ENSG00000237036		ENSG00000100941		ENSG00000131019		ENSG00000009694
ENSG00000243155		ENSG00000149476		ENSG00000090971		ENSG00000148516		ENSG00000185246		ENSG00000146476		ENSG00000226339
ENSG00000232586		ENSG00000134824		ENSG00000225840		ENSG00000170759		ENSG00000187790		ENSG00000131018		ENSG00000156697
ENSG00000135823		ENSG00000149503		ENSG00000131002		ENSG00000216937		ENSG00000244053		ENSG00000112038		ENSG00000076770
ENSG00000153029		ENSG00000162174		ENSG00000264346		ENSG00000099250		ENSG00000213741		ENSG00000074706		ENSG00000165704
ENSG00000162783		ENSG00000149016		ENSG00000099904		ENSG00000165511		ENSG00000274012		ENSG00000122335		ENSG00000156504
ENSG00000222397		ENSG00000149480		ENSG00000161179		ENSG00000225830		ENSG00000201358		ENSG00000272047		ENSG00000129680
ENSG00000135821		ENSG00000089597		ENSG00000100038		ENSG00000151151		ENSG00000100503		ENSG00000130338		ENSG00000147274
ENSG00000135828		ENSG00000234857		ENSG00000228315		ENSG00000150347		ENSG00000100522		ENSG00000146433		ENSG00000234062
ENSG00000143333		ENSG00000214753		ENSG00000273000		ENSG00000171988		ENSG00000259049		ENSG00000146425		ENSG00000184258
ENSG00000135838		ENSG00000162236		ENSG00000272578		ENSG00000060339		ENSG00000100523		ENSG00000164674		ENSG00000281508
ENSG00000135829		ENSG00000168003		ENSG00000250479		ENSG00000165732		ENSG00000197045		ENSG00000164691		ENSG00000102081
ENSG00000232860		ENSG00000072518		ENSG00000251357		ENSG00000122862		ENSG00000168175		ENSG00000120437		ENSG00000063601
ENSG00000116698		ENSG00000167771		ENSG00000240972		ENSG00000156515		ENSG00000053770		ENSG00000026652		ENSG00000160131
ENSG00000162704		ENSG00000168439		ENSG00000218537		ENSG00000107719		ENSG00000126790		ENSG00000026297		ENSG00000183479
ENSG00000143344		ENSG00000149781		ENSG00000128271		ENSG00000180644		ENSG00000125952		ENSG00000130024		ENSG00000213397
ENSG00000198756		ENSG00000110047		ENSG00000100068		ENSG00000166224		ENSG00000100632		ENSG00000198719		ENSG00000262919
ENSG00000198860		ENSG00000014216		ENSG00000100099		ENSG00000107742		ENSG00000100650		ENSG00000112584		ENSG00000180879
ENSG00000116667		ENSG00000014138		ENSG00000184076		ENSG00000168209		ENSG00000119707		ENSG00000164849		ENSG00000089820
ENSG00000116406		ENSG00000133884		ENSG00000253352		ENSG00000269926		ENSG00000100591		ENSG00000257607		ENSG00000102030
ENSG00000121481		ENSG00000260233		ENSG00000275307		ENSG00000107745		ENSG00000119705		ENSG00000230487		ENSG00000184216
ENSG00000121486		ENSG00000175467		ENSG00000269987		ENSG00000122884		ENSG00000165409		ENSG00000002822		ENSG00000102119
ENSG00000116668		ENSG00000087365		ENSG00000100060		ENSG00000237768		ENSG00000200312		ENSG00000136295		ENSG00000147403
ENSG00000213051		ENSG00000174684		ENSG00000273899		ENSG00000196968		ENSG00000213315		ENSG00000174945		ENSG00000280195
ENSG00000206640		ENSG00000254986		ENSG00000189060		ENSG00000122861		ENSG00000100796		ENSG00000146535		ENSG00000207165
ENSG00000116679		ENSG00000239306		ENSG00000100216		ENSG00000222047		ENSG00000259020		ENSG00000198286		ENSG00000102125
ENSG00000116690		ENSG00000248643		ENSG00000100307		ENSG00000035403		ENSG00000100697		ENSG00000008256		ENSG00000196976
ENSG00000047410		ENSG00000173933		ENSG00000128272		ENSG00000165424		ENSG00000182512		ENSG00000136247		ENSG00000102178
ENSG00000157181		ENSG00000173120		ENSG00000100387		ENSG00000108219		ENSG00000066739		ENSG00000272894		ENSG00000130826
ENSG00000236030		ENSG00000167792		ENSG00000100138		ENSG00000272734		ENSG00000259097		ENSG00000164654		ENSG00000185515
ENSG00000231599		ENSG00000110090		ENSG00000207932		ENSG00000223820		ENSG00000232573		ENSG00000106524		ENSG00000283239
ENSG00000225462		ENSG00000132740		ENSG00000100290		ENSG00000227268		ENSG00000100811		ENSG00000122591		ENSG00000104728
ENSG00000228020		ENSG00000172893		ENSG00000056487		ENSG00000107798		ENSG00000131323		ENSG00000122550		ENSG00000147316
ENSG00000090104		ENSG00000254682		ENSG00000093000		ENSG00000185745		ENSG00000100664		ENSG00000136235		ENSG00000091879
ENSG00000231767		ENSG00000162129		ENSG00000100364		ENSG00000138160		ENSG00000166166		ENSG00000169193		ENSG00000249898
ENSG00000283795		ENSG00000186635		ENSG00000254413		ENSG00000173145		ENSG00000184990		ENSG00000070882		ENSG00000155189
ENSG00000116741		ENSG00000175582		ENSG00000100288		ENSG00000119969		ENSG00000182979		ENSG00000233429		ENSG00000104626
ENSG00000116750		ENSG00000256034		ENSG00000154642		ENSG00000107438		ENSG00000140157		ENSG00000106052		ENSG00000258724
ENSG00000238754		ENSG00000214517		ENSG00000234883		ENSG00000177853		ENSG00000273749		ENSG00000106066		ENSG00000254093
ENSG00000116747		ENSG00000165434		ENSG00000228941		ENSG00000236552		ENSG00000279192		ENSG00000106069		ENSG00000154328
ENSG00000023572		ENSG00000166439		ENSG00000200792		ENSG00000213390		ENSG00000257151		ENSG00000180354		ENSG00000198791
ENSG00000134371		ENSG00000162139		ENSG00000238197		ENSG00000165886		ENSG00000278715		ENSG00000251660		ENSG00000003987
ENSG00000233057		ENSG00000149257		ENSG00000159086		ENSG00000212464		ENSG00000277785		ENSG00000180233		ENSG00000104613
ENSG00000066279		ENSG00000149262		ENSG00000142166		ENSG00000099194		ENSG00000114062		ENSG00000281593		ENSG00000130227
ENSG00000177888		ENSG00000246174		ENSG00000182670		ENSG00000235823		ENSG00000198690		ENSG00000122507		ENSG00000168495
ENSG00000134376		ENSG00000137502		ENSG00000185658		ENSG00000107819		ENSG00000169926		ENSG00000122545		ENSG00000147454
ENSG00000213047		ENSG00000165494		ENSG00000205581		ENSG00000273162		ENSG00000198838		ENSG00000011426		ENSG00000120903
ENSG00000213046		ENSG00000137494		ENSG00000160213		ENSG00000222414		ENSG00000182117		ENSG00000155849		ENSG00000120915
ENSG00000235582		ENSG00000073921		ENSG00000184787		ENSG00000269609		ENSG00000259917		ENSG00000086289		ENSG00000147419
ENSG00000203724		ENSG00000109861		ENSG00000184900		ENSG00000120055		ENSG00000215252		ENSG00000227191		ENSG00000165392
ENSG00000143355		ENSG00000249489		ENSG00000186866		ENSG00000214435		ENSG00000279364		ENSG00000281103		ENSG00000198042
ENSG00000151414		ENSG00000214391		ENSG00000228930		ENSG00000138172		ENSG00000134146		ENSG00000211699		ENSG00000187840
ENSG00000081237		ENSG00000182919		ENSG00000160310		ENSG00000107957		ENSG00000104129		ENSG00000233306		ENSG00000175324
ENSG00000229989		ENSG00000284057		ENSG00000211459		ENSG00000107960		ENSG00000128908		ENSG00000006715		ENSG00000147533
ENSG00000207759		ENSG00000042429		ENSG00000209082		ENSG00000065613		ENSG00000137822		ENSG00000006451		ENSG00000253729
ENSG00000227747		ENSG00000020922		ENSG00000198888		ENSG00000108055		ENSG00000140264		ENSG00000106571		ENSG00000104738
ENSG00000233410		ENSG00000166025		ENSG00000210100		ENSG00000150593		ENSG00000104131		ENSG00000164543		ENSG00000169139
ENSG00000235492		ENSG00000166037		ENSG00000198763		ENSG00000196865		ENSG00000140263		ENSG00000106605		ENSG00000120992
ENSG00000236468		ENSG00000183340		ENSG00000210117		ENSG00000043591		ENSG00000128951		ENSG00000105953		ENSG00000137547
ENSG00000162702		ENSG00000255467		ENSG00000210140		ENSG00000165813		ENSG00000166200		ENSG00000105968		ENSG00000137574
ENSG00000118193		ENSG00000149308		ENSG00000210144		ENSG00000169129		ENSG00000241175		ENSG00000136286		ENSG00000008988
ENSG00000118197		ENSG00000110723		ENSG00000198804		ENSG00000099204		ENSG00000092439		ENSG00000136280		ENSG00000170791
ENSG00000118200		ENSG00000178105		ENSG00000198712		ENSG00000151553		ENSG00000166477		ENSG00000183696		ENSG00000035681
ENSG00000231333		ENSG00000170145		ENSG00000228253		ENSG00000165646		ENSG00000128989		ENSG00000213462		ENSG00000213881
ENSG00000116852		ENSG00000137713		ENSG00000198899		ENSG00000198873		ENSG00000171016		ENSG00000146757		ENSG00000104442
ENSG00000116857		ENSG00000150768		ENSG00000198938		ENSG00000148908		ENSG00000138587		ENSG00000126522		ENSG00000179041
ENSG00000081277		ENSG00000250303		ENSG00000210164		ENSG00000138162		ENSG00000137871		ENSG00000169902		ENSG00000178460
ENSG00000174307		ENSG00000086827		ENSG00000198840		ENSG00000182022		ENSG00000137776		ENSG00000237310		ENSG00000245910
ENSG00000159176		ENSG00000180425		ENSG00000212907		ENSG00000107902		ENSG00000140299		ENSG00000243335		ENSG00000104218
ENSG00000224536		ENSG00000137656		ENSG00000198886		ENSG00000132334		ENSG00000128915		ENSG00000272831		ENSG00000147601
ENSG00000223396		ENSG00000160593		ENSG00000210176		ENSG00000165752		ENSG00000140455		ENSG00000158321		ENSG00000175606
ENSG00000134369		ENSG00000095139		ENSG00000210184		ENSG00000261799		ENSG00000246922		ENSG00000176428		ENSG00000104369
ENSG00000231871		ENSG00000110367		ENSG00000210191		ENSG00000177406		ENSG00000259258		ENSG00000165171		ENSG00000104381
ENSG00000198700		ENSG00000186174		ENSG00000198786		ENSG00000151062		ENSG00000074603		ENSG00000106665		ENSG00000147586
ENSG00000134375		ENSG00000196655		ENSG00000198695		ENSG00000111247		ENSG00000174446		ENSG00000263001		ENSG00000276418
ENSG00000176393		ENSG00000283704		ENSG00000198727		ENSG00000111254		ENSG00000260007		ENSG00000127946		ENSG00000076554
ENSG00000273478		ENSG00000149428		ENSG00000210195		ENSG00000130035		ENSG00000129007		ENSG00000189077		ENSG00000241746
ENSG00000143862		ENSG00000160695		ENSG00000210196		ENSG00000256988		ENSG00000128973		ENSG00000127952		ENSG00000243424
ENSG00000143851		ENSG00000110395				ENSG00000151079		ENSG00000140350		ENSG00000106211		ENSG00000254027
ENSG00000243323		ENSG00000154127				ENSG00000215039		ENSG00000137818		ENSG00000186088		ENSG00000164687
ENSG00000077152		ENSG00000109971				ENSG00000139193		ENSG00000137868		ENSG00000127947		ENSG00000254208
ENSG00000077157		ENSG00000023171				ENSG00000010292		ENSG00000138623		ENSG00000187257		ENSG00000104320
ENSG00000232626		ENSG00000134910				ENSG00000239002		ENSG00000140474		ENSG00000006576		ENSG00000155100
ENSG00000236439		ENSG00000134954				ENSG00000276232		ENSG00000178741		ENSG00000237709		ENSG00000175305
ENSG00000143858		ENSG00000170322				ENSG00000184574		ENSG00000167173		ENSG00000157240		ENSG00000272509
ENSG00000117139		ENSG00000170325				ENSG00000111653		ENSG00000177971		ENSG00000205413		ENSG00000156170
ENSG00000183155		ENSG00000084234				ENSG00000139200		ENSG00000275454		ENSG00000158560		ENSG00000156469
ENSG00000117153		ENSG00000151503				ENSG00000159335		ENSG00000169752		ENSG00000196652		ENSG00000156471
ENSG00000230280		ENSG00000151240				ENSG00000111674		ENSG00000243365		ENSG00000239521		ENSG00000147649
ENSG00000159346		ENSG00000107937				ENSG00000272173		ENSG00000136381		ENSG00000227053		ENSG00000156482
ENSG00000159348		ENSG00000067057				ENSG00000111679		ENSG00000259429		ENSG00000106366		ENSG00000245970
ENSG00000163444		ENSG00000196139				ENSG00000238795		ENSG00000182774		ENSG00000106367		ENSG00000147669
ENSG00000233791		ENSG00000108021				ENSG00000139182		ENSG00000260836		ENSG00000106397		ENSG00000070756
ENSG00000159388		ENSG00000057608				ENSG00000059804		ENSG00000064726		ENSG00000106400		ENSG00000202360
ENSG00000058668		ENSG00000065675				ENSG00000284634		ENSG00000177082		ENSG00000161048		ENSG00000155096
ENSG00000122188		ENSG00000107485				ENSG00000272917		ENSG00000259494		ENSG00000161057		ENSG00000164933
ENSG00000058673		ENSG00000048740				ENSG00000256594		ENSG00000181026		ENSG00000164815		ENSG00000164934
ENSG00000257315		ENSG00000151461				ENSG00000110848		ENSG00000185043		ENSG00000005483		ENSG00000239344
ENSG00000223505		ENSG00000165609				ENSG00000139112		ENSG00000182768		ENSG00000272918		ENSG00000104408
ENSG00000182004		ENSG00000065328				ENSG00000070018		ENSG00000197299		ENSG00000231167		ENSG00000120526
ENSG00000143845		ENSG00000229124				ENSG00000111266		ENSG00000272888		ENSG00000146776		ENSG00000120533
ENSG00000219133		ENSG00000026025				ENSG00000183935		ENSG00000131876		ENSG00000253276		ENSG00000147654
ENSG00000158615		ENSG00000234961				ENSG00000084444		ENSG00000161980		ENSG00000105851		ENSG00000147679
ENSG00000133056		ENSG00000136738				ENSG00000004700		ENSG00000103152		ENSG00000105856		ENSG00000164754
ENSG00000198625		ENSG00000136770				ENSG00000133703		ENSG00000007392		ENSG00000075790		ENSG00000165156
ENSG00000236779		ENSG00000077420				ENSG00000246695		ENSG00000103202		ENSG00000105879		ENSG00000156802
ENSG00000170382		ENSG00000136758				ENSG00000123104		ENSG00000130731		ENSG00000091140		ENSG00000147687
ENSG00000117222		ENSG00000095739				ENSG00000064102		ENSG00000172366		ENSG00000091129		ENSG00000147684
ENSG00000133059		ENSG00000197321				ENSG00000275764		ENSG00000161996		ENSG00000135241		ENSG00000253651
ENSG00000213041		ENSG00000107951				ENSG00000170456		ENSG00000140983		ENSG00000177683		ENSG00000136997
ENSG00000133069		ENSG00000148516				ENSG00000151743		ENSG00000103266		ENSG00000128512		ENSG00000249859
ENSG00000117266		ENSG00000170759				ENSG00000276900		ENSG00000161999		ENSG00000146802		ENSG00000276443
ENSG00000174514		ENSG00000099250				ENSG00000174718		ENSG00000103254		ENSG00000128513		ENSG00000222501
ENSG00000158711		ENSG00000148498				ENSG00000139116		ENSG00000007376		ENSG00000048405		ENSG00000201782
ENSG00000158715		ENSG00000165733				ENSG00000151233		ENSG00000127586		ENSG00000197157		ENSG00000250400
ENSG00000069275		ENSG00000169813				ENSG00000139218		ENSG00000103249		ENSG00000273270		ENSG00000229140
ENSG00000117280		ENSG00000266412				ENSG00000005175		ENSG00000206053		ENSG00000230359		ENSG00000155926
ENSG00000133065		ENSG00000213412				ENSG00000152556		ENSG00000074071		ENSG00000158457		ENSG00000123908
ENSG00000174502		ENSG00000225830				ENSG00000167535		ENSG00000095906		ENSG00000128602		ENSG00000253602
ENSG00000196550		ENSG00000177613				ENSG00000181929		ENSG00000140990		ENSG00000158467		ENSG00000160932
ENSG00000266028		ENSG00000150275				ENSG00000167552		ENSG00000206811		ENSG00000186591		ENSG00000185730
ENSG00000263528		ENSG00000170312				ENSG00000167553		ENSG00000255513		ENSG00000158516		ENSG00000184428
ENSG00000162888		ENSG00000150347				ENSG00000161791		ENSG00000167962		ENSG00000106477		ENSG00000158106
ENSG00000266094		ENSG00000171988				ENSG00000135472		ENSG00000183971		ENSG00000158623		ENSG00000254859
ENSG00000143486		ENSG00000096746				ENSG00000161800		ENSG00000265386		ENSG00000128585		ENSG00000279605
ENSG00000237605		ENSG00000138346				ENSG00000050405		ENSG00000260260		ENSG00000236753		ENSG00000254741
ENSG00000143479		ENSG00000060339				ENSG00000066084		ENSG00000167965		ENSG00000273489		ENSG00000104529
ENSG00000162889		ENSG00000107625				ENSG00000185432		ENSG00000184207		ENSG00000128567		ENSG00000104524
ENSG00000136634		ENSG00000165732				ENSG00000170545		ENSG00000167969		ENSG00000131558		ENSG00000104522
ENSG00000284486		ENSG00000198954				ENSG00000139629		ENSG00000205937		ENSG00000172331		ENSG00000179950
ENSG00000162894		ENSG00000156515				ENSG00000012822		ENSG00000260565		ENSG00000105875		ENSG00000178209
ENSG00000226945		ENSG00000107719				ENSG00000123415		ENSG00000167978		ENSG00000182158		ENSG00000255224
ENSG00000123836		ENSG00000180644				ENSG00000161638		ENSG00000007038		ENSG00000122779		ENSG00000178896
ENSG00000180667		ENSG00000166224				ENSG00000123338		ENSG00000126602		ENSG00000105929		ENSG00000179091
ENSG00000196352		ENSG00000197746				ENSG00000111540		ENSG00000090447		ENSG00000122778		ENSG00000179632
ENSG00000117322		ENSG00000168209				ENSG00000065361		ENSG00000217930		ENSG00000105939		ENSG00000235173
ENSG00000203710		ENSG00000269926				ENSG00000257553		ENSG00000103423		ENSG00000164898		ENSG00000261236
ENSG00000117335		ENSG00000215086				ENSG00000257809		ENSG00000153406		ENSG00000269955		ENSG00000185122
ENSG00000203709		ENSG00000122882				ENSG00000196465		ENSG00000140632		ENSG00000006459		ENSG00000254690
ENSG00000227887		ENSG00000138279				ENSG00000092841		ENSG00000033011		ENSG00000260231		ENSG00000182325
ENSG00000009790		ENSG00000166348				ENSG00000110944		ENSG00000118894		ENSG00000006530		ENSG00000147804
ENSG00000162757		ENSG00000176986				ENSG00000170581		ENSG00000140650		ENSG00000257093		ENSG00000160949
ENSG00000117597		ENSG00000279689				ENSG00000123384		ENSG00000270580		ENSG00000211751		ENSG00000167702
ENSG00000054392		ENSG00000122861				ENSG00000185482		ENSG00000250251		ENSG00000237254		ENSG00000160972
ENSG00000200972		ENSG00000222047				ENSG00000123329		ENSG00000134419		ENSG00000159784		ENSG00000255182
ENSG00000224668		ENSG00000035403				ENSG00000175203		ENSG00000157106		ENSG00000232533		ENSG00000167700
ENSG00000117625		ENSG00000185009				ENSG00000155980		ENSG00000103540		ENSG00000159840		ENSG00000160957
ENSG00000082512		ENSG00000165655				ENSG00000135506		ENSG00000103550		ENSG00000146904		ENSG00000265393
ENSG00000153363		ENSG00000237149				ENSG00000257342		ENSG00000066654		ENSG00000273314		ENSG00000160959
ENSG00000238137		ENSG00000148606				ENSG00000135439		ENSG00000180747		ENSG00000055130		ENSG00000213563
ENSG00000170385		ENSG00000108175				ENSG00000175215		ENSG00000258186		ENSG00000239468		ENSG00000161016
ENSG00000117650		ENSG00000122359				ENSG00000257698		ENSG00000248124		ENSG00000281189		ENSG00000197363
ENSG00000123684		ENSG00000148672				ENSG00000135655		ENSG00000058600		ENSG00000155660		ENSG00000182307
ENSG00000143493		ENSG00000107798				ENSG00000177990		ENSG00000243716		ENSG00000204947		ENSG00000172785
ENSG00000143476		ENSG00000107854				ENSG00000196935		ENSG00000103356		ENSG00000181444		ENSG00000080608
ENSG00000220749		ENSG00000174721				ENSG00000213344		ENSG00000004779		ENSG00000284048		ENSG00000120158
ENSG00000066027		ENSG00000119912				ENSG00000155974		ENSG00000083093		ENSG00000196456		ENSG00000147854
ENSG00000225338		ENSG00000138180				ENSG00000111536		ENSG00000090905		ENSG00000284691		ENSG00000206147
ENSG00000065600		ENSG00000173145				ENSG00000241825		ENSG00000178952		ENSG00000171115		ENSG00000178654
ENSG00000117691		ENSG00000119969				ENSG00000135643		ENSG00000238045		ENSG00000179144		ENSG00000265735
ENSG00000260805		ENSG00000107438				ENSG00000133858		ENSG00000179965		ENSG00000133574		ENSG00000147874
ENSG00000162772		ENSG00000059573				ENSG00000139291		ENSG00000179958		ENSG00000133561		ENSG00000137154
ENSG00000123685		ENSG00000052749				ENSG00000121749		ENSG00000080603		ENSG00000106560		ENSG00000177076
ENSG00000117697		ENSG00000155229				ENSG00000180881		ENSG00000282034		ENSG00000213203		ENSG00000244230
ENSG00000203705		ENSG00000119986				ENSG00000139278		ENSG00000156873		ENSG00000281887		ENSG00000099810
ENSG00000198468		ENSG00000120053				ENSG00000139289		ENSG00000102935		ENSG00000196329		ENSG00000264545
ENSG00000162769		ENSG00000119919				ENSG00000257453		ENSG00000121274		ENSG00000082014		ENSG00000265194
ENSG00000143494		ENSG00000014919				ENSG00000179941		ENSG00000103494		ENSG00000272661		ENSG00000120159
ENSG00000174606		ENSG00000095485				ENSG00000186908		ENSG00000167005		ENSG00000261455		ENSG00000225347
ENSG00000136643		ENSG00000099194				ENSG00000058272		ENSG00000087263		ENSG00000214106		ENSG00000086061
ENSG00000230461		ENSG00000107819				ENSG00000139318		ENSG00000140853		ENSG00000273344		ENSG00000107262
ENSG00000117707		ENSG00000198408				ENSG00000274021		ENSG00000140854		ENSG00000273117		ENSG00000086102
ENSG00000143499		ENSG00000166189				ENSG00000070961		ENSG00000103037		ENSG00000186480		ENSG00000165272
ENSG00000152104		ENSG00000166197				ENSG00000169372		ENSG00000159593		ENSG00000222012		ENSG00000165271
ENSG00000213036		ENSG00000107862				ENSG00000136040		ENSG00000205250		ENSG00000146918		ENSG00000198876
ENSG00000117724		ENSG00000077150				ENSG00000278916		ENSG00000102890		ENSG00000146938		ENSG00000147955
ENSG00000092978		ENSG00000138107				ENSG00000057704		ENSG00000168701		ENSG00000130150		ENSG00000165283
ENSG00000228247		ENSG00000107882				ENSG00000111142		ENSG00000196155		ENSG00000087842		ENSG00000137078
ENSG00000067533		ENSG00000065613				ENSG00000074527		ENSG00000102898		ENSG00000102054		ENSG00000269900
ENSG00000228063		ENSG00000108039				ENSG00000111144		ENSG00000103064		ENSG00000102098		ENSG00000277027
ENSG00000143353		ENSG00000108055				ENSG00000059758		ENSG00000132600		ENSG00000008086		ENSG00000122705
ENSG00000225920		ENSG00000150593				ENSG00000245017		ENSG00000103056		ENSG00000102104		ENSG00000256966
ENSG00000136628		ENSG00000119927				ENSG00000120802		ENSG00000279693		ENSG00000086717		ENSG00000175768
ENSG00000162813		ENSG00000196865				ENSG00000120868		ENSG00000258429		ENSG00000237836		ENSG00000255872
ENSG00000067704		ENSG00000099204				ENSG00000136021		ENSG00000141101		ENSG00000044446		ENSG00000107371
ENSG00000232134		ENSG00000151553				ENSG00000075188		ENSG00000167377		ENSG00000180815		ENSG00000122741
ENSG00000118873		ENSG00000107581				ENSG00000166598		ENSG00000261611		ENSG00000177189		ENSG00000137124
ENSG00000218283		ENSG00000198873				ENSG00000136051		ENSG00000102967		ENSG00000012174		ENSG00000225345
ENSG00000232883		ENSG00000197771				ENSG00000136044		ENSG00000103089		ENSG00000130066		ENSG00000147996
ENSG00000143507		ENSG00000107651				ENSG00000166046		ENSG00000260643		ENSG00000174010		ENSG00000165060
ENSG00000143498		ENSG00000120008				ENSG00000187855		ENSG00000140905		ENSG00000067992		ENSG00000188647
ENSG00000225265		ENSG00000182022				ENSG00000110876		ENSG00000153815		ENSG00000251869		ENSG00000107372
ENSG00000154305		ENSG00000065154				ENSG00000110880		ENSG00000197943		ENSG00000250349		ENSG00000202217
ENSG00000272750		ENSG00000189319				ENSG00000110921		ENSG00000260682		ENSG00000147036		ENSG00000135069
ENSG00000186063		ENSG00000150760				ENSG00000277299		ENSG00000135698		ENSG00000156298		ENSG00000235298
ENSG00000162819		ENSG00000132334				ENSG00000174437		ENSG00000103168		ENSG00000183337		ENSG00000178966
ENSG00000228106		ENSG00000073614				ENSG00000198270		ENSG00000103194		ENSG00000182220		ENSG00000123975
ENSG00000278610		ENSG00000120647				ENSG00000135148		ENSG00000131149		ENSG00000180182		ENSG00000187742
ENSG00000154309		ENSG00000060237				ENSG00000166578		ENSG00000263968		ENSG00000124486		ENSG00000169071
ENSG00000187554		ENSG00000082805				ENSG00000257683		ENSG00000131153		ENSG00000264573		ENSG00000196305
ENSG00000143502		ENSG00000004478				ENSG00000135119		ENSG00000131148		ENSG00000147044		ENSG00000198000
ENSG00000162909		ENSG00000258092				ENSG00000122966		ENSG00000214259		ENSG00000147119		ENSG00000106823
ENSG00000143514		ENSG00000078246				ENSG00000255857		ENSG00000103257		ENSG00000065923		ENSG00000165233
ENSG00000188460		ENSG00000139180				ENSG00000089159		ENSG00000260466		ENSG00000102218		ENSG00000165238
ENSG00000272645		ENSG00000010292				ENSG00000200795		ENSG00000179588		ENSG00000130985		ENSG00000204352
ENSG00000185495		ENSG00000111640				ENSG00000089163		ENSG00000174177		ENSG00000102226		ENSG00000188938
ENSG00000143756		ENSG00000269968				ENSG00000280381		ENSG00000103335		ENSG00000196741		ENSG00000048828
ENSG00000143753		ENSG00000111641				ENSG00000150991		ENSG00000260121		ENSG00000102265		ENSG00000165244
ENSG00000237101		ENSG00000111642				ENSG00000151948		ENSG00000198931		ENSG00000126759		ENSG00000136938
ENSG00000143748		ENSG00000010610				ENSG00000256576		ENSG00000167515		ENSG00000197779		ENSG00000106803
ENSG00000143771		ENSG00000111667				ENSG00000256223		ENSG00000129993		ENSG00000147118		ENSG00000136891
ENSG00000162923		ENSG00000111674				ENSG00000196199		ENSG00000259881		ENSG00000221994		ENSG00000136897
ENSG00000143786		ENSG00000111679				ENSG00000121741		ENSG00000167522		ENSG00000147155		ENSG00000119328
ENSG00000185842		ENSG00000238795				ENSG00000237672		ENSG00000197912		ENSG00000094631		ENSG00000070159
ENSG00000143815		ENSG00000139182				ENSG00000165475		ENSG00000185324		ENSG00000068394		ENSG00000136810
ENSG00000154380		ENSG00000059804				ENSG00000165487		ENSG00000261373		ENSG00000101997		ENSG00000136875
ENSG00000143742		ENSG00000065970				ENSG00000102699		ENSG00000187741		ENSG00000171365		ENSG00000119411
ENSG00000143819		ENSG00000139112				ENSG00000139505		ENSG00000223959		ENSG00000122824		ENSG00000148229
ENSG00000196187		ENSG00000060138				ENSG00000127870		ENSG00000108953		ENSG00000179222		ENSG00000157653
ENSG00000255835		ENSG00000111266				ENSG00000102781		ENSG00000197879		ENSG00000126012		ENSG00000136888
ENSG00000143811		ENSG00000178878				ENSG00000120694		ENSG00000167721		ENSG00000072501		ENSG00000157693
ENSG00000143751		ENSG00000213782				ENSG00000139618		ENSG00000127804		ENSG00000172943		ENSG00000119397
ENSG00000272562		ENSG00000183935				ENSG00000270008		ENSG00000272770		ENSG00000102316		ENSG00000243738
ENSG00000163041		ENSG00000084463				ENSG00000083642		ENSG00000132361		ENSG00000187601		ENSG00000148187
ENSG00000182827		ENSG00000151491				ENSG00000150907		ENSG00000004660		ENSG00000188021		ENSG00000213216
ENSG00000234478		ENSG00000052126				ENSG00000120690		ENSG00000132388		ENSG00000186767		ENSG00000136942
ENSG00000183814		ENSG00000004700				ENSG00000165572		ENSG00000132382		ENSG00000131089		ENSG00000136933
ENSG00000143799		ENSG00000111716				ENSG00000278390		ENSG00000141456		ENSG00000102043		ENSG00000197958
ENSG00000143772		ENSG00000139163				ENSG00000120696		ENSG00000141480		ENSG00000147065		ENSG00000201302
ENSG00000163050		ENSG00000060982				ENSG00000102780		ENSG00000108518		ENSG00000169083		ENSG00000167094
ENSG00000143776		ENSG00000123104				ENSG00000023516		ENSG00000108515		ENSG00000090776		ENSG00000136877
ENSG00000181450		ENSG00000064102				ENSG00000174032		ENSG00000029725		ENSG00000181191		ENSG00000136908
ENSG00000143740		ENSG00000064763				ENSG00000123200		ENSG00000108561		ENSG00000120509		ENSG00000234771
ENSG00000081692		ENSG00000174718				ENSG00000136167		ENSG00000005100		ENSG00000090889		ENSG00000148334
ENSG00000143761		ENSG00000087470				ENSG00000136156		ENSG00000129235		ENSG00000165349		ENSG00000171159
ENSG00000284163		ENSG00000139133				ENSG00000139687		ENSG00000219200		ENSG00000184481		ENSG00000175854
ENSG00000143793		ENSG00000245482				ENSG00000136161		ENSG00000175826		ENSG00000147168		ENSG00000167112
ENSG00000162910		ENSG00000139116				ENSG00000102531		ENSG00000170291		ENSG00000147130		ENSG00000167113
ENSG00000143774		ENSG00000151233				ENSG00000102547		ENSG00000132507		ENSG00000281852		ENSG00000167114
ENSG00000181873		ENSG00000134283				ENSG00000102753		ENSG00000132522		ENSG00000204131		ENSG00000167118
ENSG00000162913		ENSG00000177119				ENSG00000123191		ENSG00000205544		ENSG00000067177		ENSG00000119333
ENSG00000154358		ENSG00000189079				ENSG00000197168		ENSG00000161956		ENSG00000147100		ENSG00000119335
ENSG00000269890		ENSG00000139218				ENSG00000278238		ENSG00000277957		ENSG00000131263		ENSG00000198917
ENSG00000269934		ENSG00000134294				ENSG00000136108		ENSG00000161960		ENSG00000050030		ENSG00000095319
ENSG00000154370		ENSG00000005175				ENSG00000139734		ENSG00000264772		ENSG00000131269		ENSG00000148341
ENSG00000270094		ENSG00000152556				ENSG00000214269		ENSG00000209582		ENSG00000198934		ENSG00000148343
ENSG00000168159		ENSG00000174243				ENSG00000083520		ENSG00000179859		ENSG00000280870		ENSG00000167130
ENSG00000183929		ENSG00000258017				ENSG00000083535		ENSG00000200463		ENSG00000085224		ENSG00000148335
ENSG00000116574		ENSG00000123416				ENSG00000118922		ENSG00000178921		ENSG00000102158		ENSG00000148331
ENSG00000154429		ENSG00000167552				ENSG00000136111		ENSG00000263809		ENSG00000165240		ENSG00000136819
ENSG00000143632		ENSG00000167553				ENSG00000136153		ENSG00000161970		ENSG00000248503		ENSG00000264169
ENSG00000069248		ENSG00000258232				ENSG00000283208		ENSG00000266709		ENSG00000102144		ENSG00000130713
ENSG00000135776		ENSG00000161791				ENSG00000005810		ENSG00000108474		ENSG00000147145		ENSG00000125482
ENSG00000135801		ENSG00000161800				ENSG00000234377		ENSG00000166582		ENSG00000078596		ENSG00000125485
ENSG00000135763		ENSG00000050405				ENSG00000139746		ENSG00000175061		ENSG00000165288		ENSG00000125484
ENSG00000143641		ENSG00000161813				ENSG00000102471		ENSG00000277512		ENSG00000198157		ENSG00000148308
ENSG00000224407		ENSG00000066084				ENSG00000136158		ENSG00000141030		ENSG00000147180		ENSG00000170835
ENSG00000177614		ENSG00000185432				ENSG00000139793		ENSG00000141034		ENSG00000102271		ENSG00000148303
ENSG00000135775		ENSG00000139629				ENSG00000175198		ENSG00000214860		ENSG00000102384		ENSG00000199744
ENSG00000119280		ENSG00000257663				ENSG00000134900		ENSG00000264177		ENSG00000196440		ENSG00000148291
ENSG00000143643		ENSG00000135476				ENSG00000174405		ENSG00000083290		ENSG00000102401		ENSG00000123454
ENSG00000173409		ENSG00000139637				ENSG00000139832		ENSG00000243655		ENSG00000228275		ENSG00000225756
ENSG00000182118		ENSG00000094914				ENSG00000182968		ENSG00000007202		ENSG00000184867		ENSG00000123453
ENSG00000283799		ENSG00000185591				ENSG00000274922		ENSG00000198242		ENSG00000158164		ENSG00000235106
ENSG00000227934		ENSG00000257379				ENSG00000126217		ENSG00000238597		ENSG00000147206		ENSG00000196363
ENSG00000143633		ENSG00000197111				ENSG00000129566		ENSG00000160606		ENSG00000180964		ENSG00000160345
ENSG00000116906		ENSG00000282977				ENSG00000258818		ENSG00000109118		ENSG00000185222		ENSG00000122140
ENSG00000116903		ENSG00000273658				ENSG00000214274		ENSG00000108256		ENSG00000133142		ENSG00000226706
ENSG00000010072		ENSG00000123338				ENSG00000259171		ENSG00000108262		ENSG00000196507		ENSG00000130560
ENSG00000135766		ENSG00000065357				ENSG00000258451		ENSG00000126653		ENSG00000172465		ENSG00000238227
ENSG00000233461		ENSG00000170515				ENSG00000169413		ENSG00000176208		ENSG00000147231		ENSG00000165661
ENSG00000116918		ENSG00000257553				ENSG00000165795		ENSG00000265334		ENSG00000133138		ENSG00000213221
ENSG00000270106		ENSG00000139641				ENSG00000165801		ENSG00000172301		ENSG00000198088		ENSG00000187796
ENSG00000162946		ENSG00000139613				ENSG00000092201		ENSG00000010244		ENSG00000157514		ENSG00000165684
ENSG00000116991		ENSG00000062485				ENSG00000129562		ENSG00000073536		ENSG00000188153		ENSG00000165689
ENSG00000212916		ENSG00000135473				ENSG00000100439		ENSG00000278259		ENSG00000068366		ENSG00000148384
ENSG00000135778		ENSG00000110944				ENSG00000258458		ENSG00000277161		ENSG00000101938		ENSG00000148396
ENSG00000135749		ENSG00000170581				ENSG00000155465		ENSG00000275832		ENSG00000077264		ENSG00000244187
ENSG00000231940		ENSG00000110955				ENSG00000197324		ENSG00000125691		ENSG00000204025		ENSG00000272896
ENSG00000235605		ENSG00000166886				ENSG00000237054		ENSG00000108298		ENSG00000182508		ENSG00000273066
ENSG00000236358		ENSG00000182199				ENSG00000092036		ENSG00000141736		ENSG00000131725		ENSG00000196642
ENSG00000231663		ENSG00000276727				ENSG00000259132		ENSG00000108773		ENSG00000147251		ENSG00000148362
ENSG00000168275		ENSG00000135506				ENSG00000139880		ENSG00000131467		ENSG00000250995		ENSG00000176978
ENSG00000059588		ENSG00000257342				ENSG00000092096		ENSG00000131469		ENSG00000186416		ENSG00000176101
ENSG00000168264		ENSG00000135439				ENSG00000100897		ENSG00000108312		ENSG00000101882		ENSG00000187713
ENSG00000228830		ENSG00000118596				ENSG00000100938		ENSG00000013306		ENSG00000177485		ENSG00000188566
ENSG00000239690		ENSG00000135677				ENSG00000205978		ENSG00000180329		ENSG00000125355		ENSG00000188986
ENSG00000173726		ENSG00000155974				ENSG00000092140		ENSG00000159314		ENSG00000005893		ENSG00000198435
ENSG00000207181		ENSG00000111530				ENSG00000100852		ENSG00000225190		ENSG00000158290		ENSG00000187609
ENSG00000188739		ENSG00000247363				ENSG00000129521		ENSG00000214425		ENSG00000171155		ENSG00000165802
ENSG00000054267		ENSG00000111581				ENSG00000198604		ENSG00000108424		ENSG00000125676		ENSG00000182154
ENSG00000152904		ENSG00000111605				ENSG00000100883		ENSG00000264558		ENSG00000232149		ENSG00000148399
ENSG00000116957		ENSG00000166226				ENSG00000100890		ENSG00000159199		ENSG00000101972		ENSG00000165724
ENSG00000162885		ENSG00000133858				ENSG00000179454		ENSG00000108848		ENSG00000102034		ENSG00000177951
ENSG00000168243		ENSG00000173451				ENSG00000129534		ENSG00000239672		ENSG00000076716		ENSG00000185627
ENSG00000143669		ENSG00000121749				ENSG00000283029		ENSG00000011052		ENSG00000156531		ENSG00000185101
ENSG00000235674		ENSG00000139289				ENSG00000276168		ENSG00000243678		ENSG00000173275		ENSG00000243562
ENSG00000229291		ENSG00000091039				ENSG00000165525		ENSG00000011258		ENSG00000178947		ENSG00000174775
ENSG00000077585		ENSG00000177425				ENSG00000278771		ENSG00000279089		ENSG00000022267		ENSG00000099849
ENSG00000086619		ENSG00000058272				ENSG00000214900		ENSG00000166260		ENSG00000129675		ENSG00000177030
ENSG00000222650		ENSG00000257557				ENSG00000012983		ENSG00000153933		ENSG00000101974		ENSG00000177225
ENSG00000186197		ENSG00000139318				ENSG00000259113		ENSG00000121057		ENSG00000171100		ENSG00000177542
ENSG00000244457		ENSG00000274021				ENSG00000139926		ENSG00000181610		ENSG00000147383		ENSG00000177595
ENSG00000116977		ENSG00000070961				ENSG00000186469		ENSG00000266086		ENSG00000147394		ENSG00000177600
ENSG00000223776		ENSG00000136040				ENSG00000073712		ENSG00000264112		ENSG00000130829		ENSG00000177666
ENSG00000230325		ENSG00000111142				ENSG00000225680		ENSG00000136450		ENSG00000130821		ENSG00000177700
ENSG00000119285		ENSG00000111144				ENSG00000020577		ENSG00000279069		ENSG00000198753		ENSG00000177830
ENSG00000116984		ENSG00000257715				ENSG00000180008		ENSG00000279207		ENSG00000102032		ENSG00000184281
ENSG00000226498		ENSG00000059758				ENSG00000126787		ENSG00000265148		ENSG00000196924		ENSG00000205531
ENSG00000237991		ENSG00000257167				ENSG00000070367		ENSG00000265206		ENSG00000071553		ENSG00000207008
ENSG00000237250		ENSG00000120802				ENSG00000032219		ENSG00000284353		ENSG00000160211		ENSG00000021762
ENSG00000243781		ENSG00000075415				ENSG00000100578		ENSG00000213246		ENSG00000160219		ENSG00000005801
ENSG00000227854		ENSG00000120868				ENSG00000165617		ENSG00000212195		ENSG00000214827		ENSG00000148985
ENSG00000233355		ENSG00000120800				ENSG00000100592		ENSG00000108443		ENSG00000182712		ENSG00000177105
ENSG00000228818		ENSG00000257222				ENSG00000100612		ENSG00000266402		ENSG00000185973		ENSG00000244734
ENSG00000223694		ENSG00000075188				ENSG00000126814		ENSG00000108654		ENSG00000124334		ENSG00000158042
ENSG00000238085		ENSG00000166598				ENSG00000027075		ENSG00000284564		ENSG00000198010		ENSG00000166441
ENSG00000091483		ENSG00000284503				ENSG00000100644		ENSG00000284368		ENSG00000036448		ENSG00000200983
ENSG00000117009		ENSG00000139372				ENSG00000054654		ENSG00000258890		ENSG00000275591		ENSG00000205339
ENSG00000054277		ENSG00000198431				ENSG00000100714		ENSG00000267023		ENSG00000173281		ENSG00000110321
ENSG00000203668		ENSG00000171310				ENSG00000179841		ENSG00000172809		ENSG00000079459		ENSG00000110696
ENSG00000174371		ENSG00000136026				ENSG00000125954		ENSG00000109065		ENSG00000255046		ENSG00000110700
ENSG00000230199		ENSG00000013503				ENSG00000139998		ENSG00000167862		ENSG00000164733		ENSG00000201403
ENSG00000214837		ENSG00000136045				ENSG00000134001		ENSG00000239607		ENSG00000078674		ENSG00000213779
ENSG00000143702		ENSG00000075856				ENSG00000054690		ENSG00000125445		ENSG00000147443		ENSG00000188211
ENSG00000227230		ENSG00000110880				ENSG00000100564		ENSG00000125454		ENSG00000158806		ENSG00000110768
ENSG00000232085		ENSG00000110906				ENSG00000081181		ENSG00000182173		ENSG00000168453		ENSG00000279266
ENSG00000054282		ENSG00000139428				ENSG00000072110		ENSG00000132475		ENSG00000168487		ENSG00000185238
ENSG00000117020		ENSG00000110921				ENSG00000133985		ENSG00000141569		ENSG00000120889		ENSG00000183161
ENSG00000236031		ENSG00000139436				ENSG00000182732		ENSG00000204316		ENSG00000173535		ENSG00000152219
ENSG00000179456		ENSG00000174437				ENSG00000205683		ENSG00000267426		ENSG00000253930		ENSG00000149100
ENSG00000240963		ENSG00000196510				ENSG00000165861		ENSG00000257949		ENSG00000104689		ENSG00000186714
ENSG00000035687		ENSG00000204842				ENSG00000080815		ENSG00000261408		ENSG00000147457		ENSG00000176102
ENSG00000179397		ENSG00000135148				ENSG00000119711		ENSG00000250506		ENSG00000104679		ENSG00000247151
ENSG00000121644		ENSG00000135144				ENSG00000119614		ENSG00000163597		ENSG00000253390		ENSG00000241950
ENSG00000232059		ENSG00000123064				ENSG00000119684		ENSG00000284526		ENSG00000277586		ENSG00000135387
ENSG00000203667		ENSG00000135119				ENSG00000119640		ENSG00000161547		ENSG00000147459		ENSG00000135372
ENSG00000153187		ENSG00000135108				ENSG00000170345		ENSG00000092931		ENSG00000184661		ENSG00000110442
ENSG00000201758		ENSG00000089159				ENSG00000156127		ENSG00000283805		ENSG00000221914		ENSG00000135362
ENSG00000272195		ENSG00000200795				ENSG00000133935		ENSG00000183077		ENSG00000228451		ENSG00000166349
ENSG00000203666		ENSG00000139719				ENSG00000119669		ENSG00000055483		ENSG00000104765		ENSG00000175097
ENSG00000162849		ENSG00000280120				ENSG00000273729		ENSG00000224877		ENSG00000092964		ENSG00000166352
ENSG00000185420		ENSG00000139697				ENSG00000151445		ENSG00000185298		ENSG00000120885		ENSG00000166181
ENSG00000162851		ENSG00000150991				ENSG00000165417		ENSG00000185359		ENSG00000171320		ENSG00000254907
ENSG00000162852		ENSG00000150990				ENSG00000140030		ENSG00000262814		ENSG00000168078		ENSG00000121680
ENSG00000143653		ENSG00000177084				ENSG00000100722		ENSG00000262660		ENSG00000104290		ENSG00000165916
ENSG00000223519		ENSG00000256223				ENSG00000053254		ENSG00000183048		ENSG00000012232		ENSG00000213619
ENSG00000227953		ENSG00000196199				ENSG00000275198		ENSG00000141522		ENSG00000104299		ENSG00000109919
ENSG00000153207		ENSG00000121390				ENSG00000165914		ENSG00000263859		ENSG00000197892		ENSG00000109920
ENSG00000135747		ENSG00000165487				ENSG00000140092		ENSG00000183010		ENSG00000120875		ENSG00000149136
ENSG00000277462		ENSG00000027001				ENSG00000100815		ENSG00000169689		ENSG00000133872		ENSG00000254979
ENSG00000188295		ENSG00000102699				ENSG00000183648		ENSG00000169683		ENSG00000272256		ENSG00000134802
ENSG00000196418		ENSG00000139505				ENSG00000100600		ENSG00000169727		ENSG00000271869		ENSG00000134809
ENSG00000227671		ENSG00000139517				ENSG00000165943		ENSG00000169718		ENSG00000172733		ENSG00000213593
ENSG00000283881		ENSG00000232587				ENSG00000089723		ENSG00000182459		ENSG00000129696		ENSG00000254462
ENSG00000232347		ENSG00000139508				ENSG00000089737		ENSG00000278964		ENSG00000239039		ENSG00000211450
ENSG00000214144		ENSG00000223460				ENSG00000165948		ENSG00000079134		ENSG00000020181		ENSG00000198561
ENSG00000162714		ENSG00000139514				ENSG00000119632		ENSG00000154856		ENSG00000085788		ENSG00000186660
ENSG00000200085		ENSG00000189403				ENSG00000252481		ENSG00000176194		ENSG00000147535		ENSG00000255073
ENSG00000175137		ENSG00000120694				ENSG00000260806		ENSG00000267654		ENSG00000147548		ENSG00000263944
ENSG00000171161		ENSG00000139618				ENSG00000246223		ENSG00000260302		ENSG00000077782		ENSG00000255959
ENSG00000171163		ENSG00000270008				ENSG00000258511		ENSG00000175354		ENSG00000169499		ENSG00000256813
ENSG00000185220		ENSG00000083642				ENSG00000080824		ENSG00000085415		ENSG00000131931		ENSG00000110104
ENSG00000035115		ENSG00000102710				ENSG00000239224		ENSG00000266969		ENSG00000120925		ENSG00000110107
ENSG00000143727		ENSG00000150907				ENSG00000260285		ENSG00000167088		ENSG00000168172		ENSG00000110108
ENSG00000228643		ENSG00000102738				ENSG00000211935		ENSG00000101773		ENSG00000168300		ENSG00000167992
ENSG00000151353		ENSG00000120690				ENSG00000282639		ENSG00000141380		ENSG00000047249		ENSG00000149483
ENSG00000233296		ENSG00000165572				ENSG00000211943		ENSG00000118276		ENSG00000137575		ENSG00000256591
ENSG00000032389		ENSG00000278390				ENSG00000254046		ENSG00000214917		ENSG00000198846		ENSG00000167985
ENSG00000171853		ENSG00000120696				ENSG00000273894		ENSG00000134758		ENSG00000178538		ENSG00000011347
ENSG00000182551		ENSG00000023516				ENSG00000211945		ENSG00000078043		ENSG00000171316		ENSG00000168496
ENSG00000235078		ENSG00000120658				ENSG00000128739		ENSG00000265681		ENSG00000137563		ENSG00000167996
ENSG00000242282		ENSG00000174032				ENSG00000273173		ENSG00000141646		ENSG00000185728		ENSG00000254772
ENSG00000255767		ENSG00000123200				ENSG00000214265		ENSG00000074695		ENSG00000205268		ENSG00000255508
ENSG00000171865		ENSG00000136167				ENSG00000206688		ENSG00000141682		ENSG00000253190		ENSG00000185085
ENSG00000234171		ENSG00000139684				ENSG00000261069		ENSG00000177732		ENSG00000185697		ENSG00000255432
ENSG00000171863		ENSG00000136143				ENSG00000104044		ENSG00000125826		ENSG00000175073		ENSG00000278615
ENSG00000188765		ENSG00000136161				ENSG00000166912		ENSG00000125835		ENSG00000140396		ENSG00000162194
ENSG00000134326		ENSG00000102531				ENSG00000198826		ENSG00000256566		ENSG00000246366		ENSG00000204922
ENSG00000151692		ENSG00000102753				ENSG00000175265		ENSG00000101361		ENSG00000221947		ENSG00000162191
ENSG00000115738		ENSG00000102786				ENSG00000021776		ENSG00000284481		ENSG00000121039		ENSG00000162227
ENSG00000134313		ENSG00000123191				ENSG00000198146		ENSG00000125901		ENSG00000154589		ENSG00000168569
ENSG00000143797		ENSG00000136108				ENSG00000172575		ENSG00000125877		ENSG00000171033		ENSG00000162231
ENSG00000151693		ENSG00000139734				ENSG00000137812		ENSG00000101220		ENSG00000164683		ENSG00000256690
ENSG00000119185		ENSG00000214269				ENSG00000245849		ENSG00000132646		ENSG00000272138		ENSG00000133316
ENSG00000119203		ENSG00000083520				ENSG00000166140		ENSG00000125885		ENSG00000205189		ENSG00000222328
ENSG00000134330		ENSG00000136111				ENSG00000137804		ENSG00000088766		ENSG00000104497		ENSG00000255717
ENSG00000151694		ENSG00000136153				ENSG00000103966		ENSG00000089123		ENSG00000185015		ENSG00000277194
ENSG00000271855		ENSG00000178695				ENSG00000159459		ENSG00000089006		ENSG00000085719		ENSG00000278527
ENSG00000134308		ENSG00000005810				ENSG00000104055		ENSG00000214535		ENSG00000104325		ENSG00000274544
ENSG00000115750		ENSG00000139746				ENSG00000168803		ENSG00000132661		ENSG00000253722		ENSG00000275996
ENSG00000134317		ENSG00000136158				ENSG00000140259		ENSG00000197586		ENSG00000164951		ENSG00000275043
ENSG00000171848		ENSG00000139793				ENSG00000185880		ENSG00000101898		ENSG00000164949		ENSG00000168003
ENSG00000284681		ENSG00000125304				ENSG00000104154		ENSG00000171552		ENSG00000253704		ENSG00000168005
ENSG00000163009		ENSG00000043355				ENSG00000137767		ENSG00000281376		ENSG00000164941		ENSG00000167770
ENSG00000115756		ENSG00000134900				ENSG00000103995		ENSG00000101412		ENSG00000175895		ENSG00000168439
ENSG00000115758		ENSG00000134899				ENSG00000185634		ENSG00000125977		ENSG00000104341		ENSG00000173511
ENSG00000206633		ENSG00000174405				ENSG00000138593		ENSG00000101464		ENSG00000132561		ENSG00000173457
ENSG00000257135		ENSG00000102606				ENSG00000166262		ENSG00000125995		ENSG00000207067		ENSG00000173153
ENSG00000115761		ENSG00000182968				ENSG00000138592		ENSG00000131051		ENSG00000104375		ENSG00000173113
ENSG00000234818		ENSG00000274922				ENSG00000259298		ENSG00000199683		ENSG00000253948		ENSG00000168066
ENSG00000143882		ENSG00000126217				ENSG00000104093		ENSG00000101407		ENSG00000132549		ENSG00000213465
ENSG00000143870		ENSG00000185896				ENSG00000197535		ENSG00000196756		ENSG00000156509		ENSG00000168061
ENSG00000226080		ENSG00000185989				ENSG00000047346		ENSG00000124193		ENSG00000104450		ENSG00000146670
ENSG00000162976		ENSG00000100823				ENSG00000069869		ENSG00000185513		ENSG00000034677		ENSG00000149823
ENSG00000134318		ENSG00000198805				ENSG00000181827		ENSG00000168734		ENSG00000284570		ENSG00000254501
ENSG00000226961		ENSG00000258908				ENSG00000166035		ENSG00000196839		ENSG00000104490		ENSG00000174276
ENSG00000169016		ENSG00000258818				ENSG00000137845		ENSG00000235508		ENSG00000048392		ENSG00000255173
ENSG00000196208		ENSG00000214274				ENSG00000128923		ENSG00000198026		ENSG00000246263		ENSG00000149806
ENSG00000239899		ENSG00000259171				ENSG00000225798		ENSG00000124207		ENSG00000253633		ENSG00000162298
ENSG00000134324		ENSG00000165801				ENSG00000171956		ENSG00000177410		ENSG00000164930		ENSG00000149792
ENSG00000071575		ENSG00000092199				ENSG00000182718		ENSG00000274760		ENSG00000147650		ENSG00000014138
ENSG00000151779		ENSG00000092201				ENSG00000129003		ENSG00000222365		ENSG00000164830		ENSG00000251562
ENSG00000079785		ENSG00000100888				ENSG00000171914		ENSG00000212304		ENSG00000182197		ENSG00000173465
ENSG00000236348		ENSG00000092203				ENSG00000166128		ENSG00000101158		ENSG00000177570		ENSG00000197136
ENSG00000163029		ENSG00000165819				ENSG00000180304		ENSG00000101166		ENSG00000064313		ENSG00000172757
ENSG00000178295		ENSG00000165821				ENSG00000270964		ENSG00000101182		ENSG00000136982		ENSG00000172803
ENSG00000240857		ENSG00000100439				ENSG00000033800		ENSG00000171858		ENSG00000244642		ENSG00000175602
ENSG00000250741		ENSG00000155463				ENSG00000138604		ENSG00000101190		ENSG00000172167		ENSG00000175334
ENSG00000185013		ENSG00000155465				ENSG00000140332		ENSG00000197457		ENSG00000178764		ENSG00000174996
ENSG00000228784		ENSG00000197324				ENSG00000137831		ENSG00000101246		ENSG00000156787		ENSG00000174744
ENSG00000183891		ENSG00000100461				ENSG00000166173		ENSG00000070423		ENSG00000156804		ENSG00000174669
ENSG00000118965		ENSG00000237054				ENSG00000067225		ENSG00000065268		ENSG00000164983		ENSG00000174547
ENSG00000068697		ENSG00000100462				ENSG00000198794		ENSG00000182087		ENSG00000170873		ENSG00000254986
ENSG00000055917		ENSG00000092036				ENSG00000173517		ENSG00000279753		ENSG00000180938		ENSG00000239306
ENSG00000143878		ENSG00000100813				ENSG00000136425		ENSG00000099622		ENSG00000104549		ENSG00000248643
ENSG00000118960		ENSG00000100889				ENSG00000188266		ENSG00000228300		ENSG00000164961		ENSG00000173653
ENSG00000143869		ENSG00000100938				ENSG00000172349		ENSG00000160953		ENSG00000245164		ENSG00000173020
ENSG00000118961		ENSG00000196943				ENSG00000271725		ENSG00000115268		ENSG00000132294		ENSG00000175634
ENSG00000119771		ENSG00000092140				ENSG00000172345		ENSG00000071655		ENSG00000165071		ENSG00000172725
ENSG00000119778		ENSG00000092148				ENSG00000183496		ENSG00000267059		ENSG00000104419		ENSG00000172663
ENSG00000224464		ENSG00000198604				ENSG00000276710		ENSG00000127540		ENSG00000008513		ENSG00000110697
ENSG00000173960		ENSG00000258738				ENSG00000255769		ENSG00000129911		ENSG00000167632		ENSG00000084207
ENSG00000205639		ENSG00000100883				ENSG00000103942		ENSG00000104899		ENSG00000184489		ENSG00000167792
ENSG00000163026		ENSG00000100890				ENSG00000275120		ENSG00000130332		ENSG00000254144		ENSG00000167799
ENSG00000119782		ENSG00000258790				ENSG00000176371		ENSG00000005206		ENSG00000275558		ENSG00000132744
ENSG00000115128		ENSG00000100902				ENSG00000197696		ENSG00000099800		ENSG00000178719		ENSG00000132746
ENSG00000219626		ENSG00000100941				ENSG00000140612		ENSG00000104969		ENSG00000107099		ENSG00000160172
ENSG00000115129		ENSG00000179454				ENSG00000170776		ENSG00000172009		ENSG00000107104		ENSG00000110717
ENSG00000176732		ENSG00000283029				ENSG00000172183		ENSG00000060558		ENSG00000080503		ENSG00000260808
ENSG00000276087		ENSG00000276168				ENSG00000140545		ENSG00000267551		ENSG00000147852		ENSG00000197345
ENSG00000198399		ENSG00000278771				ENSG00000182054		ENSG00000125912		ENSG00000080298		ENSG00000158483
ENSG00000242628		ENSG00000012983				ENSG00000275803		ENSG00000129932		ENSG00000205808		ENSG00000149357
ENSG00000233747		ENSG00000100505				ENSG00000140575		ENSG00000183617		ENSG00000273061		ENSG00000110200
ENSG00000084676		ENSG00000139926				ENSG00000140564		ENSG00000008382		ENSG00000096968		ENSG00000181924
ENSG00000184924		ENSG00000186469				ENSG00000140553		ENSG00000105355		ENSG00000107020		ENSG00000077514
ENSG00000138092		ENSG00000197930				ENSG00000162076		ENSG00000276043		ENSG00000099219		ENSG00000162139
ENSG00000138031		ENSG00000073712				ENSG00000008517		ENSG00000130255		ENSG00000225489		ENSG00000137492
ENSG00000271936		ENSG00000100523				ENSG00000262468		ENSG00000174917		ENSG00000107077		ENSG00000158636
ENSG00000115137		ENSG00000198554				ENSG00000067836		ENSG00000267157		ENSG00000137038		ENSG00000074201
ENSG00000224165		ENSG00000126787				ENSG00000183044		ENSG00000141994		ENSG00000153707		ENSG00000149256
ENSG00000084710		ENSG00000100578				ENSG00000187555		ENSG00000267740		ENSG00000147862		ENSG00000165490
ENSG00000119772		ENSG00000100592				ENSG00000263080		ENSG00000174886		ENSG00000164985		ENSG00000165494
ENSG00000138101		ENSG00000020426				ENSG00000189067		ENSG00000125652		ENSG00000155876		ENSG00000171204
ENSG00000143970		ENSG00000258892				ENSG00000103342		ENSG00000229833		ENSG00000137145		ENSG00000137504
ENSG00000187536		ENSG00000258656				ENSG00000261158		ENSG00000167775		ENSG00000171843		ENSG00000280385
ENSG00000084731		ENSG00000100644				ENSG00000237515		ENSG00000197961		ENSG00000188921		ENSG00000110172
ENSG00000268412		ENSG00000154001				ENSG00000167191		ENSG00000127452		ENSG00000198642		ENSG00000180773
ENSG00000084733		ENSG00000054654				ENSG00000005189		ENSG00000243207		ENSG00000122729		ENSG00000275146
ENSG00000157833		ENSG00000100714				ENSG00000102897		ENSG00000130810		ENSG00000197579		ENSG00000279696
ENSG00000084754		ENSG00000258824				ENSG00000011638		ENSG00000130811		ENSG00000122692		ENSG00000166012
ENSG00000138029		ENSG00000272909				ENSG00000169246		ENSG00000105364		ENSG00000137094		ENSG00000202314
ENSG00000173567		ENSG00000089775				ENSG00000185864		ENSG00000266978		ENSG00000005238		ENSG00000207304
ENSG00000138018		ENSG00000126804				ENSG00000166851		ENSG00000161847		ENSG00000137135		ENSG00000284458
ENSG00000115155		ENSG00000171723				ENSG00000122257		ENSG00000274425		ENSG00000107159		ENSG00000260966
ENSG00000225024		ENSG00000134001				ENSG00000077238		ENSG00000129347		ENSG00000122694		ENSG00000137692
ENSG00000213699		ENSG00000081181				ENSG00000103522		ENSG00000213339		ENSG00000159921		ENSG00000149313
ENSG00000115163		ENSG00000072110				ENSG00000283662		ENSG00000196757		ENSG00000147912		ENSG00000254433
ENSG00000084764		ENSG00000182732				ENSG00000246465		ENSG00000105576		ENSG00000107338		ENSG00000137760
ENSG00000119777		ENSG00000205683				ENSG00000261067		ENSG00000179115		ENSG00000180071		ENSG00000110660
ENSG00000084693		ENSG00000119599				ENSG00000213658		ENSG00000179262		ENSG00000279561		ENSG00000240652
ENSG00000272056		ENSG00000165861				ENSG00000277669		ENSG00000179271		ENSG00000119139		ENSG00000137713
ENSG00000228474		ENSG00000119707				ENSG00000103485		ENSG00000104907		ENSG00000107282		ENSG00000150764
ENSG00000138080		ENSG00000133961				ENSG00000103502		ENSG00000160877		ENSG00000198887		ENSG00000150768
ENSG00000138030		ENSG00000170468				ENSG00000149932		ENSG00000104979		ENSG00000135048		ENSG00000150776
ENSG00000138028		ENSG00000176903				ENSG00000149925		ENSG00000141858		ENSG00000135046		ENSG00000150779
ENSG00000138073		ENSG00000119689				ENSG00000274904		ENSG00000123143		ENSG00000198963		ENSG00000204370
ENSG00000138074		ENSG00000119684				ENSG00000090238		ENSG00000074181		ENSG00000106733		ENSG00000255292
ENSG00000138085		ENSG00000119638				ENSG00000005844		ENSG00000141867		ENSG00000134996		ENSG00000150787
ENSG00000084774		ENSG00000170345				ENSG00000197162		ENSG00000105127		ENSG00000099139		ENSG00000137656
ENSG00000163794		ENSG00000156127				ENSG00000099385		ENSG00000105072		ENSG00000106772		ENSG00000109917
ENSG00000115204		ENSG00000201096				ENSG00000260083		ENSG00000130312		ENSG00000197969		ENSG00000177103
ENSG00000115207		ENSG00000280494				ENSG00000260852		ENSG00000130299		ENSG00000106829		ENSG00000254873
ENSG00000234945		ENSG00000133935				ENSG00000103496		ENSG00000269439		ENSG00000148057		ENSG00000167283
ENSG00000234072		ENSG00000119669				ENSG00000089280		ENSG00000130313		ENSG00000165118		ENSG00000118058
ENSG00000115211		ENSG00000273729				ENSG00000260304		ENSG00000130309		ENSG00000165119		ENSG00000186166
ENSG00000115234		ENSG00000151445				ENSG00000103490		ENSG00000105640		ENSG00000135040		ENSG00000240970
ENSG00000163795		ENSG00000100603				ENSG00000261359		ENSG00000007080		ENSG00000135052		ENSG00000118181
ENSG00000115241		ENSG00000165417				ENSG00000185947		ENSG00000105649		ENSG00000083223		ENSG00000256269
ENSG00000213453		ENSG00000140030				ENSG00000167208		ENSG00000130511		ENSG00000226237		ENSG00000109971
ENSG00000115216		ENSG00000100722				ENSG00000177200		ENSG00000221983		ENSG00000196730		ENSG00000166261
ENSG00000138002		ENSG00000119720				ENSG00000102996		ENSG00000105671		ENSG00000186354		ENSG00000154144
ENSG00000221843		ENSG00000133943				ENSG00000172840		ENSG00000105676		ENSG00000213694		ENSG00000149547
ENSG00000243943		ENSG00000165934				ENSG00000270049		ENSG00000184162		ENSG00000148082		ENSG00000149554
ENSG00000259080		ENSG00000100600				ENSG00000141098		ENSG00000167491		ENSG00000187764		ENSG00000165526
ENSG00000176714		ENSG00000165943				ENSG00000141084		ENSG00000105726		ENSG00000130222		ENSG00000110074
ENSG00000198522		ENSG00000089737				ENSG00000102901		ENSG00000196705		ENSG00000165030		ENSG00000218109
ENSG00000119760		ENSG00000066739				ENSG00000103047		ENSG00000167232		ENSG00000106809		ENSG00000196323
ENSG00000163798		ENSG00000260806				ENSG00000141076		ENSG00000225178		ENSG00000127081		ENSG00000149328
ENSG00000243147		ENSG00000100749				ENSG00000090861		ENSG00000283403		ENSG00000185920		ENSG00000107929
ENSG00000171174		ENSG00000234648				ENSG00000189091		ENSG00000267243		ENSG00000271155		ENSG00000107937
ENSG00000158019		ENSG00000127152				ENSG00000166747		ENSG00000105173		ENSG00000175611		ENSG00000196372
ENSG00000223522		ENSG00000140105				ENSG00000090863		ENSG00000267258		ENSG00000130956		ENSG00000108021
ENSG00000075426		ENSG00000258666				ENSG00000274220		ENSG00000168813		ENSG00000081377		ENSG00000151465
ENSG00000163803		ENSG00000176473				ENSG00000205078		ENSG00000178904		ENSG00000136943		ENSG00000228302
ENSG00000213639		ENSG00000197102				ENSG00000178573		ENSG00000126249		ENSG00000196116		ENSG00000086475
ENSG00000163806		ENSG00000080824				ENSG00000140950		ENSG00000089351		ENSG00000136925		ENSG00000185267
ENSG00000171103		ENSG00000089902				ENSG00000135709		ENSG00000105677		ENSG00000106789		ENSG00000187522
ENSG00000163811		ENSG00000126214				ENSG00000167508		ENSG00000267120		ENSG00000095383		ENSG00000284024
ENSG00000115295		ENSG00000185024				ENSG00000260630		ENSG00000161265		ENSG00000023318		ENSG00000152455
ENSG00000119801		ENSG00000211935				ENSG00000259877		ENSG00000205155		ENSG00000155827		ENSG00000165985
ENSG00000213626		ENSG00000254046				ENSG00000167693		ENSG00000188223		ENSG00000136824		ENSG00000078403
ENSG00000172954		ENSG00000211945				ENSG00000184811		ENSG00000167595		ENSG00000136783		ENSG00000201364
ENSG00000162959		ENSG00000261069				ENSG00000167705		ENSG00000105258		ENSG00000165029		ENSG00000185875
ENSG00000162961		ENSG00000128731				ENSG00000174231		ENSG00000105254		ENSG00000070214		ENSG00000148459
ENSG00000021574		ENSG00000021776				ENSG00000277597		ENSG00000279504		ENSG00000157654		ENSG00000095787
ENSG00000272716		ENSG00000198146				ENSG00000132386		ENSG00000167635		ENSG00000241978		ENSG00000107951
ENSG00000152683		ENSG00000156970				ENSG00000132383		ENSG00000186017		ENSG00000148154		ENSG00000239731
ENSG00000229816		ENSG00000140320				ENSG00000185924		ENSG00000189042		ENSG00000259953		ENSG00000256892
ENSG00000119820		ENSG00000166133				ENSG00000007168		ENSG00000011332		ENSG00000119314		ENSG00000189180
ENSG00000115760		ENSG00000137812				ENSG00000132359		ENSG00000128626		ENSG00000119471		ENSG00000075407
ENSG00000230046		ENSG00000051180				ENSG00000213977		ENSG00000105193		ENSG00000148158		ENSG00000234420
ENSG00000018699		ENSG00000104142				ENSG00000083454		ENSG00000105197		ENSG00000148225		ENSG00000196693
ENSG00000049323		ENSG00000137804				ENSG00000083457		ENSG00000128000		ENSG00000138835		ENSG00000169813
ENSG00000223951		ENSG00000137815				ENSG00000108523		ENSG00000282951		ENSG00000136861		ENSG00000165512
ENSG00000119812		ENSG00000103932				ENSG00000234327		ENSG00000105329		ENSG00000214654		ENSG00000265354
ENSG00000150938		ENSG00000174197				ENSG00000091592		ENSG00000077348		ENSG00000106804		ENSG00000204152
ENSG00000171055		ENSG00000137802				ENSG00000129195		ENSG00000105341		ENSG00000119396		ENSG00000204149
ENSG00000115808		ENSG00000103966				ENSG00000072778		ENSG00000105372		ENSG00000186130		ENSG00000122952
ENSG00000008869		ENSG00000166887				ENSG00000262880		ENSG00000130204		ENSG00000011454		ENSG00000108064
ENSG00000152133		ENSG00000103994				ENSG00000161958		ENSG00000104859		ENSG00000165209		ENSG00000108091
ENSG00000055332		ENSG00000159459				ENSG00000272884		ENSG00000117877		ENSG00000044574		ENSG00000239942
ENSG00000224891		ENSG00000104055				ENSG00000170175		ENSG00000012061		ENSG00000165219		ENSG00000096746
ENSG00000218739		ENSG00000168806				ENSG00000181222		ENSG00000125743		ENSG00000243845		ENSG00000107625
ENSG00000115816		ENSG00000168803				ENSG00000141504		ENSG00000090372		ENSG00000177125		ENSG00000165732
ENSG00000272054		ENSG00000166963				ENSG00000183011		ENSG00000275719		ENSG00000106976		ENSG00000156502
ENSG00000003509		ENSG00000205771				ENSG00000252835		ENSG00000105373		ENSG00000167110		ENSG00000180817
ENSG00000115825		ENSG00000167004				ENSG00000179029		ENSG00000269656		ENSG00000167123		ENSG00000197746
ENSG00000163171		ENSG00000140259				ENSG00000283160		ENSG00000178980		ENSG00000197694		ENSG00000230526
ENSG00000115841		ENSG00000185880				ENSG00000184619		ENSG00000105447		ENSG00000280758		ENSG00000226701
ENSG00000213594		ENSG00000138606				ENSG00000170310		ENSG00000182324		ENSG00000223478		ENSG00000215086
ENSG00000119787		ENSG00000171763				ENSG00000007237		ENSG00000063177		ENSG00000160445		ENSG00000213551
ENSG00000213553		ENSG00000137767				ENSG00000236088		ENSG00000105552		ENSG00000171097		ENSG00000236756
ENSG00000143889		ENSG00000185634				ENSG00000125430		ENSG00000142541		ENSG00000119383		ENSG00000182180
ENSG00000143891		ENSG00000138593				ENSG00000109099		ENSG00000142534		ENSG00000188483		ENSG00000242338
ENSG00000115875		ENSG00000156958				ENSG00000279660		ENSG00000142552		ENSG00000204055		ENSG00000172586
ENSG00000152147		ENSG00000104093				ENSG00000239704		ENSG00000126457		ENSG00000204054		ENSG00000165637
ENSG00000163214		ENSG00000166477				ENSG00000259024		ENSG00000169136		ENSG00000136816		ENSG00000165644
ENSG00000188010		ENSG00000197535				ENSG00000175106		ENSG00000142528		ENSG00000126882		ENSG00000138326
ENSG00000115904		ENSG00000047346				ENSG00000251537		ENSG00000167747		ENSG00000196358		ENSG00000108179
ENSG00000011566		ENSG00000069869				ENSG00000221926		ENSG00000142556		ENSG00000107290		ENSG00000235426
ENSG00000231312		ENSG00000181827				ENSG00000266261		ENSG00000198464		ENSG00000165698		ENSG00000253626
ENSG00000138050		ENSG00000140262				ENSG00000170425		ENSG00000269825		ENSG00000160325		ENSG00000173269
ENSG00000227028		ENSG00000137845				ENSG00000170315		ENSG00000160336		ENSG00000172889		ENSG00000122376
ENSG00000183023		ENSG00000157450				ENSG00000265401		ENSG00000170906		ENSG00000107331		ENSG00000148688
ENSG00000236090		ENSG00000137776				ENSG00000187688		ENSG00000170889		ENSG00000177239		ENSG00000180628
ENSG00000236533		ENSG00000157456				ENSG00000277370		ENSG00000125503		ENSG00000185201		ENSG00000173145
ENSG00000224875		ENSG00000205502				ENSG00000264187		ENSG00000133265		ENSG00000185885		ENSG00000107447
ENSG00000143924		ENSG00000171914				ENSG00000154803		ENSG00000133247		ENSG00000251661		ENSG00000187122
ENSG00000115944		ENSG00000103671				ENSG00000141127		ENSG00000108107		ENSG00000185187		ENSG00000052749
ENSG00000171126		ENSG00000180357				ENSG00000170298		ENSG00000063241		ENSG00000247095		ENSG00000231970
ENSG00000236913		ENSG00000166855				ENSG00000212719		ENSG00000090971		ENSG00000185507		ENSG00000171314
ENSG00000057935		ENSG00000174485				ENSG00000272780		ENSG00000063244		ENSG00000177042		ENSG00000171311
ENSG00000232202		ENSG00000169032				ENSG00000232859		ENSG00000267523		ENSG00000255153		ENSG00000171307
ENSG00000152518		ENSG00000174444				ENSG00000258472		ENSG00000268205		ENSG00000110628		ENSG00000155229
ENSG00000279873		ENSG00000137764				ENSG00000109107		ENSG00000269343		ENSG00000228661		ENSG00000155287
ENSG00000234936		ENSG00000033800				ENSG00000265168		ENSG00000083845		ENSG00000167323		ENSG00000107566
ENSG00000115970		ENSG00000137807				ENSG00000076382		ENSG00000099725		ENSG00000229368		ENSG00000095485
ENSG00000138036		ENSG00000140332				ENSG00000160551		ENSG00000131002		ENSG00000132109		ENSG00000107815
ENSG00000138095		ENSG00000066933				ENSG00000108582		ENSG00000198692		ENSG00000258588		ENSG00000107833
ENSG00000138032		ENSG00000067225				ENSG00000185862		ENSG00000215193		ENSG00000258659		ENSG00000148840
ENSG00000138079		ENSG00000261423				ENSG00000265118		ENSG00000100084		ENSG00000132256		ENSG00000166197
ENSG00000138078		ENSG00000166233				ENSG00000126860		ENSG00000215012		ENSG00000166311		ENSG00000138111
ENSG00000143919		ENSG00000140464				ENSG00000178691		ENSG00000099901		ENSG00000166313		ENSG00000156398
ENSG00000068784		ENSG00000138629				ENSG00000266947		ENSG00000184436		ENSG00000110171		ENSG00000148835
ENSG00000171132		ENSG00000179335				ENSG00000166750		ENSG00000161179		ENSG00000254400		ENSG00000173915
ENSG00000116016		ENSG00000179151				ENSG00000271394		ENSG00000228315		ENSG00000166333		ENSG00000148843
ENSG00000250565		ENSG00000259322				ENSG00000278023		ENSG00000273000		ENSG00000166340		ENSG00000119953
ENSG00000119729		ENSG00000136381				ENSG00000275066		ENSG00000250479		ENSG00000255680		ENSG00000148702
ENSG00000151665		ENSG00000103876				ENSG00000277363		ENSG00000251357		ENSG00000184014		ENSG00000165646
ENSG00000119878		ENSG00000140406				ENSG00000277969		ENSG00000240972		ENSG00000166471		ENSG00000165650
ENSG00000171150		ENSG00000172349				ENSG00000275532		ENSG00000218537		ENSG00000166478		ENSG00000107560
ENSG00000228925		ENSG00000183496				ENSG00000161381		ENSG00000128271		ENSG00000166483		ENSG00000165669
ENSG00000180398		ENSG00000140598				ENSG00000141748		ENSG00000197077		ENSG00000133789		ENSG00000107581
ENSG00000068724		ENSG00000170776				ENSG00000280177		ENSG00000100099		ENSG00000133812		ENSG00000183605
ENSG00000272814		ENSG00000259375				ENSG00000264968		ENSG00000180957		ENSG00000148926		ENSG00000165672
ENSG00000239605		ENSG00000183655				ENSG00000126351		ENSG00000182944		ENSG00000133805		ENSG00000148908
ENSG00000273269		ENSG00000166813				ENSG00000265666		ENSG00000100029		ENSG00000198730		ENSG00000151923
ENSG00000143933		ENSG00000185033				ENSG00000266208		ENSG00000198089		ENSG00000247271		ENSG00000197771
ENSG00000222685		ENSG00000140575				ENSG00000183153		ENSG00000100350		ENSG00000170242		ENSG00000107672
ENSG00000095002		ENSG00000140553				ENSG00000131747		ENSG00000100060		ENSG00000133816		ENSG00000273891
ENSG00000184261		ENSG00000198901				ENSG00000141753		ENSG00000189060		ENSG00000133808		ENSG00000107938
ENSG00000230979		ENSG00000184056				ENSG00000266088		ENSG00000279010		ENSG00000148925		ENSG00000107949
ENSG00000116062		ENSG00000176463				ENSG00000126353		ENSG00000100142		ENSG00000197601		ENSG00000089876
ENSG00000138081		ENSG00000183751				ENSG00000167920		ENSG00000184381		ENSG00000262655		ENSG00000150760
ENSG00000233230		ENSG00000162076				ENSG00000173801		ENSG00000100216		ENSG00000254418		ENSG00000148773
ENSG00000170802		ENSG00000262246				ENSG00000131473		ENSG00000183741		ENSG00000133818		ENSG00000130640
ENSG00000162869		ENSG00000140632				ENSG00000168610		ENSG00000100316		ENSG00000129083		ENSG00000198546
ENSG00000243244		ENSG00000118900				ENSG00000068137		ENSG00000100335		ENSG00000152270		ENSG00000283496
ENSG00000068781		ENSG00000187555				ENSG00000068079		ENSG00000128272		ENSG00000199883		ENSG00000254536
ENSG00000279956		ENSG00000122299				ENSG00000108828		ENSG00000187051		ENSG00000011405		ENSG00000148824
ENSG00000239995		ENSG00000171490				ENSG00000012048		ENSG00000226085		ENSG00000070081		ENSG00000004478
ENSG00000234253		ENSG00000103342				ENSG00000188554		ENSG00000239900		ENSG00000134333		ENSG00000258092
ENSG00000115239		ENSG00000103381				ENSG00000184988		ENSG00000284431		ENSG00000074319		ENSG00000227081
ENSG00000270898		ENSG00000261158				ENSG00000188825		ENSG00000100410		ENSG00000151117		ENSG00000130038
ENSG00000143942		ENSG00000237515				ENSG00000067596		ENSG00000100413		ENSG00000177054		ENSG00000256356
[truncated: 15,348 more rows]

## Sheet: GO_ribo_up_8h
number_in_reference	input_list.number_in_list	input_list.fold_enrichment	input_list.fdr	input_list.expected	input_list.pValue	input_list.mapped_id_list.mapped_id	input_list.list_name	input_list.plus_minus	term.level	term.id	term.label	cluster
14	11	4.17868	0.0322978	2.63241	0.000781323	['ENSG00000111605', 'ENSG00000181555', 'ENSG00000060237', 'ENSG00000163166', 'ENSG00000124789', 'ENSG00000135829', 'ENSG00000047410', 'ENSG00000037474', 'ENSG00000125676', 'ENSG00000121774', 'ENSG00000119720']	ribo_up_8h.txt	+	0	GO:0046831	regulation of RNA export from nucleus	1
15	12	4.25466	0.019291	2.82044	0.000403985	['ENSG00000111605', 'ENSG00000181555', 'ENSG00000060237', 'ENSG00000137275', 'ENSG00000163166', 'ENSG00000124789', 'ENSG00000135829', 'ENSG00000047410', 'ENSG00000037474', 'ENSG00000125676', 'ENSG00000121774', 'ENSG00000119720']	ribo_up_8h.txt	+	1	GO:0032239	regulation of nucleobase-containing compound transport	1
1307	304	1.23701	0.0224545	245.754	0.000491314	['ENSG00000070961', 'ENSG00000151012', 'ENSG00000115839', 'ENSG00000077238', 'ENSG00000099942', 'ENSG00000114867', 'ENSG00000196961', 'ENSG00000082701', 'ENSG00000197930', 'ENSG00000133026', 'ENSG00000186480', 'ENSG00000086758', 'ENSG00000136770', 'ENSG00000120756', 'ENSG00000121966', 'ENSG00000156261', 'ENSG00000123104', 'ENSG00000104142', 'ENSG00000058729', 'ENSG00000141577', 'ENSG00000075624',…	ribo_up_8h.txt	+	3	GO:0032879	regulation of localization	1
7225	1537	1.13139	1.32845e-10	1358.51	4.31689e-13	['ENSG00000115839', 'ENSG00000160888', 'ENSG00000137628', 'ENSG00000169220', 'ENSG00000009307', 'ENSG00000013810', 'ENSG00000136770', 'ENSG00000166197', 'ENSG00000100345', 'ENSG00000058729', 'ENSG00000094804', 'ENSG00000025800', 'ENSG00000113648', 'ENSG00000092621', 'ENSG00000069869', 'ENSG00000099250', 'ENSG00000151914', 'ENSG00000121297', 'ENSG00000163931', 'ENSG00000163932', 'ENSG00000125657',…	ribo_up_8h.txt	+	4	GO:0050789	regulation of biological process	1
7463	1581	1.12666	8.99724e-11	1403.26	2.7288e-13	['ENSG00000115839', 'ENSG00000160888', 'ENSG00000137628', 'ENSG00000169220', 'ENSG00000009307', 'ENSG00000172869', 'ENSG00000013810', 'ENSG00000136770', 'ENSG00000166197', 'ENSG00000100345', 'ENSG00000058729', 'ENSG00000094804', 'ENSG00000025800', 'ENSG00000113648', 'ENSG00000092621', 'ENSG00000069869', 'ENSG00000099250', 'ENSG00000151914', 'ENSG00000121297', 'ENSG00000163931', 'ENSG00000163932',…	ribo_up_8h.txt	+	5	GO:0065007	biological regulation	1
97	40	2.19312	0.0050144	18.2388	7.85764e-05	['ENSG00000135829', 'ENSG00000180353', 'ENSG00000114346', 'ENSG00000082701', 'ENSG00000170312', 'ENSG00000173801', 'ENSG00000119720', 'ENSG00000080824', 'ENSG00000112062', 'ENSG00000203965', 'ENSG00000163166', 'ENSG00000138376', 'ENSG00000130726', 'ENSG00000100401', 'ENSG00000096968', 'ENSG00000145675', 'ENSG00000058729', 'ENSG00000111605', 'ENSG00000181555', 'ENSG00000100393', 'ENSG00000178028',…	ribo_up_8h.txt	+	1	GO:0046822	regulation of nucleocytoplasmic transport	1
711	191	1.42869	0.000962805	133.689	1.10547e-05	['ENSG00000133789', 'ENSG00000079819', 'ENSG00000151012', 'ENSG00000073712', 'ENSG00000068366', 'ENSG00000152061', 'ENSG00000099942', 'ENSG00000114867', 'ENSG00000254093', 'ENSG00000198743', 'ENSG00000154803', 'ENSG00000114346', 'ENSG00000082701', 'ENSG00000133026', 'ENSG00000138796', 'ENSG00000100749', 'ENSG00000186480', 'ENSG00000086758', 'ENSG00000136770', 'ENSG00000120756', 'ENSG00000123983',…	ribo_up_8h.txt	+	3	GO:0060341	regulation of cellular localization	1
6912	1492	1.14799	5.91267e-12	1299.66	1.32361e-14	['ENSG00000115839', 'ENSG00000160888', 'ENSG00000077238', 'ENSG00000184619', 'ENSG00000137628', 'ENSG00000043462', 'ENSG00000169220', 'ENSG00000009307', 'ENSG00000197930', 'ENSG00000136536', 'ENSG00000133026', 'ENSG00000189079', 'ENSG00000170448', 'ENSG00000013810', 'ENSG00000100109', 'ENSG00000136770', 'ENSG00000166197', 'ENSG00000100105', 'ENSG00000100345', 'ENSG00000156140', 'ENSG00000058729',…	ribo_up_8h.txt	+	4	GO:0050794	regulation of cellular process	1
15	11	3.90011	0.0443365	2.82044	0.0011622	['ENSG00000183207', 'ENSG00000115484', 'ENSG00000135624', 'ENSG00000144736', 'ENSG00000175792', 'ENSG00000120438', 'ENSG00000150753', 'ENSG00000156261', 'ENSG00000146731', 'ENSG00000166226', 'ENSG00000163468']	ribo_up_8h.txt	+	0	GO:1904874	positive regulation of telomerase RNA localization to Cajal body	2
18	13	3.84101	0.0217164	3.38452	0.000465754	['ENSG00000183207', 'ENSG00000135624', 'ENSG00000175792', 'ENSG00000150753', 'ENSG00000115484', 'ENSG00000140694', 'ENSG00000171824', 'ENSG00000144736', 'ENSG00000120438', 'ENSG00000156261', 'ENSG00000146731', 'ENSG00000166226', 'ENSG00000163468']	ribo_up_8h.txt	+	1	GO:1904872	regulation of telomerase RNA localization to Cajal body	2
4100	971	1.25954	7.39208e-13	770.919	1.17436e-15	['ENSG00000115839', 'ENSG00000160888', 'ENSG00000077238', 'ENSG00000137628', 'ENSG00000043462', 'ENSG00000169220', 'ENSG00000009307', 'ENSG00000136536', 'ENSG00000133026', 'ENSG00000189079', 'ENSG00000100105', 'ENSG00000100345', 'ENSG00000156140', 'ENSG00000058729', 'ENSG00000094804', 'ENSG00000025800', 'ENSG00000113648', 'ENSG00000171791', 'ENSG00000069869', 'ENSG00000099250', 'ENSG00000148516',…	ribo_up_8h.txt	+	1	GO:0048518	positive regulation of biological process	2
15	11	3.90011	0.0442147	2.82044	0.0011622	['ENSG00000115484', 'ENSG00000135624', 'ENSG00000113648', 'ENSG00000130119', 'ENSG00000120438', 'ENSG00000150753', 'ENSG00000156261', 'ENSG00000146731', 'ENSG00000166226', 'ENSG00000140464', 'ENSG00000163468']	ribo_up_8h.txt	+	0	GO:1904814	regulation of protein localization to chromosome, telomeric region	3
636	166	1.38812	0.0101713	119.587	0.000179951	['ENSG00000133789', 'ENSG00000079819', 'ENSG00000151012', 'ENSG00000073712', 'ENSG00000068366', 'ENSG00000152061', 'ENSG00000099942', 'ENSG00000114867', 'ENSG00000254093', 'ENSG00000198743', 'ENSG00000154803', 'ENSG00000114346', 'ENSG00000082701', 'ENSG00000133026', 'ENSG00000138796', 'ENSG00000100749', 'ENSG00000186480', 'ENSG00000086758', 'ENSG00000136770', 'ENSG00000120756', 'ENSG00000123983',…	ribo_up_8h.txt	+	1	GO:0032880	regulation of protein localization	3
17	12	3.75411	0.0357686	3.1965	0.00088595	['ENSG00000105568', 'ENSG00000085224', 'ENSG00000066279', 'ENSG00000167110', 'ENSG00000100345', 'ENSG00000080986', 'ENSG00000135476', 'ENSG00000087586', 'ENSG00000164934', 'ENSG00000157456', 'ENSG00000131462', 'ENSG00000167986']	ribo_up_8h.txt	+	0	GO:0000212	meiotic spindle organization	4
758	220	1.54358	2.2769e-06	142.526	1.54555e-08	['ENSG00000151491', 'ENSG00000169220', 'ENSG00000112685', 'ENSG00000198901', 'ENSG00000133026', 'ENSG00000154767', 'ENSG00000198900', 'ENSG00000013810', 'ENSG00000100345', 'ENSG00000177084', 'ENSG00000094804', 'ENSG00000143751', 'ENSG00000131899', 'ENSG00000092621', 'ENSG00000171791', 'ENSG00000075188', 'ENSG00000113522', 'ENSG00000176208', 'ENSG00000143624', 'ENSG00000108055', 'ENSG00000092853',…	ribo_up_8h.txt	+	2	GO:0022402	cell cycle process	4
1065	302	1.50811	2.83085e-08	200.251	1.36963e-10	['ENSG00000174371', 'ENSG00000151491', 'ENSG00000169220', 'ENSG00000112685', 'ENSG00000198901', 'ENSG00000133026', 'ENSG00000154767', 'ENSG00000198900', 'ENSG00000013810', 'ENSG00000143514', 'ENSG00000166197', 'ENSG00000100345', 'ENSG00000127824', 'ENSG00000276043', 'ENSG00000177084', 'ENSG00000058729', 'ENSG00000141577', 'ENSG00000094804', 'ENSG00000143751', 'ENSG00000163808', 'ENSG00000197122',…	ribo_up_8h.txt	+	3	GO:0007049	cell cycle	4
9390	1921	1.08802	1.45576e-12	1765.59	2.41785e-15	['ENSG00000115839', 'ENSG00000160888', 'ENSG00000169220', 'ENSG00000009307', 'ENSG00000013810', 'ENSG00000136770', 'ENSG00000166197', 'ENSG00000100347', 'ENSG00000100345', 'ENSG00000127824', 'ENSG00000100344', 'ENSG00000058729', 'ENSG00000094804', 'ENSG00000025800', 'ENSG00000113648', 'ENSG00000092621', 'ENSG00000169231', 'ENSG00000069869', 'ENSG00000099250', 'ENSG00000175906', 'ENSG00000151914',…	ribo_up_8h.txt	+	4	GO:0009987	cellular process	4
818	199	1.29382	0.0375772	153.808	0.000949741	['ENSG00000174371', 'ENSG00000099942', 'ENSG00000009307', 'ENSG00000100105', 'ENSG00000088930', 'ENSG00000100345', 'ENSG00000156261', 'ENSG00000145375', 'ENSG00000141577', 'ENSG00000025800', 'ENSG00000197122', 'ENSG00000171791', 'ENSG00000133835', 'ENSG00000099139', 'ENSG00000113522', 'ENSG00000119772', 'ENSG00000170345', 'ENSG00000111581', 'ENSG00000046604', 'ENSG00000060138', 'ENSG00000108055',…	ribo_up_8h.txt	+	2	GO:0022414	reproductive process	4
824	200	1.29086	0.0386702	154.936	0.000988536	['ENSG00000174371', 'ENSG00000099942', 'ENSG00000009307', 'ENSG00000100105', 'ENSG00000088930', 'ENSG00000100345', 'ENSG00000156261', 'ENSG00000145375', 'ENSG00000141577', 'ENSG00000025800', 'ENSG00000197122', 'ENSG00000171791', 'ENSG00000133835', 'ENSG00000099139', 'ENSG00000113522', 'ENSG00000119772', 'ENSG00000170345', 'ENSG00000111581', 'ENSG00000046604', 'ENSG00000060138', 'ENSG00000108055',…	ribo_up_8h.txt	+	3	GO:0000003	reproduction	4
151	52	1.83148	0.0156329	28.3924	0.000301415	['ENSG00000108424', 'ENSG00000072501', 'ENSG00000130479', 'ENSG00000092036', 'ENSG00000137947', 'ENSG00000169220', 'ENSG00000198901', 'ENSG00000013810', 'ENSG00000085224', 'ENSG00000100345', 'ENSG00000092820', 'ENSG00000164934', 'ENSG00000090889', 'ENSG00000196230', 'ENSG00000066279', 'ENSG00000237649', 'ENSG00000074054', 'ENSG00000088325', 'ENSG00000108055', 'ENSG00000126787', 'ENSG00000123473',…	ribo_up_8h.txt	+	1	GO:0007051	spindle organization	4
870	230	1.40599	0.000337316	163.585	3.21532e-06	['ENSG00000177885', 'ENSG00000151491', 'ENSG00000169220', 'ENSG00000198901', 'ENSG00000133026', 'ENSG00000119401', 'ENSG00000013810', 'ENSG00000186001', 'ENSG00000120756', 'ENSG00000100345', 'ENSG00000130429', 'ENSG00000127824', 'ENSG00000141577', 'ENSG00000150275', 'ENSG00000075624', 'ENSG00000072110', 'ENSG00000239306', 'ENSG00000197122', 'ENSG00000196396', 'ENSG00000131899', 'ENSG00000171791',…	ribo_up_8h.txt	+	3	GO:0007010	cytoskeleton organization	4
2405	536	1.18529	0.00497763	452.21	7.76407e-05	['ENSG00000115839', 'ENSG00000169220', 'ENSG00000009307', 'ENSG00000137502', 'ENSG00000082701', 'ENSG00000198901', 'ENSG00000133026', 'ENSG00000198900', 'ENSG00000150961', 'ENSG00000013810', 'ENSG00000100109', 'ENSG00000166197', 'ENSG00000079785', 'ENSG00000100347', 'ENSG00000100345', 'ENSG00000127824', 'ENSG00000102401', 'ENSG00000100344', 'ENSG00000100462', 'ENSG00000101310', 'ENSG00000239306',…	ribo_up_8h.txt	+	4	GO:0006996	organelle organization	4
4026	913	1.20607	5.66351e-08	757.005	2.94463e-10	['ENSG00000115839', 'ENSG00000169220', 'ENSG00000009307', 'ENSG00000197930', 'ENSG00000133026', 'ENSG00000189079', 'ENSG00000013810', 'ENSG00000100109', 'ENSG00000166197', 'ENSG00000100347', 'ENSG00000100345', 'ENSG00000156140', 'ENSG00000127824', 'ENSG00000100344', 'ENSG00000147677', 'ENSG00000113648', 'ENSG00000092621', 'ENSG00000171791', 'ENSG00000069869', 'ENSG00000099250', 'ENSG00000170468',…	ribo_up_8h.txt	+	5	GO:0016043	cellular component organization	4
4231	970	1.21928	9.87716e-10	795.551	3.56628e-12	['ENSG00000115839', 'ENSG00000169220', 'ENSG00000009307', 'ENSG00000197930', 'ENSG00000133026', 'ENSG00000189079', 'ENSG00000013810', 'ENSG00000100109', 'ENSG00000166197', 'ENSG00000100347', 'ENSG00000100345', 'ENSG00000156140', 'ENSG00000127824', 'ENSG00000100344', 'ENSG00000058729', 'ENSG00000147677', 'ENSG00000113648', 'ENSG00000092621', 'ENSG00000171791', 'ENSG00000069869', 'ENSG00000099250',…	ribo_up_8h.txt	+	6	GO:0071840	cellular component organization or biogenesis	4
32	20	3.32395	0.00433855	6.01693	6.61058e-05	['ENSG00000107798', 'ENSG00000052802', 'ENSG00000147383', 'ENSG00000110921', 'ENSG00000132196', 'ENSG00000112972', 'ENSG00000172893', 'ENSG00000131473', 'ENSG00000132356', 'ENSG00000113161', 'ENSG00000116133', 'ENSG00000186480', 'ENSG00000160285', 'ENSG00000143815', 'ENSG00000167508', 'ENSG00000160211', 'ENSG00000079459', 'ENSG00000147155', 'ENSG00000167315', 'ENSG00000160752']	ribo_up_8h.txt	+	0	GO:0006695	cholesterol biosynthetic process	5
37	22	3.16225	0.00353872	6.95708	5.05969e-05	['ENSG00000107798', 'ENSG00000052802', 'ENSG00000147383', 'ENSG00000110921', 'ENSG00000133935', 'ENSG00000104549', 'ENSG00000132196', 'ENSG00000112972', 'ENSG00000172893', 'ENSG00000131473', 'ENSG00000132356', 'ENSG00000113161', 'ENSG00000116133', 'ENSG00000186480', 'ENSG00000160285', 'ENSG00000143815', 'ENSG00000167508', 'ENSG00000160211', 'ENSG00000079459', 'ENSG00000147155', 'ENSG00000167315',…	ribo_up_8h.txt	+	1	GO:0016126	sterol biosynthetic process	5
5479	1263	1.22596	2.3934e-16	1030.21	1.20983e-19	['ENSG00000184619', 'ENSG00000077235', 'ENSG00000009307', 'ENSG00000197930', 'ENSG00000136536', 'ENSG00000100109', 'ENSG00000136770', 'ENSG00000166197', 'ENSG00000100345', 'ENSG00000090686', 'ENSG00000156140', 'ENSG00000177084', 'ENSG00000100344', 'ENSG00000058729', 'ENSG00000094804', 'ENSG00000147677', 'ENSG00000025800', 'ENSG00000113648', 'ENSG00000113407', 'ENSG00000092621', 'ENSG00000171791',…	ribo_up_8h.txt	+	4	GO:0071704	organic substance metabolic process	5
5837	1322	1.20453	2.06717e-15	1097.53	1.94058e-18	['ENSG00000184619', 'ENSG00000077235', 'ENSG00000009307', 'ENSG00000197930', 'ENSG00000136536', 'ENSG00000100109', 'ENSG00000136770', 'ENSG00000166197', 'ENSG00000100345', 'ENSG00000090686', 'ENSG00000156140', 'ENSG00000177084', 'ENSG00000100344', 'ENSG00000058729', 'ENSG00000094804', 'ENSG00000147677', 'ENSG00000025800', 'ENSG00000113648', 'ENSG00000113407', 'ENSG00000092621', 'ENSG00000171791',…	ribo_up_8h.txt	+	5	GO:0008152	metabolic process	5
3020	751	1.32254	1.6902e-12	567.848	2.92929e-15	['ENSG00000114867', 'ENSG00000077235', 'ENSG00000104824', 'ENSG00000113532', 'ENSG00000197930', 'ENSG00000100109', 'ENSG00000136770', 'ENSG00000166197', 'ENSG00000079785', 'ENSG00000157350', 'ENSG00000100227', 'ENSG00000055332', 'ENSG00000156140', 'ENSG00000156261', 'ENSG00000177084', 'ENSG00000100344', 'ENSG00000100462', 'ENSG00000100220', 'ENSG00000122257', 'ENSG00000058729', 'ENSG00000184988',…	ribo_up_8h.txt	+	3	GO:1901576	organic substance biosynthetic process	5
3041	754	1.31865	2.55135e-12	571.797	4.97446e-15	['ENSG00000114867', 'ENSG00000077235', 'ENSG00000104824', 'ENSG00000113532', 'ENSG00000197930', 'ENSG00000100109', 'ENSG00000136770', 'ENSG00000166197', 'ENSG00000079785', 'ENSG00000157350', 'ENSG00000100227', 'ENSG00000055332', 'ENSG00000156140', 'ENSG00000156261', 'ENSG00000177084', 'ENSG00000100344', 'ENSG00000100462', 'ENSG00000100220', 'ENSG00000122257', 'ENSG00000058729', 'ENSG00000184988',…	ribo_up_8h.txt	+	4	GO:0009058	biosynthetic process	5
91	36	2.10395	0.016526	17.1107	0.000328181	['ENSG00000107798', 'ENSG00000110921', 'ENSG00000104549', 'ENSG00000132196', 'ENSG00000177628', 'ENSG00000115677', 'ENSG00000172893', 'ENSG00000132356', 'ENSG00000166311', 'ENSG00000186480', 'ENSG00000057252', 'ENSG00000143815', 'ENSG00000160179', 'ENSG00000167508', 'ENSG00000160211', 'ENSG00000147155', 'ENSG00000141458', 'ENSG00000147852', 'ENSG00000160752', 'ENSG00000128335', 'ENSG00000050405',…	ribo_up_8h.txt	+	2	GO:0016125	sterol metabolic process	5
2515	707	1.49505	1.22584e-21	472.893	8.85212e-26	['ENSG00000179144', 'ENSG00000184619', 'ENSG00000077235', 'ENSG00000104824', 'ENSG00000009307', 'ENSG00000198900', 'ENSG00000100109', 'ENSG00000166197', 'ENSG00000079785', 'ENSG00000177084', 'ENSG00000100462', 'ENSG00000100220', 'ENSG00000122257', 'ENSG00000058729', 'ENSG00000094804', 'ENSG00000100461', 'ENSG00000025800', 'ENSG00000113648', 'ENSG00000239306', 'ENSG00000113407', 'ENSG00000171791',…	ribo_up_8h.txt	+	4	GO:1901360	organic cyclic compound metabolic process	5
5235	1217	1.23637	2.10212e-16	984.332	1.2144e-19	['ENSG00000184619', 'ENSG00000077235', 'ENSG00000009307', 'ENSG00000197930', 'ENSG00000136536', 'ENSG00000100109', 'ENSG00000136770', 'ENSG00000166197', 'ENSG00000100345', 'ENSG00000090686', 'ENSG00000156140', 'ENSG00000177084', 'ENSG00000100344', 'ENSG00000058729', 'ENSG00000094804', 'ENSG00000147677', 'ENSG00000025800', 'ENSG00000113648', 'ENSG00000113407', 'ENSG00000092621', 'ENSG00000171791',…	ribo_up_8h.txt	+	5	GO:0044238	primary metabolic process	5
853	220	1.37167	0.00185043	160.389	2.33842e-05	['ENSG00000075856', 'ENSG00000077235', 'ENSG00000006712', 'ENSG00000116128', 'ENSG00000186480', 'ENSG00000088930', 'ENSG00000177084', 'ENSG00000100462', 'ENSG00000025800', 'ENSG00000197122', 'ENSG00000127152', 'ENSG00000068654', 'ENSG00000171793', 'ENSG00000113522', 'ENSG00000170345', 'ENSG00000185024', 'ENSG00000134480', 'ENSG00000125651', 'ENSG00000107798', 'ENSG00000076924', 'ENSG00000163939',…	ribo_up_8h.txt	+	3	GO:1901362	organic cyclic compound biosynthetic process	5
82	35	2.27002	0.00662368	15.4184	0.000108577	['ENSG00000107798', 'ENSG00000110921', 'ENSG00000104549', 'ENSG00000132196', 'ENSG00000177628', 'ENSG00000115677', 'ENSG00000172893', 'ENSG00000132356', 'ENSG00000166311', 'ENSG00000186480', 'ENSG00000057252', 'ENSG00000143815', 'ENSG00000160179', 'ENSG00000167508', 'ENSG00000160211', 'ENSG00000147155', 'ENSG00000141458', 'ENSG00000147852', 'ENSG00000160752', 'ENSG00000128335', 'ENSG00000050405',…	ribo_up_8h.txt	+	1	GO:0008203	cholesterol metabolic process	5
91	38	2.22084	0.0052629	17.1107	8.32305e-05	['ENSG00000107798', 'ENSG00000110921', 'ENSG00000104549', 'ENSG00000132196', 'ENSG00000177628', 'ENSG00000115677', 'ENSG00000172893', 'ENSG00000132356', 'ENSG00000138413', 'ENSG00000166311', 'ENSG00000067829', 'ENSG00000186480', 'ENSG00000057252', 'ENSG00000143815', 'ENSG00000160179', 'ENSG00000167508', 'ENSG00000160211', 'ENSG00000147155', 'ENSG00000141458', 'ENSG00000147852', 'ENSG00000160752',…	ribo_up_8h.txt	+	2	GO:1902652	secondary alcohol metabolic process	5
1165	271	1.23714	0.0398986	219.054	0.00102858	['ENSG00000133943', 'ENSG00000179144', 'ENSG00000133706', 'ENSG00000186480', 'ENSG00000116120', 'ENSG00000090686', 'ENSG00000141458', 'ENSG00000100344', 'ENSG00000169902', 'ENSG00000081181', 'ENSG00000113407', 'ENSG00000092621', 'ENSG00000133835', 'ENSG00000171793', 'ENSG00000114054', 'ENSG00000139133', 'ENSG00000159082', 'ENSG00000139372', 'ENSG00000122824', 'ENSG00000163931', 'ENSG00000184730',…	ribo_up_8h.txt	+	4	GO:0044281	small molecule metabolic process	5
32	20	3.32395	0.00435921	6.01693	6.61058e-05	['ENSG00000107798', 'ENSG00000052802', 'ENSG00000147383', 'ENSG00000110921', 'ENSG00000132196', 'ENSG00000112972', 'ENSG00000172893', 'ENSG00000131473', 'ENSG00000132356', 'ENSG00000113161', 'ENSG00000116133', 'ENSG00000186480', 'ENSG00000160285', 'ENSG00000143815', 'ENSG00000167508', 'ENSG00000160211', 'ENSG00000079459', 'ENSG00000147155', 'ENSG00000167315', 'ENSG00000160752']	ribo_up_8h.txt	+	1	GO:1902653	secondary alcohol biosynthetic process	5
25	15	3.191	0.0305832	4.70073	0.000726593	['ENSG00000126561', 'ENSG00000077238', 'ENSG00000073111', 'ENSG00000044574', 'ENSG00000178035', 'ENSG00000138795', 'ENSG00000096384', 'ENSG00000169710', 'ENSG00000100316', 'ENSG00000102879', 'ENSG00000165030', 'ENSG00000123416', 'ENSG00000107485', 'ENSG00000140464', 'ENSG00000162434']	ribo_up_8h.txt	+	0	GO:0071353	cellular response to interleukin-4	6
26	15	3.06826	0.0384479	4.88876	0.000980077	['ENSG00000126561', 'ENSG00000077238', 'ENSG00000073111', 'ENSG00000044574', 'ENSG00000178035', 'ENSG00000138795', 'ENSG00000096384', 'ENSG00000169710', 'ENSG00000100316', 'ENSG00000102879', 'ENSG00000165030', 'ENSG00000123416', 'ENSG00000107485', 'ENSG00000140464', 'ENSG00000162434']	ribo_up_8h.txt	+	1	GO:0070670	response to interleukin-4	6
489	135	1.46825	0.00631158	91.9462	0.00010255	['ENSG00000147274', 'ENSG00000077238', 'ENSG00000099942', 'ENSG00000177000', 'ENSG00000151491', 'ENSG00000135046', 'ENSG00000082701', 'ENSG00000114861', 'ENSG00000138795', 'ENSG00000119401', 'ENSG00000116761', 'ENSG00000121966', 'ENSG00000055332', 'ENSG00000107099', 'ENSG00000125124', 'ENSG00000162434', 'ENSG00000132109', 'ENSG00000197122', 'ENSG00000047410', 'ENSG00000198730', 'ENSG00000171791',…	ribo_up_8h.txt	+	2	GO:0034097	response to cytokine	6
1573	419	1.41664	7.29079e-09	295.77	3.00097e-11	['ENSG00000077238', 'ENSG00000114867', 'ENSG00000082701', 'ENSG00000197930', 'ENSG00000114861', 'ENSG00000127948', 'ENSG00000079785', 'ENSG00000055332', 'ENSG00000123104', 'ENSG00000107099', 'ENSG00000100344', 'ENSG00000094804', 'ENSG00000239306', 'ENSG00000171791', 'ENSG00000170581', 'ENSG00000134001', 'ENSG00000069869', 'ENSG00000170345', 'ENSG00000135334', 'ENSG00000046604', 'ENSG00000148516',…	ribo_up_8h.txt	+	3	GO:0010033	response to organic substance	6
1989	505	1.3503	1.87952e-08	373.99	8.68639e-11	['ENSG00000077238', 'ENSG00000114867', 'ENSG00000082701', 'ENSG00000197930', 'ENSG00000114861', 'ENSG00000198900', 'ENSG00000127948', 'ENSG00000079785', 'ENSG00000055332', 'ENSG00000123104', 'ENSG00000107099', 'ENSG00000100344', 'ENSG00000094804', 'ENSG00000239306', 'ENSG00000171791', 'ENSG00000170581', 'ENSG00000134001', 'ENSG00000171793', 'ENSG00000069869', 'ENSG00000170345', 'ENSG00000099250',…	ribo_up_8h.txt	+	4	GO:0042221	response to chemical	6
4503	1015	1.19878	6.8994e-09	846.695	2.74023e-11	['ENSG00000115839', 'ENSG00000160888', 'ENSG00000077238', 'ENSG00000137628', 'ENSG00000043462', 'ENSG00000169220', 'ENSG00000197930', 'ENSG00000100109', 'ENSG00000100345', 'ENSG00000177084', 'ENSG00000100344', 'ENSG00000094804', 'ENSG00000113648', 'ENSG00000171791', 'ENSG00000171793', 'ENSG00000069869', 'ENSG00000171310', 'ENSG00000099250', 'ENSG00000148516', 'ENSG00000011405', 'ENSG00000100578',…	ribo_up_8h.txt	+	5	GO:0050896	response to stimulus	6
424	116	1.45501	0.0183701	79.7243	0.00038072	['ENSG00000147274', 'ENSG00000077238', 'ENSG00000099942', 'ENSG00000151491', 'ENSG00000082701', 'ENSG00000114861', 'ENSG00000138795', 'ENSG00000116761', 'ENSG00000121966', 'ENSG00000107099', 'ENSG00000125124', 'ENSG00000162434', 'ENSG00000197122', 'ENSG00000047410', 'ENSG00000198730', 'ENSG00000170581', 'ENSG00000115548', 'ENSG00000170345', 'ENSG00000102908', 'ENSG00000153147', 'ENSG00000096384',…	ribo_up_8h.txt	+	1	GO:0071345	cellular response to cytokine stimulus	6
1041	278	1.42026	1.65173e-05	195.738	1.25239e-07	['ENSG00000177885', 'ENSG00000077238', 'ENSG00000133706', 'ENSG00000174010', 'ENSG00000099942', 'ENSG00000151491', 'ENSG00000006712', 'ENSG00000082701', 'ENSG00000197930', 'ENSG00000114861', 'ENSG00000152223', 'ENSG00000186480', 'ENSG00000121966', 'ENSG00000055332', 'ENSG00000023171', 'ENSG00000123104', 'ENSG00000107099', 'ENSG00000141458', 'ENSG00000100344', 'ENSG00000094804', 'ENSG00000075624',…	ribo_up_8h.txt	+	2	GO:0071310	cellular response to organic substance	6
1400	363	1.37897	2.17269e-06	263.241	1.45913e-08	['ENSG00000151012', 'ENSG00000177885', 'ENSG00000077238', 'ENSG00000133706', 'ENSG00000174010', 'ENSG00000099942', 'ENSG00000151491', 'ENSG00000006712', 'ENSG00000082701', 'ENSG00000197930', 'ENSG00000114861', 'ENSG00000152223', 'ENSG00000186480', 'ENSG00000127948', 'ENSG00000141570', 'ENSG00000121966', 'ENSG00000055332', 'ENSG00000023171', 'ENSG00000123104', 'ENSG00000107099', 'ENSG00000141458',…	ribo_up_8h.txt	+	3	GO:0070887	cellular response to chemical stimulus	6
3669	830	1.20311	1.17097e-06	689.879	7.52572e-09	['ENSG00000115839', 'ENSG00000077238', 'ENSG00000043462', 'ENSG00000169220', 'ENSG00000197930', 'ENSG00000100109', 'ENSG00000100345', 'ENSG00000177084', 'ENSG00000100344', 'ENSG00000094804', 'ENSG00000113648', 'ENSG00000171791', 'ENSG00000069869', 'ENSG00000171310', 'ENSG00000099250', 'ENSG00000148516', 'ENSG00000011405', 'ENSG00000100578', 'ENSG00000151914', 'ENSG00000108055', 'ENSG00000163932',…	ribo_up_8h.txt	+	4	GO:0051716	cellular response to stimulus	6
30	18	3.191	0.0120745	5.64087	0.000220598	['ENSG00000073578', 'ENSG00000091483', 'ENSG00000105953', 'ENSG00000122729', 'ENSG00000131473', 'ENSG00000112992', 'ENSG00000138413', 'ENSG00000136381', 'ENSG00000067829', 'ENSG00000146701', 'ENSG00000119689', 'ENSG00000163541', 'ENSG00000136143', 'ENSG00000150768', 'ENSG00000062485', 'ENSG00000100412', 'ENSG00000014641', 'ENSG00000131828']	ribo_up_8h.txt	+	0	GO:0006099	tricarboxylic acid cycle	7
4788	1131	1.25627	2.52007e-16	900.283	1.63783e-19	['ENSG00000184619', 'ENSG00000077235', 'ENSG00000009307', 'ENSG00000197930', 'ENSG00000100109', 'ENSG00000136770', 'ENSG00000166197', 'ENSG00000090686', 'ENSG00000156140', 'ENSG00000177084', 'ENSG00000100344', 'ENSG00000058729', 'ENSG00000094804', 'ENSG00000147677', 'ENSG00000025800', 'ENSG00000113648', 'ENSG00000113407', 'ENSG00000092621', 'ENSG00000171791', 'ENSG00000171793', 'ENSG00000069869',…	ribo_up_8h.txt	+	5	GO:0044237	cellular metabolic process	7
27	16	3.1516	0.024027	5.07679	0.000539601	['ENSG00000112118', 'ENSG00000073111', 'ENSG00000076003', 'ENSG00000173145', 'ENSG00000104738', 'ENSG00000115942', 'ENSG00000065328', 'ENSG00000101868', 'ENSG00000085840', 'ENSG00000161036', 'ENSG00000146143', 'ENSG00000166508', 'ENSG00000100297', 'ENSG00000185129', 'ENSG00000094804', 'ENSG00000014138']	ribo_up_8h.txt	+	0	GO:0006270	DNA replication initiation	8
696	195	1.49005	0.000108215	130.868	9.45553e-07	['ENSG00000174371', 'ENSG00000184619', 'ENSG00000154767', 'ENSG00000198900', 'ENSG00000100109', 'ENSG00000086758', 'ENSG00000079785', 'ENSG00000276043', 'ENSG00000177084', 'ENSG00000122257', 'ENSG00000094804', 'ENSG00000143751', 'ENSG00000113648', 'ENSG00000197122', 'ENSG00000127152', 'ENSG00000068654', 'ENSG00000115942', 'ENSG00000113522', 'ENSG00000119772', 'ENSG00000170345', 'ENSG00000176208',…	ribo_up_8h.txt	+	1	GO:0006259	DNA metabolic process	8
1867	553	1.57527	5.13894e-20	351.05	1.48438e-23	['ENSG00000184619', 'ENSG00000077235', 'ENSG00000104824', 'ENSG00000009307', 'ENSG00000198900', 'ENSG00000100109', 'ENSG00000166197', 'ENSG00000079785', 'ENSG00000177084', 'ENSG00000100462', 'ENSG00000100220', 'ENSG00000122257', 'ENSG00000058729', 'ENSG00000094804', 'ENSG00000100461', 'ENSG00000025800', 'ENSG00000113648', 'ENSG00000239306', 'ENSG00000113407', 'ENSG00000068654', 'ENSG00000115942',…	ribo_up_8h.txt	+	2	GO:0090304	nucleic acid metabolic process	8
2262	646	1.51885	9.49416e-21	425.322	1.3712e-24	['ENSG00000179144', 'ENSG00000184619', 'ENSG00000077235', 'ENSG00000104824', 'ENSG00000009307', 'ENSG00000198900', 'ENSG00000100109', 'ENSG00000166197', 'ENSG00000079785', 'ENSG00000177084', 'ENSG00000100462', 'ENSG00000100220', 'ENSG00000122257', 'ENSG00000058729', 'ENSG00000094804', 'ENSG00000100461', 'ENSG00000025800', 'ENSG00000113648', 'ENSG00000239306', 'ENSG00000113407', 'ENSG00000068654',…	ribo_up_8h.txt	+	3	GO:0006139	nucleobase-containing compound metabolic process	8
2371	668	1.49837	1.46472e-20	445.817	3.17313e-24	['ENSG00000179144', 'ENSG00000184619', 'ENSG00000077235', 'ENSG00000104824', 'ENSG00000009307', 'ENSG00000198900', 'ENSG00000100109', 'ENSG00000166197', 'ENSG00000079785', 'ENSG00000177084', 'ENSG00000100462', 'ENSG00000100220', 'ENSG00000122257', 'ENSG00000058729', 'ENSG00000094804', 'ENSG00000100461', 'ENSG00000025800', 'ENSG00000113648', 'ENSG00000239306', 'ENSG00000113407', 'ENSG00000068654',…	ribo_up_8h.txt	+	4	GO:0046483	heterocycle metabolic process	8
2377	665	1.48788	5.22957e-20	446.945	1.8882e-23	['ENSG00000179144', 'ENSG00000184619', 'ENSG00000077235', 'ENSG00000104824', 'ENSG00000009307', 'ENSG00000198900', 'ENSG00000100109', 'ENSG00000166197', 'ENSG00000079785', 'ENSG00000177084', 'ENSG00000100462', 'ENSG00000100220', 'ENSG00000122257', 'ENSG00000058729', 'ENSG00000094804', 'ENSG00000100461', 'ENSG00000025800', 'ENSG00000113648', 'ENSG00000239306', 'ENSG00000113407', 'ENSG00000171791',…	ribo_up_8h.txt	+	4	GO:0006725	cellular aromatic compound metabolic process	8
2680	705	1.39904	5.34522e-16	503.918	4.63191e-19	['ENSG00000179144', 'ENSG00000184619', 'ENSG00000114867', 'ENSG00000077235', 'ENSG00000104824', 'ENSG00000009307', 'ENSG00000113532', 'ENSG00000198900', 'ENSG00000100109', 'ENSG00000166197', 'ENSG00000079785', 'ENSG00000157350', 'ENSG00000055332', 'ENSG00000177084', 'ENSG00000100462', 'ENSG00000100220', 'ENSG00000122257', 'ENSG00000058729', 'ENSG00000094804', 'ENSG00000147677', 'ENSG00000100461',…	ribo_up_8h.txt	+	4	GO:0034641	cellular nitrogen compound metabolic process	8
4884	1140	1.24138	4.58587e-15	918.334	4.6362e-18	['ENSG00000184619', 'ENSG00000077235', 'ENSG00000009307', 'ENSG00000197930', 'ENSG00000136536', 'ENSG00000100109', 'ENSG00000136770', 'ENSG00000166197', 'ENSG00000100345', 'ENSG00000090686', 'ENSG00000156140', 'ENSG00000177084', 'ENSG00000058729', 'ENSG00000094804', 'ENSG00000147677', 'ENSG00000025800', 'ENSG00000113648', 'ENSG00000113407', 'ENSG00000092621', 'ENSG00000171791', 'ENSG00000158793',…	ribo_up_8h.txt	+	5	GO:0006807	nitrogen compound metabolic process	8
4320	1044	1.28526	9.57524e-17	812.286	4.14872e-20	['ENSG00000184619', 'ENSG00000077235', 'ENSG00000009307', 'ENSG00000197930', 'ENSG00000136536', 'ENSG00000100109', 'ENSG00000136770', 'ENSG00000166197', 'ENSG00000100345', 'ENSG00000090686', 'ENSG00000156140', 'ENSG00000177084', 'ENSG00000058729', 'ENSG00000094804', 'ENSG00000147677', 'ENSG00000025800', 'ENSG00000113648', 'ENSG00000113407', 'ENSG00000171791', 'ENSG00000069869', 'ENSG00000171310',…	ribo_up_8h.txt	+	3	GO:0043170	macromolecule metabolic process	8
130	45	1.84096	0.0318024	24.4438	0.000760154	['ENSG00000108469', 'ENSG00000197771', 'ENSG00000073111', 'ENSG00000076003', 'ENSG00000173145', 'ENSG00000020922', 'ENSG00000198604', 'ENSG00000005007', 'ENSG00000062822', 'ENSG00000167325', 'ENSG00000138375', 'ENSG00000143799', 'ENSG00000138376', 'ENSG00000085840', 'ENSG00000085224', 'ENSG00000146143', 'ENSG00000177084', 'ENSG00000094804', 'ENSG00000038219', 'ENSG00000104320', 'ENSG00000112118',…	ribo_up_8h.txt	+	1	GO:0006261	DNA-templated DNA replication	8
191	65	1.8099	0.00424317	35.9136	6.37333e-05	['ENSG00000108469', 'ENSG00000197771', 'ENSG00000073111', 'ENSG00000006634', 'ENSG00000159259', 'ENSG00000198900', 'ENSG00000062822', 'ENSG00000167325', 'ENSG00000143799', 'ENSG00000085224', 'ENSG00000146143', 'ENSG00000177084', 'ENSG00000149136', 'ENSG00000122257', 'ENSG00000094804', 'ENSG00000143476', 'ENSG00000143751', 'ENSG00000136504', 'ENSG00000112118', 'ENSG00000139618', 'ENSG00000068654',…	ribo_up_8h.txt	+	2	GO:0006260	DNA replication	8
26	15	3.06826	0.0385571	4.88876	0.000980077	['ENSG00000108469', 'ENSG00000112118', 'ENSG00000139618', 'ENSG00000073111', 'ENSG00000076003', 'ENSG00000104738', 'ENSG00000165392', 'ENSG00000176208', 'ENSG00000138346', 'ENSG00000005007', 'ENSG00000051180', 'ENSG00000101868', 'ENSG00000258366', 'ENSG00000167513', 'ENSG00000105486']	ribo_up_8h.txt	+	0	GO:0033260	nuclear DNA replication	9
33	19	3.06207	0.0172399	6.20496	0.000347338	['ENSG00000100393', 'ENSG00000178028', 'ENSG00000180353', 'ENSG00000047410', 'ENSG00000104517', 'ENSG00000114346', 'ENSG00000170312', 'ENSG00000173801', 'ENSG00000080824', 'ENSG00000196924', 'ENSG00000112062', 'ENSG00000203965', 'ENSG00000086589', 'ENSG00000130726', 'ENSG00000163932', 'ENSG00000096968', 'ENSG00000106571', 'ENSG00000128602', 'ENSG00000145675']	ribo_up_8h.txt	+	0	GO:0042307	positive regulation of protein import into nucleus	10
52	26	2.65916	0.00731842	9.77751	0.000122608	['ENSG00000135829', 'ENSG00000180353', 'ENSG00000114346', 'ENSG00000082701', 'ENSG00000170312', 'ENSG00000173801', 'ENSG00000119720', 'ENSG00000080824', 'ENSG00000112062', 'ENSG00000203965', 'ENSG00000130726', 'ENSG00000096968', 'ENSG00000145675', 'ENSG00000058729', 'ENSG00000111605', 'ENSG00000100393', 'ENSG00000178028', 'ENSG00000047410', 'ENSG00000069869', 'ENSG00000104517', 'ENSG00000196924',…	ribo_up_8h.txt	+	1	GO:0046824	positive regulation of nucleocytoplasmic transport	10
3787	918	1.28921	4.94867e-14	712.066	5.7177e-17	['ENSG00000115839', 'ENSG00000160888', 'ENSG00000077238', 'ENSG00000137628', 'ENSG00000043462', 'ENSG00000169220', 'ENSG00000009307', 'ENSG00000136536', 'ENSG00000133026', 'ENSG00000189079', 'ENSG00000100105', 'ENSG00000100345', 'ENSG00000156140', 'ENSG00000058729', 'ENSG00000094804', 'ENSG00000025800', 'ENSG00000113648', 'ENSG00000171791', 'ENSG00000069869', 'ENSG00000099250', 'ENSG00000148516',…	ribo_up_8h.txt	+	3	GO:0048522	positive regulation of cellular process	10
359	101	1.49624	0.0205403	67.5025	0.000434597	['ENSG00000079819', 'ENSG00000073712', 'ENSG00000068366', 'ENSG00000099942', 'ENSG00000114867', 'ENSG00000254093', 'ENSG00000198743', 'ENSG00000114346', 'ENSG00000082701', 'ENSG00000133026', 'ENSG00000100749', 'ENSG00000086758', 'ENSG00000120756', 'ENSG00000123983', 'ENSG00000156261', 'ENSG00000160255', 'ENSG00000141577', 'ENSG00000162434', 'ENSG00000197122', 'ENSG00000047410', 'ENSG00000115306',…	ribo_up_8h.txt	+	4	GO:1903829	positive regulation of protein localization	10
119	50	2.23459	0.000551248	22.3755	5.93125e-06	['ENSG00000073712', 'ENSG00000254093', 'ENSG00000179222', 'ENSG00000154803', 'ENSG00000114346', 'ENSG00000082701', 'ENSG00000044115', 'ENSG00000173801', 'ENSG00000143799', 'ENSG00000120438', 'ENSG00000156261', 'ENSG00000163840', 'ENSG00000162434', 'ENSG00000264522', 'ENSG00000178028', 'ENSG00000136504', 'ENSG00000130766', 'ENSG00000197122', 'ENSG00000047410', 'ENSG00000068654', 'ENSG00000150753',…	ribo_up_8h.txt	+	2	GO:1900180	regulation of protein localization to nucleus	10
80	40	2.65916	0.000203466	15.0423	1.82191e-06	['ENSG00000198087', 'ENSG00000073712', 'ENSG00000135624', 'ENSG00000180353', 'ENSG00000254093', 'ENSG00000114346', 'ENSG00000170312', 'ENSG00000173801', 'ENSG00000080824', 'ENSG00000112062', 'ENSG00000203965', 'ENSG00000143799', 'ENSG00000166851', 'ENSG00000018408', 'ENSG00000120438', 'ENSG00000130726', 'ENSG00000156261', 'ENSG00000096968', 'ENSG00000145675', 'ENSG00000163840', 'ENSG00000162434',…	ribo_up_8h.txt	+	1	GO:1900182	positive regulation of protein localization to nucleus	10
36	20	2.95463	0.0146886	6.76905	0.000281086	['ENSG00000110713', 'ENSG00000104852', 'ENSG00000147274', 'ENSG00000136937', 'ENSG00000110107', 'ENSG00000130956', 'ENSG00000157540', 'ENSG00000213516', 'ENSG00000005007', 'ENSG00000143368', 'ENSG00000115053', 'ENSG00000171824', 'ENSG00000134294', 'ENSG00000100603', 'ENSG00000107290', 'ENSG00000086589', 'ENSG00000063244', 'ENSG00000100462', 'ENSG00000145675', 'ENSG00000054118']	ribo_up_8h.txt	+	0	GO:0033120	positive regulation of RNA splicing	11
159	62	2.07381	0.00038221	29.8966	3.89165e-06	['ENSG00000129245', 'ENSG00000126254', 'ENSG00000147274', 'ENSG00000136937', 'ENSG00000110107', 'ENSG00000130956', 'ENSG00000104824', 'ENSG00000171148', 'ENSG00000107290', 'ENSG00000122692', 'ENSG00000100462', 'ENSG00000084093', 'ENSG00000100461', 'ENSG00000179950', 'ENSG00000153187', 'ENSG00000104852', 'ENSG00000096746', 'ENSG00000070495', 'ENSG00000048740', 'ENSG00000157540', 'ENSG00000155966',…	ribo_up_8h.txt	+	1	GO:0043484	regulation of RNA splicing	11
3335	807	1.28692	1.69821e-11	627.077	4.53739e-14	['ENSG00000160888', 'ENSG00000077238', 'ENSG00000184619', 'ENSG00000169220', 'ENSG00000009307', 'ENSG00000189079', 'ENSG00000170448', 'ENSG00000136770', 'ENSG00000166197', 'ENSG00000100105', 'ENSG00000100345', 'ENSG00000058729', 'ENSG00000147677', 'ENSG00000025800', 'ENSG00000113648', 'ENSG00000092621', 'ENSG00000171791', 'ENSG00000069869', 'ENSG00000170468', 'ENSG00000148516', 'ENSG00000121297',…	ribo_up_8h.txt	+	2	GO:0010468	regulation of gene expression	11
3437	833	1.28896	3.44853e-12	646.256	7.22179e-15	['ENSG00000115839', 'ENSG00000160888', 'ENSG00000077238', 'ENSG00000184619', 'ENSG00000169220', 'ENSG00000009307', 'ENSG00000189079', 'ENSG00000170448', 'ENSG00000136770', 'ENSG00000166197', 'ENSG00000100105', 'ENSG00000100345', 'ENSG00000058729', 'ENSG00000147677', 'ENSG00000025800', 'ENSG00000113648', 'ENSG00000092621', 'ENSG00000171791', 'ENSG00000069869', 'ENSG00000170468', 'ENSG00000148516',…	ribo_up_8h.txt	+	3	GO:0010556	regulation of macromolecule biosynthetic process	11
4187	1002	1.27274	9.63359e-15	787.278	1.0435e-17	['ENSG00000115839', 'ENSG00000160888', 'ENSG00000077238', 'ENSG00000184619', 'ENSG00000043462', 'ENSG00000169220', 'ENSG00000009307', 'ENSG00000136536', 'ENSG00000189079', 'ENSG00000170448', 'ENSG00000100109', 'ENSG00000136770', 'ENSG00000166197', 'ENSG00000100105', 'ENSG00000100345', 'ENSG00000058729', 'ENSG00000094804', 'ENSG00000147677', 'ENSG00000025800', 'ENSG00000113648', 'ENSG00000092621',…	ribo_up_8h.txt	+	4	GO:0060255	regulation of macromolecule metabolic process	11
4546	1066	1.2471	6.87091e-14	854.78	8.43482e-17	['ENSG00000115839', 'ENSG00000160888', 'ENSG00000077238', 'ENSG00000184619', 'ENSG00000043462', 'ENSG00000169220', 'ENSG00000009307', 'ENSG00000136536', 'ENSG00000189079', 'ENSG00000170448', 'ENSG00000100109', 'ENSG00000136770', 'ENSG00000166197', 'ENSG00000100105', 'ENSG00000100345', 'ENSG00000058729', 'ENSG00000094804', 'ENSG00000147677', 'ENSG00000025800', 'ENSG00000113648', 'ENSG00000092621',…	ribo_up_8h.txt	+	5	GO:0019222	regulation of metabolic process	11
3516	849	1.2842	3.49436e-12	661.11	7.06543e-15	['ENSG00000115839', 'ENSG00000160888', 'ENSG00000077238', 'ENSG00000184619', 'ENSG00000169220', 'ENSG00000009307', 'ENSG00000189079', 'ENSG00000170448', 'ENSG00000136770', 'ENSG00000166197', 'ENSG00000100105', 'ENSG00000100345', 'ENSG00000058729', 'ENSG00000147677', 'ENSG00000025800', 'ENSG00000113648', 'ENSG00000092621', 'ENSG00000171791', 'ENSG00000069869', 'ENSG00000170468', 'ENSG00000148516',…	ribo_up_8h.txt	+	4	GO:0031326	regulation of cellular biosynthetic process	11
4180	1010	1.28505	5.29933e-16	785.962	4.20946e-19	['ENSG00000115839', 'ENSG00000160888', 'ENSG00000077238', 'ENSG00000184619', 'ENSG00000043462', 'ENSG00000169220', 'ENSG00000009307', 'ENSG00000189079', 'ENSG00000170448', 'ENSG00000100109', 'ENSG00000136770', 'ENSG00000166197', 'ENSG00000100105', 'ENSG00000100345', 'ENSG00000058729', 'ENSG00000094804', 'ENSG00000147677', 'ENSG00000025800', 'ENSG00000113648', 'ENSG00000092621', 'ENSG00000171791',…	ribo_up_8h.txt	+	5	GO:0031323	regulation of cellular metabolic process	11
3539	855	1.28487	2.33246e-12	665.435	4.37926e-15	['ENSG00000115839', 'ENSG00000160888', 'ENSG00000077238', 'ENSG00000184619', 'ENSG00000169220', 'ENSG00000009307', 'ENSG00000189079', 'ENSG00000170448', 'ENSG00000136770', 'ENSG00000166197', 'ENSG00000100105', 'ENSG00000100345', 'ENSG00000058729', 'ENSG00000147677', 'ENSG00000025800', 'ENSG00000113648', 'ENSG00000092621', 'ENSG00000171791', 'ENSG00000069869', 'ENSG00000170468', 'ENSG00000148516',…	ribo_up_8h.txt	+	5	GO:0009889	regulation of biosynthetic process	11
2626	638	1.29211	1.81145e-08	493.764	8.11017e-11	['ENSG00000182318', 'ENSG00000160888', 'ENSG00000184619', 'ENSG00000169220', 'ENSG00000104824', 'ENSG00000009307', 'ENSG00000114861', 'ENSG00000112200', 'ENSG00000189079', 'ENSG00000170448', 'ENSG00000079785', 'ENSG00000100105', 'ENSG00000055332', 'ENSG00000102401', 'ENSG00000100462', 'ENSG00000058729', 'ENSG00000100461', 'ENSG00000025800', 'ENSG00000113648', 'ENSG00000239306', 'ENSG00000170581',…	ribo_up_8h.txt	+	2	GO:0051252	regulation of RNA metabolic process	11
2865	712	1.32169	1.37836e-11	538.703	3.48372e-14	['ENSG00000182318', 'ENSG00000160888', 'ENSG00000184619', 'ENSG00000169220', 'ENSG00000104824', 'ENSG00000009307', 'ENSG00000114861', 'ENSG00000112200', 'ENSG00000189079', 'ENSG00000170448', 'ENSG00000100109', 'ENSG00000079785', 'ENSG00000100105', 'ENSG00000055332', 'ENSG00000156261', 'ENSG00000102401', 'ENSG00000100462', 'ENSG00000122257', 'ENSG00000058729', 'ENSG00000094804', 'ENSG00000100461',…	ribo_up_8h.txt	+	3	GO:0019219	regulation of nucleobase-containing compound metabolic process	11
3870	916	1.25881	8.65609e-12	727.673	2.06276e-14	['ENSG00000115839', 'ENSG00000160888', 'ENSG00000184619', 'ENSG00000043462', 'ENSG00000169220', 'ENSG00000009307', 'ENSG00000136536', 'ENSG00000189079', 'ENSG00000170448', 'ENSG00000100109', 'ENSG00000136770', 'ENSG00000166197', 'ENSG00000100105', 'ENSG00000100345', 'ENSG00000058729', 'ENSG00000094804', 'ENSG00000147677', 'ENSG00000025800', 'ENSG00000113648', 'ENSG00000171791', 'ENSG00000069869',…	ribo_up_8h.txt	+	4	GO:0051171	regulation of nitrogen compound metabolic process	11
3968	937	1.25586	5.83212e-12	746.1	1.34769e-14	['ENSG00000115839', 'ENSG00000160888', 'ENSG00000184619', 'ENSG00000043462', 'ENSG00000169220', 'ENSG00000009307', 'ENSG00000136536', 'ENSG00000189079', 'ENSG00000170448', 'ENSG00000100109', 'ENSG00000136770', 'ENSG00000166197', 'ENSG00000100105', 'ENSG00000100345', 'ENSG00000058729', 'ENSG00000094804', 'ENSG00000147677', 'ENSG00000025800', 'ENSG00000113648', 'ENSG00000171791', 'ENSG00000069869',…	ribo_up_8h.txt	+	4	GO:0080090	regulation of primary metabolic process	11
1324	361	1.45009	2.21699e-08	248.951	1.04062e-10	['ENSG00000110944', 'ENSG00000160888', 'ENSG00000006712', 'ENSG00000174136', 'ENSG00000116128', 'ENSG00000154767', 'ENSG00000119401', 'ENSG00000143995', 'ENSG00000100105', 'ENSG00000164338', 'ENSG00000276043', 'ENSG00000102401', 'ENSG00000168813', 'ENSG00000100462', 'ENSG00000058729', 'ENSG00000100461', 'ENSG00000025800', 'ENSG00000197362', 'ENSG00000075624', 'ENSG00000072110', 'ENSG00000239306',…	ribo_up_8h.txt	+	1	GO:0051254	positive regulation of RNA metabolic process	11
1491	415	1.48028	5.35404e-11	280.351	1.54652e-13	['ENSG00000160888', 'ENSG00000189079', 'ENSG00000100105', 'ENSG00000156261', 'ENSG00000102401', 'ENSG00000100462', 'ENSG00000058729', 'ENSG00000100461', 'ENSG00000025800', 'ENSG00000239306', 'ENSG00000170581', 'ENSG00000113522', 'ENSG00000170345', 'ENSG00000135334', 'ENSG00000148516', 'ENSG00000088247', 'ENSG00000163932', 'ENSG00000108175', 'ENSG00000125651', 'ENSG00000163939', 'ENSG00000156127',…	ribo_up_8h.txt	+	2	GO:0045935	positive regulation of nucleobase-containing compound metabolic process	11
2160	553	1.36159	5.34961e-10	406.143	1.85429e-12	['ENSG00000115839', 'ENSG00000160888', 'ENSG00000114867', 'ENSG00000043462', 'ENSG00000009307', 'ENSG00000082701', 'ENSG00000136536', 'ENSG00000189079', 'ENSG00000100105', 'ENSG00000100227', 'ENSG00000100345', 'ENSG00000156261', 'ENSG00000102401', 'ENSG00000100462', 'ENSG00000058729', 'ENSG00000184988', 'ENSG00000100461', 'ENSG00000025800', 'ENSG00000239306', 'ENSG00000171791', 'ENSG00000170581',…	ribo_up_8h.txt	+	3	GO:0051173	positive regulation of nitrogen compound metabolic process	11
2593	649	1.33112	1.02439e-10	487.56	3.18088e-13	['ENSG00000115839', 'ENSG00000160888', 'ENSG00000077238', 'ENSG00000114867', 'ENSG00000043462', 'ENSG00000009307', 'ENSG00000082701', 'ENSG00000114861', 'ENSG00000136536', 'ENSG00000189079', 'ENSG00000079785', 'ENSG00000100105', 'ENSG00000100227', 'ENSG00000055332', 'ENSG00000100345', 'ENSG00000156261', 'ENSG00000102401', 'ENSG00000100462', 'ENSG00000058729', 'ENSG00000183655', 'ENSG00000184988',…	ribo_up_8h.txt	+	4	GO:0009893	positive regulation of metabolic process	11
2292	589	1.36671	4.63741e-11	430.963	1.30603e-13	['ENSG00000115839', 'ENSG00000160888', 'ENSG00000077238', 'ENSG00000114867', 'ENSG00000043462', 'ENSG00000009307', 'ENSG00000082701', 'ENSG00000114861', 'ENSG00000189079', 'ENSG00000079785', 'ENSG00000100105', 'ENSG00000100227', 'ENSG00000055332', 'ENSG00000100345', 'ENSG00000156261', 'ENSG00000102401', 'ENSG00000100462', 'ENSG00000058729', 'ENSG00000183655', 'ENSG00000184988', 'ENSG00000100461',…	ribo_up_8h.txt	+	3	GO:0031325	positive regulation of cellular metabolic process	11
2387	612	1.36356	1.65852e-11	448.826	4.31157e-14	['ENSG00000115839', 'ENSG00000160888', 'ENSG00000077238', 'ENSG00000114867', 'ENSG00000043462', 'ENSG00000009307', 'ENSG00000082701', 'ENSG00000114861', 'ENSG00000136536', 'ENSG00000189079', 'ENSG00000079785', 'ENSG00000100105', 'ENSG00000100227', 'ENSG00000055332', 'ENSG00000100345', 'ENSG00000156261', 'ENSG00000102401', 'ENSG00000100462', 'ENSG00000058729', 'ENSG00000184988', 'ENSG00000100461',…	ribo_up_8h.txt	+	2	GO:0010604	positive regulation of macromolecule metabolic process	11
731	200	1.45508	0.000271765	137.449	2.51198e-06	['ENSG00000110944', 'ENSG00000092199', 'ENSG00000077238', 'ENSG00000114867', 'ENSG00000009307', 'ENSG00000082701', 'ENSG00000114861', 'ENSG00000119401', 'ENSG00000079785', 'ENSG00000100227', 'ENSG00000055332', 'ENSG00000100345', 'ENSG00000100462', 'ENSG00000184988', 'ENSG00000025800', 'ENSG00000113648', 'ENSG00000239306', 'ENSG00000197122', 'ENSG00000116478', 'ENSG00000176208', 'ENSG00000135334',…	ribo_up_8h.txt	+	1	GO:0010628	positive regulation of gene expression	11
1761	465	1.40433	1.23305e-09	331.119	4.54115e-12	['ENSG00000160888', 'ENSG00000077238', 'ENSG00000114867', 'ENSG00000009307', 'ENSG00000082701', 'ENSG00000114861', 'ENSG00000079785', 'ENSG00000100105', 'ENSG00000100227', 'ENSG00000055332', 'ENSG00000100345', 'ENSG00000156261', 'ENSG00000102401', 'ENSG00000100462', 'ENSG00000184988', 'ENSG00000100461', 'ENSG00000025800', 'ENSG00000113648', 'ENSG00000239306', 'ENSG00000170581', 'ENSG00000170345',…	ribo_up_8h.txt	+	2	GO:0010557	positive regulation of macromolecule biosynthetic process	11
1810	478	1.40451	5.74907e-10	340.333	2.03426e-12	['ENSG00000115839', 'ENSG00000160888', 'ENSG00000077238', 'ENSG00000114867', 'ENSG00000009307', 'ENSG00000082701', 'ENSG00000114861', 'ENSG00000079785', 'ENSG00000100105', 'ENSG00000100227', 'ENSG00000055332', 'ENSG00000100345', 'ENSG00000156261', 'ENSG00000102401', 'ENSG00000100462', 'ENSG00000184988', 'ENSG00000100461', 'ENSG00000025800', 'ENSG00000113648', 'ENSG00000239306', 'ENSG00000170581',…	ribo_up_8h.txt	+	3	GO:0031328	positive regulation of cellular biosynthetic process	11
1822	481	1.40401	5.44797e-10	342.589	1.84904e-12	['ENSG00000115839', 'ENSG00000160888', 'ENSG00000077238', 'ENSG00000114867', 'ENSG00000009307', 'ENSG00000082701', 'ENSG00000114861', 'ENSG00000079785', 'ENSG00000100105', 'ENSG00000100227', 'ENSG00000055332', 'ENSG00000100345', 'ENSG00000156261', 'ENSG00000102401', 'ENSG00000100462', 'ENSG00000184988', 'ENSG00000100461', 'ENSG00000025800', 'ENSG00000113648', 'ENSG00000239306', 'ENSG00000170581',…	ribo_up_8h.txt	+	4	GO:0009891	positive regulation of biosynthetic process	11
39	21	2.86371	0.0129185	7.33314	0.000243481	['ENSG00000105851', 'ENSG00000111859', 'ENSG00000147065', 'ENSG00000099942', 'ENSG00000151491', 'ENSG00000178209', 'ENSG00000135046', 'ENSG00000177628', 'ENSG00000005844', 'ENSG00000060237', 'ENSG00000170989', 'ENSG00000136286', 'ENSG00000160593', 'ENSG00000102879', 'ENSG00000115085', 'ENSG00000121966', 'ENSG00000182197', 'ENSG00000171608', 'ENSG00000107099', 'ENSG00000189403', 'ENSG00000107485']	ribo_up_8h.txt	+	0	GO:0071674	mononuclear cell migration	12
105	40	2.02603	0.0165174	19.7431	0.000325625	['ENSG00000105851', 'ENSG00000177663', 'ENSG00000197471', 'ENSG00000111859', 'ENSG00000099942', 'ENSG00000151491', 'ENSG00000141968', 'ENSG00000135046', 'ENSG00000177628', 'ENSG00000005844', 'ENSG00000005884', 'ENSG00000170989', 'ENSG00000007168', 'ENSG00000160593', 'ENSG00000121966', 'ENSG00000100345', 'ENSG00000160255', 'ENSG00000107099', 'ENSG00000100883', 'ENSG00000145675', 'ENSG00000182866',…	ribo_up_8h.txt	+	1	GO:0050900	leukocyte migration	12
497	135	1.44462	0.010144	93.4505	0.000178736	['ENSG00000134516', 'ENSG00000099942', 'ENSG00000151491', 'ENSG00000197256', 'ENSG00000141968', 'ENSG00000135046', 'ENSG00000138795', 'ENSG00000185033', 'ENSG00000121966', 'ENSG00000100345', 'ENSG00000160255', 'ENSG00000107099', 'ENSG00000128512', 'ENSG00000095739', 'ENSG00000197122', 'ENSG00000127152', 'ENSG00000171791', 'ENSG00000138448', 'ENSG00000099250', 'ENSG00000169071', 'ENSG00000115020',…	ribo_up_8h.txt	+	2	GO:0016477	cell migration	12
592	155	1.39247	0.0130673	111.313	0.00024723	['ENSG00000134516', 'ENSG00000160888', 'ENSG00000099942', 'ENSG00000151491', 'ENSG00000197256', 'ENSG00000141968', 'ENSG00000135046', 'ENSG00000138795', 'ENSG00000185033', 'ENSG00000121966', 'ENSG00000100345', 'ENSG00000160255', 'ENSG00000107099', 'ENSG00000128512', 'ENSG00000141577', 'ENSG00000095739', 'ENSG00000125124', 'ENSG00000075624', 'ENSG00000197122', 'ENSG00000127152', 'ENSG00000171791',…	ribo_up_8h.txt	+	3	GO:0048870	cell motility	12
1164	309	1.41182	4.7403e-06	218.866	3.3204e-08	['ENSG00000175582', 'ENSG00000110944', 'ENSG00000174371', 'ENSG00000177885', 'ENSG00000077238', 'ENSG00000099942', 'ENSG00000137628', 'ENSG00000151491', 'ENSG00000043462', 'ENSG00000114861', 'ENSG00000152223', 'ENSG00000119401', 'ENSG00000089902', 'ENSG00000079785', 'ENSG00000100105', 'ENSG00000121966', 'ENSG00000055332', 'ENSG00000101557', 'ENSG00000100345', 'ENSG00000107099', 'ENSG00000106443',…	ribo_up_8h.txt	+	2	GO:0002376	immune system process	12
35	18	2.73514	0.0386555	6.58102	0.000990952	['ENSG00000070366', 'ENSG00000153187', 'ENSG00000092199', 'ENSG00000107854', 'ENSG00000197122', 'ENSG00000173273', 'ENSG00000130119', 'ENSG00000254093', 'ENSG00000113522', 'ENSG00000114127', 'ENSG00000073050', 'ENSG00000143799', 'ENSG00000171824', 'ENSG00000135372', 'ENSG00000166848', 'ENSG00000258366', 'ENSG00000140464', 'ENSG00000104320']	ribo_up_8h.txt	+	0	GO:0032205	negative regulation of telomere maintenance	13
77	37	2.55556	0.00108318	14.4782	1.27498e-05	['ENSG00000070366', 'ENSG00000092199', 'ENSG00000107854', 'ENSG00000130119', 'ENSG00000131747', 'ENSG00000254093', 'ENSG00000080986', 'ENSG00000020426', 'ENSG00000112742', 'ENSG00000114127', 'ENSG00000086827', 'ENSG00000073050', 'ENSG00000117399', 'ENSG00000010244', 'ENSG00000143799', 'ENSG00000166851', 'ENSG00000085224', 'ENSG00000140464', 'ENSG00000164754', 'ENSG00000104320', 'ENSG00000153187',…	ribo_up_8h.txt	+	1	GO:2001251	negative regulation of chromosome organization	13
271	80	1.56999	0.026837	50.9559	0.000618213	['ENSG00000133789', 'ENSG00000070366', 'ENSG00000092199', 'ENSG00000107854', 'ENSG00000197694', 'ENSG00000130119', 'ENSG00000151491', 'ENSG00000197256', 'ENSG00000254093', 'ENSG00000171100', 'ENSG00000154803', 'ENSG00000020426', 'ENSG00000108828', 'ENSG00000086827', 'ENSG00000086758', 'ENSG00000143799', 'ENSG00000102606', 'ENSG00000030110', 'ENSG00000085224', 'ENSG00000050405', 'ENSG00000182504',…	ribo_up_8h.txt	+	2	GO:0010639	negative regulation of organelle organization	13
1731	435	1.33649	1.4492e-06	325.478	9.41858e-09	['ENSG00000115839', 'ENSG00000077238', 'ENSG00000114867', 'ENSG00000196961', 'ENSG00000082701', 'ENSG00000114861', 'ENSG00000189079', 'ENSG00000013810', 'ENSG00000100109', 'ENSG00000055332', 'ENSG00000100345', 'ENSG00000156261', 'ENSG00000100462', 'ENSG00000058729', 'ENSG00000094804', 'ENSG00000113648', 'ENSG00000239306', 'ENSG00000171791', 'ENSG00000170581', 'ENSG00000103966', 'ENSG00000069869',…	ribo_up_8h.txt	+	4	GO:0051128	regulation of cellular component organization	13
3349	793	1.25931	1.88202e-09	629.71	7.06707e-12	['ENSG00000077238', 'ENSG00000169220', 'ENSG00000009307', 'ENSG00000197930', 'ENSG00000136536', 'ENSG00000189079', 'ENSG00000100109', 'ENSG00000100105', 'ENSG00000100345', 'ENSG00000094804', 'ENSG00000113648', 'ENSG00000171791', 'ENSG00000069869', 'ENSG00000171310', 'ENSG00000099250', 'ENSG00000170468', 'ENSG00000148516', 'ENSG00000121297', 'ENSG00000163932', 'ENSG00000092853', 'ENSG00000123473',…	ribo_up_8h.txt	+	4	GO:0048523	negative regulation of cellular process	13
3550	826	1.23745	1.11366e-08	667.503	4.90565e-11	['ENSG00000077238', 'ENSG00000169220', 'ENSG00000009307', 'ENSG00000197930', 'ENSG00000136536', 'ENSG00000189079', 'ENSG00000100109', 'ENSG00000136770', 'ENSG00000100105', 'ENSG00000100345', 'ENSG00000094804', 'ENSG00000147677', 'ENSG00000113648', 'ENSG00000171791', 'ENSG00000069869', 'ENSG00000171310', 'ENSG00000099250', 'ENSG00000170468', 'ENSG00000148516', 'ENSG00000121297', 'ENSG00000163932',…	ribo_up_8h.txt	+	5	GO:0048519	negative regulation of biological process	13
929	258	1.47699	3.29814e-06	174.679	2.28641e-08	['ENSG00000092199', 'ENSG00000177885', 'ENSG00000115839', 'ENSG00000151491', 'ENSG00000197256', 'ENSG00000082701', 'ENSG00000116127', 'ENSG00000189079', 'ENSG00000013810', 'ENSG00000086758', 'ENSG00000156261', 'ENSG00000100462', 'ENSG00000058729', 'ENSG00000094804', 'ENSG00000075624', 'ENSG00000113648', 'ENSG00000239306', 'ENSG00000197122', 'ENSG00000170581', 'ENSG00000110497', 'ENSG00000113522',…	ribo_up_8h.txt	+	3	GO:0033043	regulation of organelle organization	13
235	103	2.33101	2.11144e-09	44.1868	8.08103e-12	['ENSG00000092199', 'ENSG00000113812', 'ENSG00000254093', 'ENSG00000113810', 'ENSG00000133422', 'ENSG00000189079', 'ENSG00000013810', 'ENSG00000156261', 'ENSG00000058729', 'ENSG00000094804', 'ENSG00000136824', 'ENSG00000075624', 'ENSG00000113648', 'ENSG00000197122', 'ENSG00000047410', 'ENSG00000113522', 'ENSG00000153147', 'ENSG00000171824', 'ENSG00000146731', 'ENSG00000163939', 'ENSG00000136518',…	ribo_up_8h.txt	+	2	GO:0033044	regulation of chromosome organization	13
122	42	1.8309	0.0440316	22.9396	0.00114149	['ENSG00000113916', 'ENSG00000070366', 'ENSG00000092199', 'ENSG00000108469', 'ENSG00000107854', 'ENSG00000177383', 'ENSG00000147231', 'ENSG00000174010', 'ENSG00000130119', 'ENSG00000254093', 'ENSG00000154803', 'ENSG00000107937', 'ENSG00000076242', 'ENSG00000114127', 'ENSG00000114026', 'ENSG00000073050', 'ENSG00000100109', 'ENSG00000225830', 'ENSG00000143799', 'ENSG00000079246', 'ENSG00000116062',…	ribo_up_8h.txt	+	1	GO:0051053	negative regulation of DNA metabolic process	13
1905	503	1.40426	1.23439e-10	358.195	3.92209e-13	['ENSG00000070961', 'ENSG00000114867', 'ENSG00000169220', 'ENSG00000104824', 'ENSG00000009307', 'ENSG00000196961', 'ENSG00000082701', 'ENSG00000114861', 'ENSG00000136536', 'ENSG00000112200', 'ENSG00000100109', 'ENSG00000136770', 'ENSG00000100105', 'ENSG00000055332', 'ENSG00000101557', 'ENSG00000100462', 'ENSG00000094804', 'ENSG00000147677', 'ENSG00000113648', 'ENSG00000134001', 'ENSG00000069869',…	ribo_up_8h.txt	+	2	GO:0010605	negative regulation of macromolecule metabolic process	13
2041	528	1.37583	5.56103e-10	383.767	1.84725e-12	['ENSG00000070961', 'ENSG00000114867', 'ENSG00000169220', 'ENSG00000104824', 'ENSG00000009307', 'ENSG00000196961', 'ENSG00000082701', 'ENSG00000114861', 'ENSG00000136536', 'ENSG00000112200', 'ENSG00000100109', 'ENSG00000136770', 'ENSG00000100105', 'ENSG00000055332', 'ENSG00000101557', 'ENSG00000100462', 'ENSG00000183655', 'ENSG00000094804', 'ENSG00000147677', 'ENSG00000113648', 'ENSG00000171791',…	ribo_up_8h.txt	+	3	GO:0009892	negative regulation of metabolic process	13
1130	310	1.45901	2.84121e-07	212.473	1.5593e-09	['ENSG00000092199', 'ENSG00000174010', 'ENSG00000197256', 'ENSG00000104824', 'ENSG00000009307', 'ENSG00000006712', 'ENSG00000114861', 'ENSG00000112200', 'ENSG00000100109', 'ENSG00000089902', 'ENSG00000141570', 'ENSG00000100105', 'ENSG00000276043', 'ENSG00000100462', 'ENSG00000094804', 'ENSG00000106443', 'ENSG00000196152', 'ENSG00000113648', 'ENSG00000197122', 'ENSG00000069869', 'ENSG00000115942',…	ribo_up_8h.txt	+	2	GO:0045934	negative regulation of nucleobase-containing compound metabolic process	13
1876	502	1.42313	2.12219e-11	352.743	5.82347e-14	['ENSG00000070961', 'ENSG00000114867', 'ENSG00000169220', 'ENSG00000104824', 'ENSG00000009307', 'ENSG00000196961', 'ENSG00000082701', 'ENSG00000114861', 'ENSG00000112200', 'ENSG00000100109', 'ENSG00000100105', 'ENSG00000055332', 'ENSG00000100462', 'ENSG00000183655', 'ENSG00000094804', 'ENSG00000113648', 'ENSG00000171791', 'ENSG00000134001', 'ENSG00000069869', 'ENSG00000115942', 'ENSG00000113522',…	ribo_up_8h.txt	+	3	GO:0031324	negative regulation of cellular metabolic process	13
1660	437	1.40007	9.47079e-09	312.128	4.03507e-11	['ENSG00000114867', 'ENSG00000169220', 'ENSG00000104824', 'ENSG00000009307', 'ENSG00000196961', 'ENSG00000082701', 'ENSG00000114861', 'ENSG00000136536', 'ENSG00000112200', 'ENSG00000100109', 'ENSG00000136770', 'ENSG00000100105', 'ENSG00000055332', 'ENSG00000101557', 'ENSG00000100462', 'ENSG00000094804', 'ENSG00000147677', 'ENSG00000113648', 'ENSG00000134001', 'ENSG00000069869', 'ENSG00000115942',…	ribo_up_8h.txt	+	3	GO:0051172	negative regulation of nitrogen compound metabolic process	13
455	152	1.77667	4.14136e-07	85.5533	2.51209e-09	['ENSG00000092199', 'ENSG00000108469', 'ENSG00000174010', 'ENSG00000113812', 'ENSG00000254093', 'ENSG00000154803', 'ENSG00000107937', 'ENSG00000171148', 'ENSG00000189079', 'ENSG00000100109', 'ENSG00000158161', 'ENSG00000141570', 'ENSG00000164053', 'ENSG00000156261', 'ENSG00000100462', 'ENSG00000122257', 'ENSG00000094804', 'ENSG00000075624', 'ENSG00000197122', 'ENSG00000004487', 'ENSG00000165392',…	ribo_up_8h.txt	+	2	GO:0051052	regulation of DNA metabolic process	13
102	46	2.39846	0.000366178	19.179	3.64909e-06	['ENSG00000183207', 'ENSG00000136518', 'ENSG00000070366', 'ENSG00000092199', 'ENSG00000107854', 'ENSG00000135624', 'ENSG00000130119', 'ENSG00000113812', 'ENSG00000254093', 'ENSG00000065675', 'ENSG00000020922', 'ENSG00000114127', 'ENSG00000136997', 'ENSG00000005007', 'ENSG00000073050', 'ENSG00000174953', 'ENSG00000143799', 'ENSG00000168036', 'ENSG00000079246', 'ENSG00000085224', 'ENSG00000120438',…	ribo_up_8h.txt	+	1	GO:0032204	regulation of telomere maintenance	13
39	20	2.72735	0.0233193	7.33314	0.000518657	['ENSG00000072501', 'ENSG00000156970', 'ENSG00000105568', 'ENSG00000197771', 'ENSG00000137947', 'ENSG00000171320', 'ENSG00000164190', 'ENSG00000020922', 'ENSG00000169679', 'ENSG00000117399', 'ENSG00000166851', 'ENSG00000083642', 'ENSG00000163535', 'ENSG00000108055', 'ENSG00000101972', 'ENSG00000168802', 'ENSG00000079616', 'ENSG00000143442', 'ENSG00000164754', 'ENSG00000121892']	ribo_up_8h.txt	+	0	GO:0007062	sister chromatid cohesion	14
411	143	1.85041	1.29229e-07	77.28	6.90563e-10	['ENSG00000174371', 'ENSG00000108469', 'ENSG00000072501', 'ENSG00000197771', 'ENSG00000113812', 'ENSG00000254093', 'ENSG00000113810', 'ENSG00000135046', 'ENSG00000198901', 'ENSG00000198900', 'ENSG00000100109', 'ENSG00000079785', 'ENSG00000083642', 'ENSG00000136492', 'ENSG00000142945', 'ENSG00000136824', 'ENSG00000237649', 'ENSG00000165392', 'ENSG00000113522', 'ENSG00000111581', 'ENSG00000096384',…	ribo_up_8h.txt	+	1	GO:0051276	chromosome organization	14
36	18	2.65916	0.0460179	6.76905	0.00122289	['ENSG00000107798', 'ENSG00000074800', 'ENSG00000109107', 'ENSG00000105953', 'ENSG00000067057', 'ENSG00000141959', 'ENSG00000067225', 'ENSG00000111674', 'ENSG00000159399', 'ENSG00000111640', 'ENSG00000170950', 'ENSG00000156515', 'ENSG00000134333', 'ENSG00000152556', 'ENSG00000149925', 'ENSG00000105220', 'ENSG00000102144', 'ENSG00000079739']	ribo_up_8h.txt	+	0	GO:0006096	glycolytic process	15
1231	298	1.28746	0.00353157	231.464	5.10047e-05	['ENSG00000127022', 'ENSG00000174010', 'ENSG00000009307', 'ENSG00000082701', 'ENSG00000119401', 'ENSG00000100902', 'ENSG00000163481', 'ENSG00000088930', 'ENSG00000101557', 'ENSG00000090686', 'ENSG00000276043', 'ENSG00000100344', 'ENSG00000122257', 'ENSG00000183655', 'ENSG00000081181', 'ENSG00000108733', 'ENSG00000133835', 'ENSG00000069869', 'ENSG00000110497', 'ENSG00000135334', 'ENSG00000114054',…	ribo_up_8h.txt	+	2	GO:1901575	organic substance catabolic process	15
1448	344	1.26347	0.00307204	272.266	4.25933e-05	['ENSG00000127022', 'ENSG00000006715', 'ENSG00000174010', 'ENSG00000198589', 'ENSG00000009307', 'ENSG00000082701', 'ENSG00000138279', 'ENSG00000152223', 'ENSG00000119401', 'ENSG00000100902', 'ENSG00000163481', 'ENSG00000088930', 'ENSG00000101557', 'ENSG00000090686', 'ENSG00000156140', 'ENSG00000276043', 'ENSG00000141458', 'ENSG00000100344', 'ENSG00000104142', 'ENSG00000122257', 'ENSG00000183655',…	ribo_up_8h.txt	+	3	GO:0009056	catabolic process	15
53	26	2.60899	0.00844484	9.96554	0.000146358	['ENSG00000107798', 'ENSG00000074800', 'ENSG00000091140', 'ENSG00000111716', 'ENSG00000105953', 'ENSG00000067057', 'ENSG00000111674', 'ENSG00000159399', 'ENSG00000170950', 'ENSG00000134333', 'ENSG00000100889', 'ENSG00000082212', 'ENSG00000102144', 'ENSG00000143158', 'ENSG00000109107', 'ENSG00000141959', 'ENSG00000067225', 'ENSG00000111640', 'ENSG00000156515', 'ENSG00000152556', 'ENSG00000149925',…	ribo_up_8h.txt	+	1	GO:0006090	pyruvate metabolic process	15
561	155	1.46941	0.00193145	105.484	2.48265e-05	['ENSG00000074800', 'ENSG00000091140', 'ENSG00000133943', 'ENSG00000068366', 'ENSG00000133706', 'ENSG00000177000', 'ENSG00000197894', 'ENSG00000133422', 'ENSG00000138796', 'ENSG00000204394', 'ENSG00000116761', 'ENSG00000067829', 'ENSG00000116120', 'ENSG00000159131', 'ENSG00000119927', 'ENSG00000090686', 'ENSG00000123983', 'ENSG00000141458', 'ENSG00000100344', 'ENSG00000081181', 'ENSG00000108578',…	ribo_up_8h.txt	+	3	GO:0019752	carboxylic acid metabolic process	15
571	158	1.47162	0.0015003	107.365	1.84179e-05	['ENSG00000074800', 'ENSG00000091140', 'ENSG00000133943', 'ENSG00000068366', 'ENSG00000133706', 'ENSG00000177000', 'ENSG00000197894', 'ENSG00000133422', 'ENSG00000138796', 'ENSG00000204394', 'ENSG00000116761', 'ENSG00000067829', 'ENSG00000116120', 'ENSG00000159131', 'ENSG00000119927', 'ENSG00000090686', 'ENSG00000123983', 'ENSG00000141458', 'ENSG00000100344', 'ENSG00000169902', 'ENSG00000081181',…	ribo_up_8h.txt	+	4	GO:0043436	oxoacid metabolic process	15
575	159	1.47063	0.00155382	108.117	1.92993e-05	['ENSG00000074800', 'ENSG00000091140', 'ENSG00000133943', 'ENSG00000068366', 'ENSG00000133706', 'ENSG00000177000', 'ENSG00000197894', 'ENSG00000133422', 'ENSG00000138796', 'ENSG00000204394', 'ENSG00000116761', 'ENSG00000067829', 'ENSG00000116120', 'ENSG00000159131', 'ENSG00000119927', 'ENSG00000090686', 'ENSG00000123983', 'ENSG00000141458', 'ENSG00000100344', 'ENSG00000169902', 'ENSG00000081181',…	ribo_up_8h.txt	+	5	GO:0006082	organic acid metabolic process	15
41	20	2.5943	0.0431239	7.70919	0.00111484	['ENSG00000079819', 'ENSG00000071127', 'ENSG00000143093', 'ENSG00000131899', 'ENSG00000178209', 'ENSG00000136167', 'ENSG00000023516', 'ENSG00000179218', 'ENSG00000170248', 'ENSG00000007168', 'ENSG00000011426', 'ENSG00000123338', 'ENSG00000161791', 'ENSG00000159023', 'ENSG00000120756', 'ENSG00000120899', 'ENSG00000137076', 'ENSG00000092820', 'ENSG00000161800', 'ENSG00000140575']	ribo_up_8h.txt	+	0	GO:0030865	cortical cytoskeleton organization	16
64	31	2.57606	0.00346052	12.0339	4.9229e-05	['ENSG00000113916', 'ENSG00000024048', 'ENSG00000165819', 'ENSG00000131263', 'ENSG00000136997', 'ENSG00000119720', 'ENSG00000140320', 'ENSG00000085224', 'ENSG00000119969', 'ENSG00000153827', 'ENSG00000276043', 'ENSG00000101596', 'ENSG00000162775', 'ENSG00000196591', 'ENSG00000153187', 'ENSG00000104517', 'ENSG00000113368', 'ENSG00000179119', 'ENSG00000119772', 'ENSG00000116478', 'ENSG00000153147',…	ribo_up_8h.txt	+	0	GO:0031507	heterochromatin formation	17
72	35	2.5853	0.00110011	13.5381	1.30285e-05	['ENSG00000113916', 'ENSG00000127483', 'ENSG00000024048', 'ENSG00000165819', 'ENSG00000177000', 'ENSG00000131263', 'ENSG00000136997', 'ENSG00000119720', 'ENSG00000143379', 'ENSG00000140320', 'ENSG00000085224', 'ENSG00000119969', 'ENSG00000153827', 'ENSG00000276043', 'ENSG00000101596', 'ENSG00000162775', 'ENSG00000196591', 'ENSG00000153187', 'ENSG00000104517', 'ENSG00000113368', 'ENSG00000179119',…	ribo_up_8h.txt	+	1	GO:0070828	heterochromatin organization	17
501	169	1.79401	3.16819e-08	94.2026	1.55573e-10	['ENSG00000075856', 'ENSG00000124151', 'ENSG00000092199', 'ENSG00000165819', 'ENSG00000177000', 'ENSG00000113812', 'ENSG00000133422', 'ENSG00000159259', 'ENSG00000198900', 'ENSG00000189079', 'ENSG00000100749', 'ENSG00000086758', 'ENSG00000158161', 'ENSG00000204713', 'ENSG00000153827', 'ENSG00000276043', 'ENSG00000100462', 'ENSG00000127663', 'ENSG00000075624', 'ENSG00000113648', 'ENSG00000239306',…	ribo_up_8h.txt	+	2	GO:0006338	chromatin remodeling	17
629	195	1.64877	2.85927e-07	118.27	1.58986e-09	['ENSG00000075856', 'ENSG00000092199', 'ENSG00000198900', 'ENSG00000189079', 'ENSG00000086758', 'ENSG00000089902', 'ENSG00000141570', 'ENSG00000276043', 'ENSG00000100462', 'ENSG00000106443', 'ENSG00000075624', 'ENSG00000113648', 'ENSG00000239306', 'ENSG00000119772', 'ENSG00000116478', 'ENSG00000170468', 'ENSG00000139372', 'ENSG00000165671', 'ENSG00000124201', 'ENSG00000163939', 'ENSG00000136518',…	ribo_up_8h.txt	+	3	GO:0006325	chromatin organization	17
703	210	1.58869	8.02669e-07	132.184	5.10073e-09	['ENSG00000075856', 'ENSG00000092199', 'ENSG00000198900', 'ENSG00000189079', 'ENSG00000086758', 'ENSG00000089902', 'ENSG00000141570', 'ENSG00000276043', 'ENSG00000100462', 'ENSG00000106443', 'ENSG00000075624', 'ENSG00000113648', 'ENSG00000239306', 'ENSG00000119772', 'ENSG00000116478', 'ENSG00000170468', 'ENSG00000185024', 'ENSG00000139372', 'ENSG00000165671', 'ENSG00000124201', 'ENSG00000163939',…	ribo_up_8h.txt	+	4	GO:0071824	protein-DNA complex organization	17
1604	420	1.39258	3.85017e-08	301.599	1.91841e-10	['ENSG00000082701', 'ENSG00000198900', 'ENSG00000189079', 'ENSG00000100109', 'ENSG00000079785', 'ENSG00000100347', 'ENSG00000100462', 'ENSG00000147677', 'ENSG00000113648', 'ENSG00000239306', 'ENSG00000099139', 'ENSG00000103966', 'ENSG00000111581', 'ENSG00000007237', 'ENSG00000170468', 'ENSG00000011405', 'ENSG00000102753', 'ENSG00000124201', 'ENSG00000163939', 'ENSG00000136518', 'ENSG00000136758',…	ribo_up_8h.txt	+	5	GO:0043933	protein-containing complex organization	17
91	43	2.51305	0.000252023	17.1107	2.2749e-06	['ENSG00000113916', 'ENSG00000024048', 'ENSG00000068024', 'ENSG00000165819', 'ENSG00000131263', 'ENSG00000133422', 'ENSG00000136997', 'ENSG00000119720', 'ENSG00000140320', 'ENSG00000204713', 'ENSG00000085224', 'ENSG00000119969', 'ENSG00000153827', 'ENSG00000276043', 'ENSG00000187555', 'ENSG00000108021', 'ENSG00000101596', 'ENSG00000163565', 'ENSG00000185219', 'ENSG00000162775', 'ENSG00000196591',…	ribo_up_8h.txt	+	1	GO:0045814	negative regulation of gene expression, epigenetic	17
704	217	1.63931	4.60924e-08	132.373	2.3632e-10	['ENSG00000110944', 'ENSG00000070961', 'ENSG00000099942', 'ENSG00000114867', 'ENSG00000009307', 'ENSG00000082701', 'ENSG00000114861', 'ENSG00000138279', 'ENSG00000089902', 'ENSG00000088930', 'ENSG00000055332', 'ENSG00000276043', 'ENSG00000081181', 'ENSG00000113648', 'ENSG00000197122', 'ENSG00000134001', 'ENSG00000119772', 'ENSG00000155966', 'ENSG00000116478', 'ENSG00000135334', 'ENSG00000116350',…	ribo_up_8h.txt	+	2	GO:0010629	negative regulation of gene expression	17
1509	405	1.42738	6.93571e-09	283.736	2.80474e-11	['ENSG00000070961', 'ENSG00000114867', 'ENSG00000104824', 'ENSG00000009307', 'ENSG00000196961', 'ENSG00000082701', 'ENSG00000114861', 'ENSG00000112200', 'ENSG00000100105', 'ENSG00000055332', 'ENSG00000100462', 'ENSG00000113648', 'ENSG00000134001', 'ENSG00000069869', 'ENSG00000115942', 'ENSG00000170468', 'ENSG00000135334', 'ENSG00000148516', 'ENSG00000168264', 'ENSG00000088247', 'ENSG00000121297',…	ribo_up_8h.txt	+	3	GO:0010558	negative regulation of macromolecule biosynthetic process	17
1541	411	1.41845	9.37857e-09	289.753	4.0635e-11	['ENSG00000070961', 'ENSG00000114867', 'ENSG00000104824', 'ENSG00000009307', 'ENSG00000196961', 'ENSG00000082701', 'ENSG00000114861', 'ENSG00000112200', 'ENSG00000100105', 'ENSG00000055332', 'ENSG00000100462', 'ENSG00000183655', 'ENSG00000113648', 'ENSG00000134001', 'ENSG00000069869', 'ENSG00000115942', 'ENSG00000170468', 'ENSG00000135334', 'ENSG00000148516', 'ENSG00000168264', 'ENSG00000088247',…	ribo_up_8h.txt	+	4	GO:0031327	negative regulation of cellular biosynthetic process	17
1550	411	1.41021	1.89774e-08	291.445	8.63356e-11	['ENSG00000070961', 'ENSG00000114867', 'ENSG00000104824', 'ENSG00000009307', 'ENSG00000196961', 'ENSG00000082701', 'ENSG00000114861', 'ENSG00000112200', 'ENSG00000100105', 'ENSG00000055332', 'ENSG00000100462', 'ENSG00000183655', 'ENSG00000113648', 'ENSG00000134001', 'ENSG00000069869', 'ENSG00000115942', 'ENSG00000170468', 'ENSG00000135334', 'ENSG00000148516', 'ENSG00000168264', 'ENSG00000088247',…	ribo_up_8h.txt	+	5	GO:0009890	negative regulation of biosynthetic process	17
149	59	2.10591	0.000476157	28.0163	4.98575e-06	['ENSG00000165819', 'ENSG00000133422', 'ENSG00000119720', 'ENSG00000140320', 'ENSG00000204713', 'ENSG00000085224', 'ENSG00000119969', 'ENSG00000153827', 'ENSG00000276043', 'ENSG00000164934', 'ENSG00000108021', 'ENSG00000101596', 'ENSG00000163961', 'ENSG00000163565', 'ENSG00000196591', 'ENSG00000153187', 'ENSG00000136504', 'ENSG00000113648', 'ENSG00000239306', 'ENSG00000198730', 'ENSG00000196199',…	ribo_up_8h.txt	+	2	GO:0040029	epigenetic regulation of gene expression	17
46	22	2.54355	0.027465	8.64934	0.000646562	['ENSG00000071894', 'ENSG00000111605', 'ENSG00000107951', 'ENSG00000136709', 'ENSG00000176102', 'ENSG00000136937', 'ENSG00000142192', 'ENSG00000006712', 'ENSG00000177613', 'ENSG00000119203', 'ENSG00000168710', 'ENSG00000166477', 'ENSG00000172409', 'ENSG00000083896', 'ENSG00000101811', 'ENSG00000165494', 'ENSG00000149016', 'ENSG00000165934', 'ENSG00000101413', 'ENSG00000101138', 'ENSG00000163125',…	ribo_up_8h.txt	+	0	GO:0031124	mRNA 3'-end processing	18
406	161	2.10899	4.47275e-12	76.3398	9.68967e-15	['ENSG00000071894', 'ENSG00000075856', 'ENSG00000102241', 'ENSG00000213782', 'ENSG00000092199', 'ENSG00000147274', 'ENSG00000165819', 'ENSG00000039123', 'ENSG00000136937', 'ENSG00000130956', 'ENSG00000104824', 'ENSG00000099783', 'ENSG00000006712', 'ENSG00000175467', 'ENSG00000138433', 'ENSG00000100109', 'ENSG00000166477', 'ENSG00000079785', 'ENSG00000088930', 'ENSG00000100462', 'ENSG00000122257',…	ribo_up_8h.txt	+	1	GO:0006397	mRNA processing	18
788	261	1.76153	1.71124e-12	148.167	3.08932e-15	['ENSG00000075856', 'ENSG00000092199', 'ENSG00000108506', 'ENSG00000104824', 'ENSG00000006712', 'ENSG00000175467', 'ENSG00000167721', 'ENSG00000100109', 'ENSG00000166197', 'ENSG00000079785', 'ENSG00000088930', 'ENSG00000164338', 'ENSG00000100462', 'ENSG00000100220', 'ENSG00000122257', 'ENSG00000163125', 'ENSG00000058729', 'ENSG00000143751', 'ENSG00000100461', 'ENSG00000179950', 'ENSG00000052749',…	ribo_up_8h.txt	+	2	GO:0006396	RNA processing	18
1942	530	1.45145	2.17876e-13	365.153	3.30402e-16	['ENSG00000114867', 'ENSG00000077235', 'ENSG00000104824', 'ENSG00000197930', 'ENSG00000100109', 'ENSG00000136770', 'ENSG00000166197', 'ENSG00000079785', 'ENSG00000100227', 'ENSG00000055332', 'ENSG00000156140', 'ENSG00000156261', 'ENSG00000100462', 'ENSG00000100220', 'ENSG00000122257', 'ENSG00000058729', 'ENSG00000147677', 'ENSG00000100461', 'ENSG00000025800', 'ENSG00000239306', 'ENSG00000113407',…	ribo_up_8h.txt	+	3	GO:0010467	gene expression	18
2288	593	1.37839	9.13437e-12	430.211	2.2427e-14	['ENSG00000114867', 'ENSG00000077235', 'ENSG00000104824', 'ENSG00000113532', 'ENSG00000197930', 'ENSG00000100109', 'ENSG00000136770', 'ENSG00000166197', 'ENSG00000079785', 'ENSG00000157350', 'ENSG00000100227', 'ENSG00000055332', 'ENSG00000156140', 'ENSG00000156261', 'ENSG00000177084', 'ENSG00000100462', 'ENSG00000100220', 'ENSG00000122257', 'ENSG00000058729', 'ENSG00000184988', 'ENSG00000147677',…	ribo_up_8h.txt	+	4	GO:0009059	macromolecule biosynthetic process	18
2952	724	1.30436	7.99559e-11	555.062	2.36727e-13	['ENSG00000114867', 'ENSG00000077235', 'ENSG00000104824', 'ENSG00000113532', 'ENSG00000197930', 'ENSG00000100109', 'ENSG00000136770', 'ENSG00000166197', 'ENSG00000079785', 'ENSG00000157350', 'ENSG00000100227', 'ENSG00000055332', 'ENSG00000156140', 'ENSG00000156261', 'ENSG00000177084', 'ENSG00000100344', 'ENSG00000100462', 'ENSG00000100220', 'ENSG00000122257', 'ENSG00000058729', 'ENSG00000184988',…	ribo_up_8h.txt	+	5	GO:0044249	cellular biosynthetic process	18
1287	400	1.65294	2.68858e-16	241.993	1.94149e-19	['ENSG00000077235', 'ENSG00000104824', 'ENSG00000009307', 'ENSG00000100109', 'ENSG00000166197', 'ENSG00000079785', 'ENSG00000100462', 'ENSG00000100220', 'ENSG00000122257', 'ENSG00000058729', 'ENSG00000100461', 'ENSG00000025800', 'ENSG00000239306', 'ENSG00000113407', 'ENSG00000068654', 'ENSG00000170345', 'ENSG00000088247', 'ENSG00000134480', 'ENSG00000179151', 'ENSG00000125651', 'ENSG00000101782',…	ribo_up_8h.txt	+	3	GO:0016070	RNA metabolic process	18
554	206	1.97757	2.21118e-13	104.168	3.1935e-16	['ENSG00000075856', 'ENSG00000092199', 'ENSG00000104824', 'ENSG00000009307', 'ENSG00000006712', 'ENSG00000175467', 'ENSG00000100109', 'ENSG00000079785', 'ENSG00000088930', 'ENSG00000100462', 'ENSG00000122257', 'ENSG00000163125', 'ENSG00000143751', 'ENSG00000100461', 'ENSG00000179950', 'ENSG00000239306', 'ENSG00000155966', 'ENSG00000116350', 'ENSG00000088247', 'ENSG00000179151', 'ENSG00000076924',…	ribo_up_8h.txt	+	2	GO:0016071	mRNA metabolic process	18
42	20	2.53254	0.0476301	7.89722	0.00126917	['ENSG00000136628', 'ENSG00000130764', 'ENSG00000106105', 'ENSG00000112855', 'ENSG00000133706', 'ENSG00000113407', 'ENSG00000172053', 'ENSG00000090861', 'ENSG00000115866', 'ENSG00000134440', 'ENSG00000065427', 'ENSG00000196305', 'ENSG00000204394', 'ENSG00000170445', 'ENSG00000116120', 'ENSG00000117593', 'ENSG00000140105', 'ENSG00000110619', 'ENSG00000145982', 'ENSG00000031698']	ribo_up_8h.txt	+	0	GO:0006418	tRNA aminoacylation for protein translation	19
488	143	1.55844	0.000417781	91.7582	4.31417e-06	['ENSG00000213782', 'ENSG00000101391', 'ENSG00000123064', 'ENSG00000133706', 'ENSG00000165819', 'ENSG00000134759', 'ENSG00000039123', 'ENSG00000136937', 'ENSG00000108506', 'ENSG00000077235', 'ENSG00000107937', 'ENSG00000175467', 'ENSG00000204394', 'ENSG00000083520', 'ENSG00000167721', 'ENSG00000116120', 'ENSG00000166197', 'ENSG00000079785', 'ENSG00000088930', 'ENSG00000164338', 'ENSG00000100220',…	ribo_up_8h.txt	+	3	GO:0034660	ncRNA metabolic process	19
204	65	1.69456	0.0175931	38.3579	0.000362076	['ENSG00000091140', 'ENSG00000133943', 'ENSG00000131844', 'ENSG00000133706', 'ENSG00000177000', 'ENSG00000137944', 'ENSG00000204394', 'ENSG00000116761', 'ENSG00000119689', 'ENSG00000116120', 'ENSG00000059573', 'ENSG00000159131', 'ENSG00000084774', 'ENSG00000125166', 'ENSG00000110619', 'ENSG00000081181', 'ENSG00000198380', 'ENSG00000136628', 'ENSG00000108578', 'ENSG00000130764', 'ENSG00000128683',…	ribo_up_8h.txt	+	3	GO:0006520	amino acid metabolic process	19
42	20	2.53254	0.0475014	7.89722	0.00126917	['ENSG00000133789', 'ENSG00000050405', 'ENSG00000128641', 'ENSG00000111859', 'ENSG00000072110', 'ENSG00000197122', 'ENSG00000107438', 'ENSG00000151491', 'ENSG00000139734', 'ENSG00000136167', 'ENSG00000159840', 'ENSG00000177425', 'ENSG00000157764', 'ENSG00000175866', 'ENSG00000166598', 'ENSG00000120756', 'ENSG00000120899', 'ENSG00000092820', 'ENSG00000277443', 'ENSG00000087274']	ribo_up_8h.txt	+	0	GO:0051017	actin filament bundle assembly	20
1796	405	1.19929	0.0195938	337.7	0.000411741	['ENSG00000009307', 'ENSG00000198901', 'ENSG00000079785', 'ENSG00000100347', 'ENSG00000100462', 'ENSG00000147677', 'ENSG00000113648', 'ENSG00000239306', 'ENSG00000171791', 'ENSG00000134001', 'ENSG00000103966', 'ENSG00000110497', 'ENSG00000099250', 'ENSG00000111581', 'ENSG00000007237', 'ENSG00000011405', 'ENSG00000102879', 'ENSG00000100578', 'ENSG00000151914', 'ENSG00000179151', 'ENSG00000108055',…	ribo_up_8h.txt	+	1	GO:0022607	cellular component assembly	20
2030	473	1.2392	0.000474382	381.699	5.00142e-06	['ENSG00000009307', 'ENSG00000198901', 'ENSG00000166197', 'ENSG00000079785', 'ENSG00000100347', 'ENSG00000145375', 'ENSG00000100462', 'ENSG00000058729', 'ENSG00000147677', 'ENSG00000113648', 'ENSG00000239306', 'ENSG00000171791', 'ENSG00000134001', 'ENSG00000103966', 'ENSG00000110497', 'ENSG00000099250', 'ENSG00000111581', 'ENSG00000007237', 'ENSG00000011405', 'ENSG00000102879', 'ENSG00000100578',…	ribo_up_8h.txt	+	2	GO:0044085	cellular component biogenesis	20
191	60	1.67068	0.0342602	35.9136	0.000846115	['ENSG00000133789', 'ENSG00000151491', 'ENSG00000197535', 'ENSG00000175866', 'ENSG00000204713', 'ENSG00000166598', 'ENSG00000120756', 'ENSG00000130429', 'ENSG00000092820', 'ENSG00000214274', 'ENSG00000050405', 'ENSG00000128641', 'ENSG00000155366', 'ENSG00000150275', 'ENSG00000177731', 'ENSG00000072110', 'ENSG00000197122', 'ENSG00000197321', 'ENSG00000171791', 'ENSG00000108819', 'ENSG00000155849',…	ribo_up_8h.txt	+	2	GO:0007015	actin filament organization	20
373	110	1.56841	0.00328968	70.1349	4.6086e-05	['ENSG00000133789', 'ENSG00000079819', 'ENSG00000134516', 'ENSG00000177885', 'ENSG00000151491', 'ENSG00000135046', 'ENSG00000197535', 'ENSG00000133026', 'ENSG00000132694', 'ENSG00000119401', 'ENSG00000175866', 'ENSG00000204713', 'ENSG00000166598', 'ENSG00000120756', 'ENSG00000100345', 'ENSG00000130429', 'ENSG00000128641', 'ENSG00000150275', 'ENSG00000075624', 'ENSG00000072110', 'ENSG00000197122',…	ribo_up_8h.txt	+	3	GO:0030036	actin cytoskeleton organization	20
404	117	1.54021	0.00352029	75.9638	5.10961e-05	['ENSG00000133789', 'ENSG00000079819', 'ENSG00000134516', 'ENSG00000177885', 'ENSG00000139926', 'ENSG00000151491', 'ENSG00000135046', 'ENSG00000197535', 'ENSG00000133026', 'ENSG00000132694', 'ENSG00000119401', 'ENSG00000175866', 'ENSG00000204713', 'ENSG00000166598', 'ENSG00000120756', 'ENSG00000100345', 'ENSG00000130429', 'ENSG00000128641', 'ENSG00000150275', 'ENSG00000075624', 'ENSG00000072110',…	ribo_up_8h.txt	+	4	GO:0030029	actin filament-based process	20
74	35	2.51542	0.00214238	13.9142	2.8002e-05	['ENSG00000183207', 'ENSG00000215301', 'ENSG00000104884', 'ENSG00000108469', 'ENSG00000135829', 'ENSG00000112249', 'ENSG00000073111', 'ENSG00000076003', 'ENSG00000145907', 'ENSG00000135046', 'ENSG00000132153', 'ENSG00000020922', 'ENSG00000005007', 'ENSG00000174953', 'ENSG00000196419', 'ENSG00000100888', 'ENSG00000079785', 'ENSG00000079246', 'ENSG00000107290', 'ENSG00000136492', 'ENSG00000104320',…	ribo_up_8h.txt	+	0	GO:0032508	DNA duplex unwinding	21
80	37	2.45973	0.00148955	15.0423	1.80709e-05	['ENSG00000183207', 'ENSG00000215301', 'ENSG00000104884', 'ENSG00000108469', 'ENSG00000135829', 'ENSG00000112249', 'ENSG00000073111', 'ENSG00000076003', 'ENSG00000145907', 'ENSG00000135046', 'ENSG00000132153', 'ENSG00000020922', 'ENSG00000005007', 'ENSG00000174953', 'ENSG00000196419', 'ENSG00000100888', 'ENSG00000079785', 'ENSG00000079246', 'ENSG00000107290', 'ENSG00000136492', 'ENSG00000104320',…	ribo_up_8h.txt	+	1	GO:0032392	DNA geometric change	21
88	40	2.41742	0.00111259	16.5466	1.32566e-05	['ENSG00000183207', 'ENSG00000215301', 'ENSG00000104884', 'ENSG00000108469', 'ENSG00000135829', 'ENSG00000112249', 'ENSG00000073111', 'ENSG00000131747', 'ENSG00000076003', 'ENSG00000145907', 'ENSG00000135046', 'ENSG00000132153', 'ENSG00000020922', 'ENSG00000198900', 'ENSG00000005007', 'ENSG00000077097', 'ENSG00000174953', 'ENSG00000196419', 'ENSG00000100888', 'ENSG00000079785', 'ENSG00000079246',…	ribo_up_8h.txt	+	2	GO:0071103	DNA conformation change	21
67	31	2.46072	0.00500061	12.598	7.87214e-05	['ENSG00000183207', 'ENSG00000136518', 'ENSG00000107854', 'ENSG00000135624', 'ENSG00000113812', 'ENSG00000065675', 'ENSG00000020922', 'ENSG00000174953', 'ENSG00000168036', 'ENSG00000079246', 'ENSG00000085224', 'ENSG00000120438', 'ENSG00000156261', 'ENSG00000140464', 'ENSG00000163468', 'ENSG00000104320', 'ENSG00000173273', 'ENSG00000114933', 'ENSG00000175792', 'ENSG00000150753', 'ENSG00000138668',…	ribo_up_8h.txt	+	0	GO:0032206	positive regulation of telomere maintenance	22
103	51	2.63335	1.1919e-05	19.367	8.77919e-08	['ENSG00000183207', 'ENSG00000107854', 'ENSG00000131845', 'ENSG00000113812', 'ENSG00000113810', 'ENSG00000133422', 'ENSG00000085224', 'ENSG00000120438', 'ENSG00000156261', 'ENSG00000136824', 'ENSG00000002822', 'ENSG00000113648', 'ENSG00000047410', 'ENSG00000196199', 'ENSG00000114933', 'ENSG00000175792', 'ENSG00000150753', 'ENSG00000113522', 'ENSG00000169679', 'ENSG00000134283', 'ENSG00000166848',…	ribo_up_8h.txt	+	1	GO:2001252	positive regulation of chromosome organization	22
399	117	1.55951	0.00264844	75.0236	3.53813e-05	['ENSG00000133789', 'ENSG00000073712', 'ENSG00000177885', 'ENSG00000115839', 'ENSG00000113812', 'ENSG00000113810', 'ENSG00000135046', 'ENSG00000082701', 'ENSG00000133422', 'ENSG00000175866', 'ENSG00000204713', 'ENSG00000156261', 'ENSG00000165943', 'ENSG00000136824', 'ENSG00000113648', 'ENSG00000197122', 'ENSG00000047410', 'ENSG00000110497', 'ENSG00000113522', 'ENSG00000099250', 'ENSG00000159082',…	ribo_up_8h.txt	+	2	GO:0010638	positive regulation of organelle organization	22
763	203	1.41497	0.000961255	143.466	1.09675e-05	['ENSG00000177885', 'ENSG00000115839', 'ENSG00000077238', 'ENSG00000114867', 'ENSG00000151491', 'ENSG00000196961', 'ENSG00000082701', 'ENSG00000155974', 'ENSG00000156261', 'ENSG00000113648', 'ENSG00000197122', 'ENSG00000110497', 'ENSG00000113522', 'ENSG00000099250', 'ENSG00000159082', 'ENSG00000187688', 'ENSG00000123473', 'ENSG00000087274', 'ENSG00000136518', 'ENSG00000215301', 'ENSG00000178996',…	ribo_up_8h.txt	+	3	GO:0051130	positive regulation of cellular component organization	22
261	92	1.87466	6.99964e-05	49.0756	5.91391e-07	['ENSG00000183207', 'ENSG00000107854', 'ENSG00000113812', 'ENSG00000006634', 'ENSG00000205683', 'ENSG00000097046', 'ENSG00000189079', 'ENSG00000143799', 'ENSG00000158161', 'ENSG00000141570', 'ENSG00000085224', 'ENSG00000120438', 'ENSG00000156261', 'ENSG00000146143', 'ENSG00000101596', 'ENSG00000163961', 'ENSG00000178028', 'ENSG00000075624', 'ENSG00000136504', 'ENSG00000114933', 'ENSG00000175792',…	ribo_up_8h.txt	+	1	GO:0051054	positive regulation of DNA metabolic process	22
90	41	2.42279	0.000843743	16.9226	9.5049e-06	['ENSG00000129245', 'ENSG00000126254', 'ENSG00000147274', 'ENSG00000136937', 'ENSG00000110107', 'ENSG00000104824', 'ENSG00000005007', 'ENSG00000115053', 'ENSG00000100603', 'ENSG00000119707', 'ENSG00000122692', 'ENSG00000100201', 'ENSG00000100462', 'ENSG00000084093', 'ENSG00000162775', 'ENSG00000100461', 'ENSG00000110713', 'ENSG00000179950', 'ENSG00000153187', 'ENSG00000104852', 'ENSG00000070495',…	ribo_up_8h.txt	+	0	GO:0048024	regulation of mRNA splicing, via spliceosome	23
112	52	2.46922	4.968e-05	21.0593	3.98215e-07	['ENSG00000129245', 'ENSG00000126254', 'ENSG00000147274', 'ENSG00000136937', 'ENSG00000110107', 'ENSG00000104824', 'ENSG00000006712', 'ENSG00000163166', 'ENSG00000166477', 'ENSG00000122692', 'ENSG00000100462', 'ENSG00000084093', 'ENSG00000100461', 'ENSG00000179950', 'ENSG00000153187', 'ENSG00000104852', 'ENSG00000070495', 'ENSG00000048740', 'ENSG00000157540', 'ENSG00000173933', 'ENSG00000248333',…	ribo_up_8h.txt	+	1	GO:0050684	regulation of mRNA processing	23
255	97	2.02305	2.00609e-06	47.9474	1.33276e-08	['ENSG00000092199', 'ENSG00000147274', 'ENSG00000165819', 'ENSG00000136937', 'ENSG00000104824', 'ENSG00000009307', 'ENSG00000006712', 'ENSG00000083520', 'ENSG00000166477', 'ENSG00000100462', 'ENSG00000100461', 'ENSG00000179950', 'ENSG00000048740', 'ENSG00000134644', 'ENSG00000136381', 'ENSG00000060138', 'ENSG00000171824', 'ENSG00000116350', 'ENSG00000088247', 'ENSG00000063244', 'ENSG00000163932',…	ribo_up_8h.txt	+	2	GO:1903311	regulation of mRNA metabolic process	23
53	24	2.4083	0.0319093	9.96554	0.000767317	['ENSG00000070366', 'ENSG00000153187', 'ENSG00000092199', 'ENSG00000107854', 'ENSG00000135624', 'ENSG00000197122', 'ENSG00000173273', 'ENSG00000130119', 'ENSG00000254093', 'ENSG00000065675', 'ENSG00000150753', 'ENSG00000114127', 'ENSG00000115484', 'ENSG00000140694', 'ENSG00000171824', 'ENSG00000168036', 'ENSG00000135372', 'ENSG00000079246', 'ENSG00000120438', 'ENSG00000156261', 'ENSG00000146731',…	ribo_up_8h.txt	+	0	GO:0032210	regulation of telomere maintenance via telomerase	24
60	28	2.48189	0.0100689	11.2817	0.000176686	['ENSG00000070366', 'ENSG00000092199', 'ENSG00000107854', 'ENSG00000135624', 'ENSG00000130119', 'ENSG00000254093', 'ENSG00000065675', 'ENSG00000114127', 'ENSG00000174953', 'ENSG00000143799', 'ENSG00000168036', 'ENSG00000079246', 'ENSG00000120438', 'ENSG00000156261', 'ENSG00000140464', 'ENSG00000163468', 'ENSG00000153187', 'ENSG00000197122', 'ENSG00000173273', 'ENSG00000150753', 'ENSG00000115484',…	ribo_up_8h.txt	+	1	GO:1904356	regulation of telomere maintenance via telomere lengthening	24
100	39	2.07415	0.012917	18.8029	0.000241587	['ENSG00000070366', 'ENSG00000092199', 'ENSG00000107854', 'ENSG00000135624', 'ENSG00000130119', 'ENSG00000254093', 'ENSG00000065675', 'ENSG00000114127', 'ENSG00000136997', 'ENSG00000080824', 'ENSG00000168036', 'ENSG00000079246', 'ENSG00000120899', 'ENSG00000120438', 'ENSG00000156261', 'ENSG00000140464', 'ENSG00000141510', 'ENSG00000102221', 'ENSG00000163468', 'ENSG00000153187', 'ENSG00000136504',…	ribo_up_8h.txt	+	1	GO:2000278	regulation of DNA biosynthetic process	24
83	37	2.37082	0.0028975	15.6064	3.9964e-05	['ENSG00000163939', 'ENSG00000113916', 'ENSG00000110944', 'ENSG00000136518', 'ENSG00000077238', 'ENSG00000108604', 'ENSG00000080503', 'ENSG00000135046', 'ENSG00000175467', 'ENSG00000117713', 'ENSG00000138795', 'ENSG00000159216', 'ENSG00000189079', 'ENSG00000143772', 'ENSG00000183655', 'ENSG00000132842', 'ENSG00000075624', 'ENSG00000173473', 'ENSG00000073584', 'ENSG00000139613', 'ENSG00000110497',…	ribo_up_8h.txt	+	0	GO:0045582	positive regulation of T cell differentiation	25
94	40	2.26312	0.00290439	17.6747	3.94299e-05	['ENSG00000163939', 'ENSG00000113916', 'ENSG00000110944', 'ENSG00000136518', 'ENSG00000077238', 'ENSG00000108604', 'ENSG00000080503', 'ENSG00000135046', 'ENSG00000175467', 'ENSG00000117713', 'ENSG00000138795', 'ENSG00000198846', 'ENSG00000159216', 'ENSG00000189079', 'ENSG00000196419', 'ENSG00000101974', 'ENSG00000143772', 'ENSG00000183655', 'ENSG00000132842', 'ENSG00000075624', 'ENSG00000173473',…	ribo_up_8h.txt	+	1	GO:0045621	positive regulation of lymphocyte differentiation	25
145	51	1.87058	0.0125968	27.2642	0.000231961	['ENSG00000110944', 'ENSG00000077238', 'ENSG00000165819', 'ENSG00000111679', 'ENSG00000135046', 'ENSG00000175467', 'ENSG00000171223', 'ENSG00000138795', 'ENSG00000159216', 'ENSG00000189079', 'ENSG00000183655', 'ENSG00000075624', 'ENSG00000139613', 'ENSG00000110497', 'ENSG00000020633', 'ENSG00000198805', 'ENSG00000148516', 'ENSG00000143507', 'ENSG00000125657', 'ENSG00000124766', 'ENSG00000108175',…	ribo_up_8h.txt	+	2	GO:0045619	regulation of lymphocyte differentiation	25
211	72	1.81478	0.00188348	39.6741	2.4074e-05	['ENSG00000110944', 'ENSG00000077238', 'ENSG00000165819', 'ENSG00000111679', 'ENSG00000135046', 'ENSG00000175467', 'ENSG00000171223', 'ENSG00000114861', 'ENSG00000138795', 'ENSG00000159216', 'ENSG00000154127', 'ENSG00000189079', 'ENSG00000183655', 'ENSG00000075624', 'ENSG00000173334', 'ENSG00000139613', 'ENSG00000110497', 'ENSG00000170345', 'ENSG00000169071', 'ENSG00000020633', 'ENSG00000198805',…	ribo_up_8h.txt	+	3	GO:1902105	regulation of leukocyte differentiation	25
273	91	1.77278	0.000510599	51.332	5.42014e-06	['ENSG00000110944', 'ENSG00000156983', 'ENSG00000134954', 'ENSG00000077238', 'ENSG00000165819', 'ENSG00000111679', 'ENSG00000135046', 'ENSG00000006712', 'ENSG00000175467', 'ENSG00000171223', 'ENSG00000114861', 'ENSG00000138795', 'ENSG00000159216', 'ENSG00000154127', 'ENSG00000113013', 'ENSG00000083168', 'ENSG00000189079', 'ENSG00000143995', 'ENSG00000168610', 'ENSG00000143437', 'ENSG00000166477',…	ribo_up_8h.txt	+	4	GO:1903706	regulation of hemopoiesis	25
848	235	1.47383	1.51575e-05	159.449	1.13835e-07	['ENSG00000110944', 'ENSG00000070961', 'ENSG00000077238', 'ENSG00000169220', 'ENSG00000006712', 'ENSG00000175467', 'ENSG00000114861', 'ENSG00000119401', 'ENSG00000189079', 'ENSG00000143995', 'ENSG00000089902', 'ENSG00000185033', 'ENSG00000121966', 'ENSG00000100462', 'ENSG00000183655', 'ENSG00000075624', 'ENSG00000113648', 'ENSG00000110497', 'ENSG00000170345', 'ENSG00000099250', 'ENSG00000116478',…	ribo_up_8h.txt	+	5	GO:2000026	regulation of multicellular organismal development	25
1743	424	1.29373	5.03772e-05	327.735	4.11079e-07	['ENSG00000070961', 'ENSG00000077238', 'ENSG00000169220', 'ENSG00000082701', 'ENSG00000114861', 'ENSG00000136536', 'ENSG00000189079', 'ENSG00000079785', 'ENSG00000100105', 'ENSG00000055332', 'ENSG00000107099', 'ENSG00000100462', 'ENSG00000183655', 'ENSG00000184988', 'ENSG00000025800', 'ENSG00000113648', 'ENSG00000171791', 'ENSG00000110497', 'ENSG00000170345', 'ENSG00000099250', 'ENSG00000135334',…	ribo_up_8h.txt	+	6	GO:0051239	regulation of multicellular organismal process	25
1543	404	1.39248	1.03566e-07	290.129	5.4595e-10	['ENSG00000070961', 'ENSG00000077238', 'ENSG00000114867', 'ENSG00000169220', 'ENSG00000082701', 'ENSG00000114861', 'ENSG00000133026', 'ENSG00000189079', 'ENSG00000055332', 'ENSG00000100345', 'ENSG00000100462', 'ENSG00000183655', 'ENSG00000113648', 'ENSG00000171791', 'ENSG00000170581', 'ENSG00000069869', 'ENSG00000110497', 'ENSG00000170345', 'ENSG00000099250', 'ENSG00000170468', 'ENSG00000135334',…	ribo_up_8h.txt	+	6	GO:0050793	regulation of developmental process	25
943	235	1.32535	0.00536647	177.311	8.60309e-05	['ENSG00000110944', 'ENSG00000151012', 'ENSG00000177885', 'ENSG00000077238', 'ENSG00000099942', 'ENSG00000137628', 'ENSG00000043462', 'ENSG00000006712', 'ENSG00000175467', 'ENSG00000114861', 'ENSG00000136536', 'ENSG00000152223', 'ENSG00000189079', 'ENSG00000143995', 'ENSG00000089902', 'ENSG00000079785', 'ENSG00000100105', 'ENSG00000055332', 'ENSG00000107099', 'ENSG00000183655', 'ENSG00000081181',…	ribo_up_8h.txt	+	5	GO:0002682	regulation of immune system process	25
533	158	1.57654	9.10832e-05	100.22	7.76127e-07	['ENSG00000110944', 'ENSG00000077238', 'ENSG00000165819', 'ENSG00000169220', 'ENSG00000135046', 'ENSG00000006712', 'ENSG00000175467', 'ENSG00000082701', 'ENSG00000114861', 'ENSG00000138795', 'ENSG00000119401', 'ENSG00000154127', 'ENSG00000175866', 'ENSG00000113013', 'ENSG00000116641', 'ENSG00000189079', 'ENSG00000143995', 'ENSG00000166477', 'ENSG00000089902', 'ENSG00000153707', 'ENSG00000185033',…	ribo_up_8h.txt	+	5	GO:0060284	regulation of cell development	25
948	255	1.43056	3.51076e-05	178.252	2.78874e-07	['ENSG00000110944', 'ENSG00000077238', 'ENSG00000114867', 'ENSG00000169220', 'ENSG00000006712', 'ENSG00000175467', 'ENSG00000082701', 'ENSG00000114861', 'ENSG00000119401', 'ENSG00000189079', 'ENSG00000143995', 'ENSG00000186480', 'ENSG00000089902', 'ENSG00000185033', 'ENSG00000121966', 'ENSG00000055332', 'ENSG00000100462', 'ENSG00000183655', 'ENSG00000075624', 'ENSG00000113648', 'ENSG00000127152',…	ribo_up_8h.txt	+	6	GO:0045595	regulation of cell differentiation	25
129	54	2.22628	0.000321979	24.2558	3.02262e-06	['ENSG00000110944', 'ENSG00000077238', 'ENSG00000135046', 'ENSG00000175467', 'ENSG00000138795', 'ENSG00000159216', 'ENSG00000189079', 'ENSG00000183655', 'ENSG00000075624', 'ENSG00000173334', 'ENSG00000139613', 'ENSG00000110497', 'ENSG00000170345', 'ENSG00000169071', 'ENSG00000020633', 'ENSG00000198805', 'ENSG00000100813', 'ENSG00000137275', 'ENSG00000143507', 'ENSG00000125657', 'ENSG00000124766',…	ribo_up_8h.txt	+	2	GO:1902107	positive regulation of leukocyte differentiation	25
129	54	2.22628	0.000319521	24.2558	3.02262e-06	['ENSG00000110944', 'ENSG00000077238', 'ENSG00000135046', 'ENSG00000175467', 'ENSG00000138795', 'ENSG00000159216', 'ENSG00000189079', 'ENSG00000183655', 'ENSG00000075624', 'ENSG00000173334', 'ENSG00000139613', 'ENSG00000110497', 'ENSG00000170345', 'ENSG00000169071', 'ENSG00000020633', 'ENSG00000198805', 'ENSG00000100813', 'ENSG00000137275', 'ENSG00000143507', 'ENSG00000125657', 'ENSG00000124766',…	ribo_up_8h.txt	+	3	GO:1903708	positive regulation of hemopoiesis	25
949	254	1.42345	5.25351e-05	178.44	4.32481e-07	['ENSG00000110944', 'ENSG00000070961', 'ENSG00000077238', 'ENSG00000169220', 'ENSG00000175467', 'ENSG00000116127', 'ENSG00000114861', 'ENSG00000119401', 'ENSG00000189079', 'ENSG00000079785', 'ENSG00000120756', 'ENSG00000121966', 'ENSG00000055332', 'ENSG00000107099', 'ENSG00000100462', 'ENSG00000183655', 'ENSG00000184988', 'ENSG00000025800', 'ENSG00000075624', 'ENSG00000113648', 'ENSG00000197122',…	ribo_up_8h.txt	+	4	GO:0051240	positive regulation of multicellular organismal process	25
590	164	1.47831	0.00104489	110.937	1.21482e-05	['ENSG00000133789', 'ENSG00000110944', 'ENSG00000177885', 'ENSG00000077238', 'ENSG00000099942', 'ENSG00000137628', 'ENSG00000141968', 'ENSG00000043462', 'ENSG00000135046', 'ENSG00000175467', 'ENSG00000114861', 'ENSG00000138795', 'ENSG00000152223', 'ENSG00000189079', 'ENSG00000079785', 'ENSG00000119927', 'ENSG00000160255', 'ENSG00000107099', 'ENSG00000183655', 'ENSG00000131378', 'ENSG00000075624',…	ribo_up_8h.txt	+	4	GO:0002684	positive regulation of immune system process	25
289	96	1.76664	0.000359465	54.3404	3.50431e-06	['ENSG00000110944', 'ENSG00000077238', 'ENSG00000244405', 'ENSG00000169220', 'ENSG00000135046', 'ENSG00000175467', 'ENSG00000138795', 'ENSG00000159216', 'ENSG00000173402', 'ENSG00000119401', 'ENSG00000175866', 'ENSG00000189079', 'ENSG00000007168', 'ENSG00000153707', 'ENSG00000121966', 'ENSG00000100462', 'ENSG00000183655', 'ENSG00000087087', 'ENSG00000078618', 'ENSG00000196591', 'ENSG00000075624',…	ribo_up_8h.txt	+	4	GO:0010720	positive regulation of cell development	25
512	150	1.5581	0.000268813	96.2709	2.46528e-06	['ENSG00000110944', 'ENSG00000124151', 'ENSG00000073712', 'ENSG00000077238', 'ENSG00000114867', 'ENSG00000169220', 'ENSG00000135046', 'ENSG00000175467', 'ENSG00000114346', 'ENSG00000082701', 'ENSG00000138795', 'ENSG00000119401', 'ENSG00000175866', 'ENSG00000189079', 'ENSG00000116761', 'ENSG00000089902', 'ENSG00000153707', 'ENSG00000121966', 'ENSG00000100462', 'ENSG00000183655', 'ENSG00000095739',…	ribo_up_8h.txt	+	5	GO:0045597	positive regulation of cell differentiation	25
796	223	1.48993	1.71285e-05	149.671	1.31111e-07	['ENSG00000110944', 'ENSG00000070961', 'ENSG00000077238', 'ENSG00000114867', 'ENSG00000169220', 'ENSG00000175467', 'ENSG00000082701', 'ENSG00000119401', 'ENSG00000155974', 'ENSG00000189079', 'ENSG00000089902', 'ENSG00000120756', 'ENSG00000121966', 'ENSG00000100462', 'ENSG00000183655', 'ENSG00000075624', 'ENSG00000113648', 'ENSG00000197122', 'ENSG00000171791', 'ENSG00000110497', 'ENSG00000170345',…	ribo_up_8h.txt	+	6	GO:0051094	positive regulation of developmental process	25
215	67	1.65734	0.0226063	40.4263	0.000496268	['ENSG00000110944', 'ENSG00000077238', 'ENSG00000141968', 'ENSG00000111679', 'ENSG00000135046', 'ENSG00000175467', 'ENSG00000138795', 'ENSG00000159216', 'ENSG00000189079', 'ENSG00000119927', 'ENSG00000107099', 'ENSG00000183655', 'ENSG00000182866', 'ENSG00000075624', 'ENSG00000197122', 'ENSG00000196352', 'ENSG00000171791', 'ENSG00000139613', 'ENSG00000110497', 'ENSG00000176208', 'ENSG00000020633',…	ribo_up_8h.txt	+	2	GO:0051251	positive regulation of lymphocyte activation	25
224	70	1.66198	0.0172915	42.1185	0.000349625	['ENSG00000110944', 'ENSG00000077238', 'ENSG00000141968', 'ENSG00000111679', 'ENSG00000135046', 'ENSG00000175467', 'ENSG00000138795', 'ENSG00000159216', 'ENSG00000189079', 'ENSG00000119927', 'ENSG00000107099', 'ENSG00000183655', 'ENSG00000182866', 'ENSG00000075624', 'ENSG00000197122', 'ENSG00000196352', 'ENSG00000171791', 'ENSG00000139613', 'ENSG00000110497', 'ENSG00000065427', 'ENSG00000176208',…	ribo_up_8h.txt	+	3	GO:0002696	positive regulation of leukocyte activation	25
233	72	1.64343	0.0167603	43.8108	0.000336464	['ENSG00000110944', 'ENSG00000077238', 'ENSG00000141968', 'ENSG00000111679', 'ENSG00000135046', 'ENSG00000175467', 'ENSG00000138795', 'ENSG00000159216', 'ENSG00000189079', 'ENSG00000119927', 'ENSG00000107099', 'ENSG00000183655', 'ENSG00000182866', 'ENSG00000075624', 'ENSG00000197122', 'ENSG00000196352', 'ENSG00000171791', 'ENSG00000139613', 'ENSG00000110497', 'ENSG00000065427', 'ENSG00000176208',…	ribo_up_8h.txt	+	4	GO:0050867	positive regulation of cell activation	25
162	58	1.90409	0.00364045	30.4607	5.3366e-05	['ENSG00000110944', 'ENSG00000077238', 'ENSG00000141968', 'ENSG00000111679', 'ENSG00000135046', 'ENSG00000175467', 'ENSG00000138795', 'ENSG00000159216', 'ENSG00000189079', 'ENSG00000119927', 'ENSG00000107099', 'ENSG00000183655', 'ENSG00000182866', 'ENSG00000075624', 'ENSG00000197122', 'ENSG00000196352', 'ENSG00000139613', 'ENSG00000110497', 'ENSG00000020633', 'ENSG00000198805', 'ENSG00000102879',…	ribo_up_8h.txt	+	1	GO:0050870	positive regulation of T cell activation	25
176	62	1.8735	0.00332193	33.0931	4.70175e-05	['ENSG00000110944', 'ENSG00000134954', 'ENSG00000077238', 'ENSG00000141968', 'ENSG00000111679', 'ENSG00000135046', 'ENSG00000175467', 'ENSG00000138795', 'ENSG00000159216', 'ENSG00000189079', 'ENSG00000119927', 'ENSG00000160255', 'ENSG00000107099', 'ENSG00000183655', 'ENSG00000182866', 'ENSG00000075624', 'ENSG00000197122', 'ENSG00000196352', 'ENSG00000139613', 'ENSG00000110497', 'ENSG00000102908',…	ribo_up_8h.txt	+	2	GO:1903039	positive regulation of leukocyte cell-cell adhesion	25
232	74	1.69636	0.00769068	43.6228	0.00013051	['ENSG00000110944', 'ENSG00000134954', 'ENSG00000077238', 'ENSG00000141968', 'ENSG00000111679', 'ENSG00000135046', 'ENSG00000175467', 'ENSG00000114423', 'ENSG00000138795', 'ENSG00000136536', 'ENSG00000159216', 'ENSG00000189079', 'ENSG00000119927', 'ENSG00000160255', 'ENSG00000107099', 'ENSG00000183655', 'ENSG00000081181', 'ENSG00000182866', 'ENSG00000075624', 'ENSG00000002822', 'ENSG00000197122',…	ribo_up_8h.txt	+	3	GO:1903037	regulation of leukocyte cell-cell adhesion	25
290	90	1.65051	0.00400664	54.5284	5.9602e-05	['ENSG00000133789', 'ENSG00000110944', 'ENSG00000134954', 'ENSG00000077238', 'ENSG00000165819', 'ENSG00000141968', 'ENSG00000111679', 'ENSG00000135046', 'ENSG00000107937', 'ENSG00000175467', 'ENSG00000114423', 'ENSG00000138795', 'ENSG00000136536', 'ENSG00000159216', 'ENSG00000154127', 'ENSG00000189079', 'ENSG00000119927', 'ENSG00000160255', 'ENSG00000107099', 'ENSG00000183655', 'ENSG00000081181',…	ribo_up_8h.txt	+	4	GO:0022407	regulation of cell-cell adhesion	25
473	145	1.63035	5.47954e-05	88.9378	4.55046e-07	['ENSG00000133789', 'ENSG00000110944', 'ENSG00000073712', 'ENSG00000077238', 'ENSG00000099942', 'ENSG00000165819', 'ENSG00000141968', 'ENSG00000154803', 'ENSG00000135046', 'ENSG00000107937', 'ENSG00000175467', 'ENSG00000082701', 'ENSG00000138795', 'ENSG00000136536', 'ENSG00000154127', 'ENSG00000189079', 'ENSG00000121966', 'ENSG00000119927', 'ENSG00000160255', 'ENSG00000107099', 'ENSG00000183655',…	ribo_up_8h.txt	+	5	GO:0030155	regulation of cell adhesion	25
199	66	1.76387	0.00710111	37.4178	0.000117429	['ENSG00000110944', 'ENSG00000134954', 'ENSG00000077238', 'ENSG00000141968', 'ENSG00000111679', 'ENSG00000135046', 'ENSG00000175467', 'ENSG00000138795', 'ENSG00000159216', 'ENSG00000189079', 'ENSG00000119927', 'ENSG00000160255', 'ENSG00000107099', 'ENSG00000183655', 'ENSG00000162434', 'ENSG00000182866', 'ENSG00000075945', 'ENSG00000075624', 'ENSG00000197122', 'ENSG00000196352', 'ENSG00000139613',…	ribo_up_8h.txt	+	3	GO:0022409	positive regulation of cell-cell adhesion	25
296	92	1.65299	0.00290832	55.6566	3.96933e-05	['ENSG00000110944', 'ENSG00000096872', 'ENSG00000073712', 'ENSG00000134954', 'ENSG00000071054', 'ENSG00000077238', 'ENSG00000099942', 'ENSG00000141968', 'ENSG00000111679', 'ENSG00000154803', 'ENSG00000135046', 'ENSG00000175467', 'ENSG00000082701', 'ENSG00000138795', 'ENSG00000159216', 'ENSG00000150760', 'ENSG00000173801', 'ENSG00000173402', 'ENSG00000189079', 'ENSG00000102606', 'ENSG00000119927',…	ribo_up_8h.txt	+	4	GO:0045785	positive regulation of cell adhesion	25
239	76	1.69118	0.00708715	44.939	0.00011771	['ENSG00000110944', 'ENSG00000077238', 'ENSG00000165819', 'ENSG00000141968', 'ENSG00000111679', 'ENSG00000135046', 'ENSG00000175467', 'ENSG00000114423', 'ENSG00000171223', 'ENSG00000138795', 'ENSG00000136536', 'ENSG00000159216', 'ENSG00000189079', 'ENSG00000119927', 'ENSG00000107099', 'ENSG00000183655', 'ENSG00000081181', 'ENSG00000182866', 'ENSG00000075624', 'ENSG00000002822', 'ENSG00000197122',…	ribo_up_8h.txt	+	2	GO:0050863	regulation of T cell activation	25
125	48	2.04224	0.00385458	23.5036	5.67832e-05	['ENSG00000163939', 'ENSG00000113916', 'ENSG00000156127', 'ENSG00000110944', 'ENSG00000136518', 'ENSG00000077238', 'ENSG00000165819', 'ENSG00000108604', 'ENSG00000080503', 'ENSG00000135046', 'ENSG00000204252', 'ENSG00000175467', 'ENSG00000171223', 'ENSG00000117713', 'ENSG00000135144', 'ENSG00000138795', 'ENSG00000198846', 'ENSG00000159216', 'ENSG00000189079', 'ENSG00000143772', 'ENSG00000183655',…	ribo_up_8h.txt	+	1	GO:0045580	regulation of T cell differentiation	25
63	27	2.27928	0.0291059	11.8458	0.000689393	['ENSG00000110944', 'ENSG00000111859', 'ENSG00000134954', 'ENSG00000180353', 'ENSG00000138814', 'ENSG00000112305', 'ENSG00000115415', 'ENSG00000154229', 'ENSG00000138795', 'ENSG00000159216', 'ENSG00000112062', 'ENSG00000168610', 'ENSG00000143437', 'ENSG00000089902', 'ENSG00000134250', 'ENSG00000100644', 'ENSG00000100425', 'ENSG00000143575', 'ENSG00000173334', 'ENSG00000170345', 'ENSG00000169071',…	ribo_up_8h.txt	+	0	GO:0045639	positive regulation of myeloid cell differentiation	26
77	33	2.27928	0.0102293	14.4782	0.000182456	['ENSG00000092199', 'ENSG00000126254', 'ENSG00000089280', 'ENSG00000135829', 'ENSG00000147274', 'ENSG00000183508', 'ENSG00000009307', 'ENSG00000119720', 'ENSG00000112062', 'ENSG00000141232', 'ENSG00000138376', 'ENSG00000100722', 'ENSG00000070756', 'ENSG00000153187', 'ENSG00000135316', 'ENSG00000184708', 'ENSG00000270647', 'ENSG00000157540', 'ENSG00000138668', 'ENSG00000155506', 'ENSG00000177733',…	ribo_up_8h.txt	+	0	GO:1903312	negative regulation of mRNA metabolic process	27
1035	280	1.43877	5.53221e-06	194.61	3.955e-08	['ENSG00000092199', 'ENSG00000197256', 'ENSG00000104824', 'ENSG00000009307', 'ENSG00000006712', 'ENSG00000114861', 'ENSG00000112200', 'ENSG00000089902', 'ENSG00000141570', 'ENSG00000100105', 'ENSG00000276043', 'ENSG00000100462', 'ENSG00000106443', 'ENSG00000196152', 'ENSG00000113648', 'ENSG00000069869', 'ENSG00000115942', 'ENSG00000119772', 'ENSG00000116478', 'ENSG00000170468', 'ENSG00000135334',…	ribo_up_8h.txt	+	1	GO:0051253	negative regulation of RNA metabolic process	27
88	37	2.23611	0.00628493	16.5466	0.00010257	['ENSG00000137807', 'ENSG00000108424', 'ENSG00000072501', 'ENSG00000130479', 'ENSG00000163539', 'ENSG00000165280', 'ENSG00000064102', 'ENSG00000080986', 'ENSG00000047849', 'ENSG00000134057', 'ENSG00000112742', 'ENSG00000198901', 'ENSG00000131462', 'ENSG00000117399', 'ENSG00000010244', 'ENSG00000013810', 'ENSG00000166851', 'ENSG00000134690', 'ENSG00000087586', 'ENSG00000101972', 'ENSG00000161800',…	ribo_up_8h.txt	+	0	GO:0007052	mitotic spindle organization	28
118	46	2.07325	0.00391874	22.1874	5.80114e-05	['ENSG00000137807', 'ENSG00000108424', 'ENSG00000072501', 'ENSG00000130479', 'ENSG00000163539', 'ENSG00000137804', 'ENSG00000165280', 'ENSG00000064102', 'ENSG00000136158', 'ENSG00000080986', 'ENSG00000047849', 'ENSG00000134057', 'ENSG00000112742', 'ENSG00000170312', 'ENSG00000198901', 'ENSG00000131462', 'ENSG00000086827', 'ENSG00000117399', 'ENSG00000010244', 'ENSG00000013810', 'ENSG00000166851',…	ribo_up_8h.txt	+	1	GO:1902850	microtubule cytoskeleton organization involved in mitosis	28
466	155	1.76897	3.20442e-07	87.6216	1.89748e-09	['ENSG00000075218', 'ENSG00000108469', 'ENSG00000072501', 'ENSG00000151491', 'ENSG00000254093', 'ENSG00000112685', 'ENSG00000113810', 'ENSG00000214517', 'ENSG00000114346', 'ENSG00000198901', 'ENSG00000133026', 'ENSG00000154767', 'ENSG00000100749', 'ENSG00000013810', 'ENSG00000142945', 'ENSG00000177084', 'ENSG00000094804', 'ENSG00000143476', 'ENSG00000143751', 'ENSG00000136824', 'ENSG00000047410',…	ribo_up_8h.txt	+	2	GO:1903047	mitotic cell cycle process	28
533	177	1.76612	2.64671e-08	100.22	1.26143e-10	['ENSG00000075218', 'ENSG00000108469', 'ENSG00000072501', 'ENSG00000151491', 'ENSG00000254093', 'ENSG00000169220', 'ENSG00000112685', 'ENSG00000113810', 'ENSG00000214517', 'ENSG00000114346', 'ENSG00000198901', 'ENSG00000171148', 'ENSG00000133026', 'ENSG00000154767', 'ENSG00000100749', 'ENSG00000013810', 'ENSG00000166197', 'ENSG00000127824', 'ENSG00000142945', 'ENSG00000177084', 'ENSG00000094804',…	ribo_up_8h.txt	+	3	GO:0000278	mitotic cell cycle	28
85	35	2.1899	0.0118465	15.9825	0.000213867	['ENSG00000092199', 'ENSG00000068024', 'ENSG00000135829', 'ENSG00000147274', 'ENSG00000197157', 'ENSG00000107937', 'ENSG00000167460', 'ENSG00000171223', 'ENSG00000138795', 'ENSG00000196305', 'ENSG00000144028', 'ENSG00000112062', 'ENSG00000018408', 'ENSG00000168036', 'ENSG00000185432', 'ENSG00000125844', 'ENSG00000108588', 'ENSG00000110955', 'ENSG00000105202', 'ENSG00000153187', 'ENSG00000171490',…	ribo_up_8h.txt	+	0	GO:0001649	osteoblast differentiation	29
2101	517	1.3087	4.43364e-07	395.049	2.7214e-09	['ENSG00000160888', 'ENSG00000139926', 'ENSG00000077238', 'ENSG00000114867', 'ENSG00000082701', 'ENSG00000197930', 'ENSG00000114861', 'ENSG00000166197', 'ENSG00000100105', 'ENSG00000100345', 'ENSG00000100344', 'ENSG00000145375', 'ENSG00000092621', 'ENSG00000171791', 'ENSG00000069869', 'ENSG00000110497', 'ENSG00000171310', 'ENSG00000170345', 'ENSG00000099250', 'ENSG00000007237', 'ENSG00000148516',…	ribo_up_8h.txt	+	1	GO:0030154	cell differentiation	29
2103	519	1.31251	2.83258e-07	395.425	1.61593e-09	['ENSG00000160888', 'ENSG00000139926', 'ENSG00000077238', 'ENSG00000114867', 'ENSG00000082701', 'ENSG00000197930', 'ENSG00000114861', 'ENSG00000166197', 'ENSG00000100105', 'ENSG00000100345', 'ENSG00000100344', 'ENSG00000145375', 'ENSG00000092621', 'ENSG00000171791', 'ENSG00000069869', 'ENSG00000110497', 'ENSG00000171310', 'ENSG00000170345', 'ENSG00000099250', 'ENSG00000007237', 'ENSG00000148516',…	ribo_up_8h.txt	+	2	GO:0048869	cellular developmental process	29
3383	799	1.25609	2.09137e-09	636.103	8.15526e-12	['ENSG00000115839', 'ENSG00000160888', 'ENSG00000077238', 'ENSG00000009307', 'ENSG00000197930', 'ENSG00000189079', 'ENSG00000013810', 'ENSG00000100109', 'ENSG00000166197', 'ENSG00000100105', 'ENSG00000100345', 'ENSG00000156140', 'ENSG00000177084', 'ENSG00000100344', 'ENSG00000092621', 'ENSG00000171791', 'ENSG00000143061', 'ENSG00000169231', 'ENSG00000069869', 'ENSG00000171310', 'ENSG00000099250',…	ribo_up_8h.txt	+	3	GO:0032502	developmental process	29
3528	796	1.19994	4.91479e-06	663.367	3.47811e-08	['ENSG00000115839', 'ENSG00000160888', 'ENSG00000077238', 'ENSG00000043462', 'ENSG00000169220', 'ENSG00000009307', 'ENSG00000189079', 'ENSG00000013810', 'ENSG00000166197', 'ENSG00000100105', 'ENSG00000100345', 'ENSG00000156140', 'ENSG00000177084', 'ENSG00000025800', 'ENSG00000092621', 'ENSG00000171791', 'ENSG00000143061', 'ENSG00000169231', 'ENSG00000171793', 'ENSG00000069869', 'ENSG00000171310',…	ribo_up_8h.txt	+	2	GO:0032501	multicellular organismal process	29
85	35	2.1899	0.0117993	15.9825	0.000213867	['ENSG00000163939', 'ENSG00000136518', 'ENSG00000108604', 'ENSG00000205683', 'ENSG00000080986', 'ENSG00000080503', 'ENSG00000134057', 'ENSG00000117713', 'ENSG00000112742', 'ENSG00000086827', 'ENSG00000189079', 'ENSG00000117399', 'ENSG00000010244', 'ENSG00000166851', 'ENSG00000134690', 'ENSG00000058729', 'ENSG00000094804', 'ENSG00000164754', 'ENSG00000075624', 'ENSG00000002822', 'ENSG00000156970',…	ribo_up_8h.txt	+	0	GO:0030071	regulation of mitotic metaphase/anaphase transition	30
86	35	2.16443	0.0127997	16.1705	0.000237545	['ENSG00000163939', 'ENSG00000136518', 'ENSG00000108604', 'ENSG00000205683', 'ENSG00000080986', 'ENSG00000080503', 'ENSG00000134057', 'ENSG00000117713', 'ENSG00000112742', 'ENSG00000086827', 'ENSG00000189079', 'ENSG00000117399', 'ENSG00000010244', 'ENSG00000166851', 'ENSG00000134690', 'ENSG00000058729', 'ENSG00000094804', 'ENSG00000164754', 'ENSG00000075624', 'ENSG00000002822', 'ENSG00000156970',…	ribo_up_8h.txt	+	1	GO:1902099	regulation of metaphase/anaphase transition of cell cycle	30
375	117	1.65932	0.000313446	70.5109	2.91988e-06	['ENSG00000075218', 'ENSG00000114867', 'ENSG00000197256', 'ENSG00000135046', 'ENSG00000006712', 'ENSG00000154767', 'ENSG00000189079', 'ENSG00000167325', 'ENSG00000164053', 'ENSG00000136492', 'ENSG00000058729', 'ENSG00000094804', 'ENSG00000143476', 'ENSG00000143751', 'ENSG00000129696', 'ENSG00000075624', 'ENSG00000113648', 'ENSG00000047410', 'ENSG00000171791', 'ENSG00000110497', 'ENSG00000113522',…	ribo_up_8h.txt	+	2	GO:1901987	regulation of cell cycle phase transition	30
596	183	1.63298	1.46854e-06	112.065	9.65025e-09	['ENSG00000075218', 'ENSG00000114867', 'ENSG00000197256', 'ENSG00000154803', 'ENSG00000113810', 'ENSG00000135046', 'ENSG00000006712', 'ENSG00000114346', 'ENSG00000116127', 'ENSG00000138795', 'ENSG00000198901', 'ENSG00000154767', 'ENSG00000189079', 'ENSG00000167325', 'ENSG00000013810', 'ENSG00000164053', 'ENSG00000136492', 'ENSG00000142945', 'ENSG00000100462', 'ENSG00000058729', 'ENSG00000141577',…	ribo_up_8h.txt	+	3	GO:0010564	regulation of cell cycle process	30
894	248	1.47533	6.10997e-06	168.098	4.41216e-08	['ENSG00000114867', 'ENSG00000197256', 'ENSG00000006712', 'ENSG00000116127', 'ENSG00000198901', 'ENSG00000154767', 'ENSG00000119401', 'ENSG00000189079', 'ENSG00000013810', 'ENSG00000143514', 'ENSG00000100462', 'ENSG00000058729', 'ENSG00000141577', 'ENSG00000094804', 'ENSG00000143751', 'ENSG00000129696', 'ENSG00000075624', 'ENSG00000113648', 'ENSG00000239306', 'ENSG00000171791', 'ENSG00000110497',…	ribo_up_8h.txt	+	4	GO:0051726	regulation of cell cycle	30
98	38	2.06221	0.0164855	18.4269	0.000328566	['ENSG00000163939', 'ENSG00000136518', 'ENSG00000108604', 'ENSG00000205683', 'ENSG00000080986', 'ENSG00000080503', 'ENSG00000134057', 'ENSG00000117713', 'ENSG00000112742', 'ENSG00000170312', 'ENSG00000086827', 'ENSG00000189079', 'ENSG00000117399', 'ENSG00000010244', 'ENSG00000013810', 'ENSG00000166851', 'ENSG00000134690', 'ENSG00000058729', 'ENSG00000094804', 'ENSG00000164754', 'ENSG00000153187',…	ribo_up_8h.txt	+	2	GO:0033045	regulation of sister chromatid segregation	30
120	50	2.21597	0.000609173	22.5635	6.64248e-06	['ENSG00000205683', 'ENSG00000113810', 'ENSG00000086827', 'ENSG00000189079', 'ENSG00000013810', 'ENSG00000184661', 'ENSG00000142945', 'ENSG00000058729', 'ENSG00000094804', 'ENSG00000153187', 'ENSG00000136824', 'ENSG00000075624', 'ENSG00000002822', 'ENSG00000156970', 'ENSG00000047410', 'ENSG00000139613', 'ENSG00000196510', 'ENSG00000134644', 'ENSG00000169679', 'ENSG00000144635', 'ENSG00000126787',…	ribo_up_8h.txt	+	3	GO:0051983	regulation of chromosome segregation	30
291	91	1.66312	0.00263585	54.7165	3.50228e-05	['ENSG00000075218', 'ENSG00000114867', 'ENSG00000118193', 'ENSG00000197256', 'ENSG00000111679', 'ENSG00000205683', 'ENSG00000020426', 'ENSG00000135046', 'ENSG00000097046', 'ENSG00000158402', 'ENSG00000154767', 'ENSG00000086827', 'ENSG00000119203', 'ENSG00000189079', 'ENSG00000167325', 'ENSG00000149930', 'ENSG00000058729', 'ENSG00000094804', 'ENSG00000143476', 'ENSG00000143751', 'ENSG00000075624',…	ribo_up_8h.txt	+	1	GO:1901990	regulation of mitotic cell cycle phase transition	30
421	118	1.49065	0.0101617	79.1603	0.000180515	['ENSG00000075218', 'ENSG00000114867', 'ENSG00000197256', 'ENSG00000135046', 'ENSG00000154767', 'ENSG00000189079', 'ENSG00000167325', 'ENSG00000100462', 'ENSG00000058729', 'ENSG00000094804', 'ENSG00000143476', 'ENSG00000143751', 'ENSG00000131931', 'ENSG00000075624', 'ENSG00000047410', 'ENSG00000171791', 'ENSG00000110497', 'ENSG00000113522', 'ENSG00000132466', 'ENSG00000176208', 'ENSG00000143624',…	ribo_up_8h.txt	+	2	GO:0007346	regulation of mitotic cell cycle	30
73	30	2.18561	0.0257975	13.7261	0.000590542	['ENSG00000113758', 'ENSG00000118193', 'ENSG00000168172', 'ENSG00000044115', 'ENSG00000138795', 'ENSG00000133961', 'ENSG00000158864', 'ENSG00000116641', 'ENSG00000166333', 'ENSG00000116584', 'ENSG00000167325', 'ENSG00000084733', 'ENSG00000007168', 'ENSG00000168036', 'ENSG00000078674', 'ENSG00000100644', 'ENSG00000161800', 'ENSG00000141510', 'ENSG00000104320', 'ENSG00000075945', 'ENSG00000117707',…	ribo_up_8h.txt	+	0	GO:0061351	neural precursor cell proliferation	31
231	94	2.16417	3.10466e-07	43.4347	1.79357e-09	['ENSG00000075856', 'ENSG00000102241', 'ENSG00000092199', 'ENSG00000126254', 'ENSG00000147274', 'ENSG00000067596', 'ENSG00000165819', 'ENSG00000039123', 'ENSG00000136937', 'ENSG00000110107', 'ENSG00000077312', 'ENSG00000099783', 'ENSG00000175467', 'ENSG00000131043', 'ENSG00000138231', 'ENSG00000100109', 'ENSG00000116560', 'ENSG00000079785', 'ENSG00000107290', 'ENSG00000100941', 'ENSG00000122692',…	ribo_up_8h.txt	+	0	GO:0000398	mRNA splicing, via spliceosome	32
231	94	2.16417	3.06634e-07	43.4347	1.79357e-09	['ENSG00000075856', 'ENSG00000102241', 'ENSG00000092199', 'ENSG00000126254', 'ENSG00000147274', 'ENSG00000067596', 'ENSG00000165819', 'ENSG00000039123', 'ENSG00000136937', 'ENSG00000110107', 'ENSG00000077312', 'ENSG00000099783', 'ENSG00000175467', 'ENSG00000131043', 'ENSG00000138231', 'ENSG00000100109', 'ENSG00000116560', 'ENSG00000079785', 'ENSG00000107290', 'ENSG00000100941', 'ENSG00000122692',…	ribo_up_8h.txt	+	1	GO:0000377	RNA splicing, via transesterification reactions with bulged adenosine as nucleophile	32
235	95	2.14996	2.85149e-07	44.1868	1.60613e-09	['ENSG00000075856', 'ENSG00000102241', 'ENSG00000092199', 'ENSG00000126254', 'ENSG00000147274', 'ENSG00000067596', 'ENSG00000165819', 'ENSG00000039123', 'ENSG00000136937', 'ENSG00000110107', 'ENSG00000077312', 'ENSG00000099783', 'ENSG00000175467', 'ENSG00000131043', 'ENSG00000138231', 'ENSG00000100109', 'ENSG00000116560', 'ENSG00000079785', 'ENSG00000107290', 'ENSG00000100941', 'ENSG00000122692',…	ribo_up_8h.txt	+	2	GO:0000375	RNA splicing, via transesterification reactions	32
343	131	2.0312	8.84721e-09	64.494	3.7055e-11	['ENSG00000075856', 'ENSG00000102241', 'ENSG00000213782', 'ENSG00000092199', 'ENSG00000147274', 'ENSG00000165819', 'ENSG00000039123', 'ENSG00000136937', 'ENSG00000130956', 'ENSG00000099783', 'ENSG00000175467', 'ENSG00000138433', 'ENSG00000100109', 'ENSG00000079785', 'ENSG00000100462', 'ENSG00000100220', 'ENSG00000143751', 'ENSG00000100461', 'ENSG00000126461', 'ENSG00000179950', 'ENSG00000104897',…	ribo_up_8h.txt	+	3	GO:0008380	RNA splicing	32
96	39	2.16057	0.00705766	18.0508	0.00011773	['ENSG00000156127', 'ENSG00000177628', 'ENSG00000171223', 'ENSG00000114861', 'ENSG00000138795', 'ENSG00000159216', 'ENSG00000003400', 'ENSG00000112062', 'ENSG00000172845', 'ENSG00000143799', 'ENSG00000007168', 'ENSG00000134250', 'ENSG00000168036', 'ENSG00000143815', 'ENSG00000100345', 'ENSG00000100883', 'ENSG00000145675', 'ENSG00000163565', 'ENSG00000132842', 'ENSG00000126561', 'ENSG00000075426',…	ribo_up_8h.txt	+	0	GO:0002573	myeloid leukocyte differentiation	33
204	69	1.79885	0.0035235	38.3579	5.06338e-05	['ENSG00000023330', 'ENSG00000111679', 'ENSG00000171223', 'ENSG00000114861', 'ENSG00000138795', 'ENSG00000159216', 'ENSG00000003400', 'ENSG00000113013', 'ENSG00000083168', 'ENSG00000143995', 'ENSG00000143799', 'ENSG00000007168', 'ENSG00000089902', 'ENSG00000100425', 'ENSG00000100345', 'ENSG00000160211', 'ENSG00000163565', 'ENSG00000075426', 'ENSG00000072110', 'ENSG00000197122', 'ENSG00000070495',…	ribo_up_8h.txt	+	1	GO:0030099	myeloid cell differentiation	33
469	146	1.6556	2.25892e-05	88.1857	1.74541e-07	['ENSG00000075856', 'ENSG00000134516', 'ENSG00000077238', 'ENSG00000023330', 'ENSG00000141968', 'ENSG00000154803', 'ENSG00000135046', 'ENSG00000114861', 'ENSG00000138795', 'ENSG00000113013', 'ENSG00000143995', 'ENSG00000089902', 'ENSG00000100105', 'ENSG00000100345', 'ENSG00000147155', 'ENSG00000106443', 'ENSG00000162434', 'ENSG00000072110', 'ENSG00000197122', 'ENSG00000127152', 'ENSG00000171791',…	ribo_up_8h.txt	+	2	GO:0030097	hemopoiesis	33
1345	326	1.28905	0.00148144	252.899	1.78654e-05	['ENSG00000075856', 'ENSG00000175582', 'ENSG00000177885', 'ENSG00000139926', 'ENSG00000077238', 'ENSG00000099942', 'ENSG00000082701', 'ENSG00000114861', 'ENSG00000119401', 'ENSG00000143995', 'ENSG00000089902', 'ENSG00000166197', 'ENSG00000185033', 'ENSG00000120756', 'ENSG00000100105', 'ENSG00000121966', 'ENSG00000100345', 'ENSG00000141577', 'ENSG00000106443', 'ENSG00000150275', 'ENSG00000075624',…	ribo_up_8h.txt	+	3	GO:0048468	cell development	33
3054	721	1.25557	4.40998e-08	574.241	2.22919e-10	['ENSG00000115839', 'ENSG00000160888', 'ENSG00000139926', 'ENSG00000077238', 'ENSG00000114867', 'ENSG00000009307', 'ENSG00000113532', 'ENSG00000082701', 'ENSG00000114861', 'ENSG00000198900', 'ENSG00000150961', 'ENSG00000189079', 'ENSG00000013810', 'ENSG00000100109', 'ENSG00000166197', 'ENSG00000100105', 'ENSG00000100345', 'ENSG00000156140', 'ENSG00000177084', 'ENSG00000145375', 'ENSG00000100462',…	ribo_up_8h.txt	+	4	GO:0048856	anatomical structure development	33
279	93	1.77278	0.00035857	52.4601	3.52148e-06	['ENSG00000134516', 'ENSG00000077238', 'ENSG00000141968', 'ENSG00000135046', 'ENSG00000171223', 'ENSG00000172673', 'ENSG00000114861', 'ENSG00000138795', 'ENSG00000159216', 'ENSG00000003400', 'ENSG00000143799', 'ENSG00000168610', 'ENSG00000007168', 'ENSG00000030110', 'ENSG00000100105', 'ENSG00000100345', 'ENSG00000163565', 'ENSG00000106443', 'ENSG00000162434', 'ENSG00000182866', 'ENSG00000075426',…	ribo_up_8h.txt	+	1	GO:0002521	leukocyte differentiation	33
84	34	2.15266	0.0164951	15.7944	0.000323995	['ENSG00000152684', 'ENSG00000072501', 'ENSG00000165819', 'ENSG00000164190', 'ENSG00000006712', 'ENSG00000168172', 'ENSG00000110367', 'ENSG00000116128', 'ENSG00000168610', 'ENSG00000166477', 'ENSG00000042429', 'ENSG00000168036', 'ENSG00000078674', 'ENSG00000107077', 'ENSG00000084093', 'ENSG00000087087', 'ENSG00000178764', 'ENSG00000134744', 'ENSG00000184708', 'ENSG00000117707', 'ENSG00000198730',…	ribo_up_8h.txt	+	0	GO:0019827	stem cell population maintenance	34
86	34	2.10259	0.0251394	16.1705	0.000571845	['ENSG00000152684', 'ENSG00000072501', 'ENSG00000165819', 'ENSG00000164190', 'ENSG00000006712', 'ENSG00000168172', 'ENSG00000110367', 'ENSG00000116128', 'ENSG00000168610', 'ENSG00000166477', 'ENSG00000042429', 'ENSG00000168036', 'ENSG00000078674', 'ENSG00000107077', 'ENSG00000084093', 'ENSG00000087087', 'ENSG00000178764', 'ENSG00000134744', 'ENSG00000184708', 'ENSG00000117707', 'ENSG00000198730',…	ribo_up_8h.txt	+	1	GO:0098727	maintenance of cell number	34
77	31	2.14114	0.0318433	14.4782	0.000768029	['ENSG00000107798', 'ENSG00000113916', 'ENSG00000110944', 'ENSG00000105851', 'ENSG00000134516', 'ENSG00000197471', 'ENSG00000144381', 'ENSG00000111679', 'ENSG00000178035', 'ENSG00000065675', 'ENSG00000138735', 'ENSG00000114423', 'ENSG00000138795', 'ENSG00000119969', 'ENSG00000119927', 'ENSG00000107099', 'ENSG00000141510', 'ENSG00000175097', 'ENSG00000075426', 'ENSG00000147065', 'ENSG00000171791',…	ribo_up_8h.txt	+	0	GO:0046651	lymphocyte proliferation	35
327	105	1.70772	0.000351795	61.4855	3.37873e-06	['ENSG00000133789', 'ENSG00000110944', 'ENSG00000174371', 'ENSG00000134516', 'ENSG00000077238', 'ENSG00000197892', 'ENSG00000141968', 'ENSG00000135046', 'ENSG00000114861', 'ENSG00000138795', 'ENSG00000100105', 'ENSG00000119927', 'ENSG00000100345', 'ENSG00000107099', 'ENSG00000106443', 'ENSG00000162434', 'ENSG00000180644', 'ENSG00000127152', 'ENSG00000171791', 'ENSG00000171793', 'ENSG00000176208',…	ribo_up_8h.txt	+	1	GO:0046649	lymphocyte activation	35
384	116	1.60658	0.000997632	72.2032	1.15267e-05	['ENSG00000133789', 'ENSG00000110944', 'ENSG00000174371', 'ENSG00000134516', 'ENSG00000077238', 'ENSG00000197892', 'ENSG00000141968', 'ENSG00000043462', 'ENSG00000135046', 'ENSG00000114861', 'ENSG00000138795', 'ENSG00000100105', 'ENSG00000119927', 'ENSG00000100345', 'ENSG00000160255', 'ENSG00000107099', 'ENSG00000106443', 'ENSG00000184988', 'ENSG00000162434', 'ENSG00000180644', 'ENSG00000127152',…	ribo_up_8h.txt	+	2	GO:0045321	leukocyte activation	35
455	139	1.62472	0.00010599	85.5533	9.18458e-07	['ENSG00000133789', 'ENSG00000110944', 'ENSG00000174371', 'ENSG00000134516', 'ENSG00000151012', 'ENSG00000077238', 'ENSG00000197892', 'ENSG00000141968', 'ENSG00000043462', 'ENSG00000135046', 'ENSG00000114861', 'ENSG00000138795', 'ENSG00000154127', 'ENSG00000100105', 'ENSG00000119927', 'ENSG00000100345', 'ENSG00000160255', 'ENSG00000107099', 'ENSG00000100462', 'ENSG00000106443', 'ENSG00000184988',…	ribo_up_8h.txt	+	3	GO:0001775	cell activation	35
84	33	2.08934	0.0322988	15.7944	0.000786012	['ENSG00000133789', 'ENSG00000113916', 'ENSG00000156127', 'ENSG00000174371', 'ENSG00000197471', 'ENSG00000077238', 'ENSG00000144381', 'ENSG00000147251', 'ENSG00000005844', 'ENSG00000076242', 'ENSG00000114861', 'ENSG00000138795', 'ENSG00000171522', 'ENSG00000008513', 'ENSG00000168610', 'ENSG00000165240', 'ENSG00000134250', 'ENSG00000116062', 'ENSG00000120899', 'ENSG00000163961', 'ENSG00000106443',…	ribo_up_8h.txt	+	0	GO:0002285	lymphocyte activation involved in immune response	36
114	40	1.86608	0.0442243	21.4353	0.00115606	['ENSG00000133789', 'ENSG00000113916', 'ENSG00000156127', 'ENSG00000105851', 'ENSG00000174371', 'ENSG00000134516', 'ENSG00000197471', 'ENSG00000077238', 'ENSG00000144381', 'ENSG00000147251', 'ENSG00000005844', 'ENSG00000076242', 'ENSG00000114861', 'ENSG00000138795', 'ENSG00000171522', 'ENSG00000008513', 'ENSG00000168610', 'ENSG00000165240', 'ENSG00000134250', 'ENSG00000116062', 'ENSG00000120899',…	ribo_up_8h.txt	+	1	GO:0002366	leukocyte activation involved in immune response	36
117	42	1.90914	0.0268488	21.9994	0.000616544	['ENSG00000133789', 'ENSG00000113916', 'ENSG00000156127', 'ENSG00000105851', 'ENSG00000174371', 'ENSG00000134516', 'ENSG00000197471', 'ENSG00000077238', 'ENSG00000144381', 'ENSG00000147251', 'ENSG00000005844', 'ENSG00000076242', 'ENSG00000114861', 'ENSG00000138795', 'ENSG00000171522', 'ENSG00000008513', 'ENSG00000168610', 'ENSG00000165240', 'ENSG00000134250', 'ENSG00000116062', 'ENSG00000120899',…	ribo_up_8h.txt	+	2	GO:0002263	cell activation involved in immune response	36
735	198	1.43269	0.00058928	138.201	6.38302e-06	['ENSG00000110944', 'ENSG00000174371', 'ENSG00000077238', 'ENSG00000137628', 'ENSG00000043462', 'ENSG00000114861', 'ENSG00000119401', 'ENSG00000079785', 'ENSG00000121966', 'ENSG00000055332', 'ENSG00000101557', 'ENSG00000106443', 'ENSG00000184988', 'ENSG00000081181', 'ENSG00000239306', 'ENSG00000197122', 'ENSG00000171791', 'ENSG00000170581', 'ENSG00000069869', 'ENSG00000176208', 'ENSG00000135334',…	ribo_up_8h.txt	+	3	GO:0006955	immune response	36
79	31	2.08694	0.0363081	14.8543	0.000907179	['ENSG00000183207', 'ENSG00000102241', 'ENSG00000107854', 'ENSG00000254093', 'ENSG00000171320', 'ENSG00000164190', 'ENSG00000112742', 'ENSG00000138795', 'ENSG00000170312', 'ENSG00000086827', 'ENSG00000143799', 'ENSG00000166851', 'ENSG00000079246', 'ENSG00000085224', 'ENSG00000164754', 'ENSG00000147457', 'ENSG00000156970', 'ENSG00000113648', 'ENSG00000139618', 'ENSG00000173273', 'ENSG00000132383',…	ribo_up_8h.txt	+	0	GO:0034502	protein localization to chromosome	37
627	159	1.34867	0.0309151	117.894	0.000736713	['ENSG00000175582', 'ENSG00000102241', 'ENSG00000115839', 'ENSG00000006715', 'ENSG00000254093', 'ENSG00000006712', 'ENSG00000138795', 'ENSG00000186480', 'ENSG00000084733', 'ENSG00000170606', 'ENSG00000079785', 'ENSG00000100347', 'ENSG00000108588', 'ENSG00000141577', 'ENSG00000165943', 'ENSG00000125124', 'ENSG00000025800', 'ENSG00000108733', 'ENSG00000113648', 'ENSG00000047410', 'ENSG00000142408',…	ribo_up_8h.txt	+	1	GO:0033365	protein localization to organelle	37
2127	470	1.17518	0.0243182	399.938	0.000547897	['ENSG00000115839', 'ENSG00000139926', 'ENSG00000169220', 'ENSG00000112685', 'ENSG00000196961', 'ENSG00000082701', 'ENSG00000150961', 'ENSG00000079785', 'ENSG00000100347', 'ENSG00000100227', 'ENSG00000100345', 'ENSG00000102401', 'ENSG00000101310', 'ENSG00000025800', 'ENSG00000113648', 'ENSG00000171791', 'ENSG00000099139', 'ENSG00000075188', 'ENSG00000103966', 'ENSG00000069869', 'ENSG00000099250',…	ribo_up_8h.txt	+	4	GO:0051641	cellular localization	37
1816	407	1.19194	0.0268039	341.461	0.000619385	['ENSG00000115839', 'ENSG00000139926', 'ENSG00000112685', 'ENSG00000196961', 'ENSG00000150961', 'ENSG00000079785', 'ENSG00000100347', 'ENSG00000100227', 'ENSG00000100345', 'ENSG00000102401', 'ENSG00000101310', 'ENSG00000025800', 'ENSG00000113648', 'ENSG00000099139', 'ENSG00000075188', 'ENSG00000103966', 'ENSG00000069869', 'ENSG00000171310', 'ENSG00000099250', 'ENSG00000111581', 'ENSG00000135334',…	ribo_up_8h.txt	+	4	GO:0033036	macromolecule localization	37
115	45	2.08108	0.00461292	21.6233	7.09526e-05	['ENSG00000183207', 'ENSG00000113916', 'ENSG00000136518', 'ENSG00000135829', 'ENSG00000073111', 'ENSG00000113812', 'ENSG00000006634', 'ENSG00000171320', 'ENSG00000076003', 'ENSG00000107937', 'ENSG00000170312', 'ENSG00000097046', 'ENSG00000198604', 'ENSG00000085224', 'ENSG00000122257', 'ENSG00000094804', 'ENSG00000141510', 'ENSG00000102221', 'ENSG00000104320', 'ENSG00000135913', 'ENSG00000136504',…	ribo_up_8h.txt	+	0	GO:0006275	regulation of DNA replication	38
93	36	2.05871	0.025334	17.4867	0.0005781	['ENSG00000108424', 'ENSG00000138814', 'ENSG00000114423', 'ENSG00000168610', 'ENSG00000182481', 'ENSG00000102900', 'ENSG00000095319', 'ENSG00000145675', 'ENSG00000140464', 'ENSG00000141510', 'ENSG00000189319', 'ENSG00000025800', 'ENSG00000110713', 'ENSG00000108559', 'ENSG00000153201', 'ENSG00000125450', 'ENSG00000069248', 'ENSG00000184708', 'ENSG00000047410', 'ENSG00000113569', 'ENSG00000117408',…	ribo_up_8h.txt	+	0	GO:0006606	protein import into nucleus	39
156	53	1.80687	0.0177182	29.3325	0.00036593	['ENSG00000108424', 'ENSG00000254093', 'ENSG00000179222', 'ENSG00000006712', 'ENSG00000114423', 'ENSG00000168610', 'ENSG00000182481', 'ENSG00000189319', 'ENSG00000025800', 'ENSG00000153187', 'ENSG00000125450', 'ENSG00000047410', 'ENSG00000113569', 'ENSG00000117408', 'ENSG00000165392', 'ENSG00000113368', 'ENSG00000111581', 'ENSG00000135334', 'ENSG00000115020', 'ENSG00000186432', 'ENSG00000157020',…	ribo_up_8h.txt	+	1	GO:0034504	protein localization to nucleus	39
1166	278	1.26801	0.0133523	219.242	0.000253586	['ENSG00000175582', 'ENSG00000006715', 'ENSG00000169220', 'ENSG00000196961', 'ENSG00000082701', 'ENSG00000116127', 'ENSG00000152223', 'ENSG00000150961', 'ENSG00000155974', 'ENSG00000164211', 'ENSG00000100347', 'ENSG00000100227', 'ENSG00000023171', 'ENSG00000102401', 'ENSG00000141458', 'ENSG00000107651', 'ENSG00000101310', 'ENSG00000104142', 'ENSG00000141577', 'ENSG00000025800', 'ENSG00000108733',…	ribo_up_8h.txt	+	2	GO:0046907	intracellular transport	39
1440	336	1.24094	0.010835	270.762	0.000194824	['ENSG00000127022', 'ENSG00000175582', 'ENSG00000006715', 'ENSG00000169220', 'ENSG00000112685', 'ENSG00000196961', 'ENSG00000082701', 'ENSG00000116127', 'ENSG00000152223', 'ENSG00000150961', 'ENSG00000155974', 'ENSG00000164211', 'ENSG00000100347', 'ENSG00000100227', 'ENSG00000100345', 'ENSG00000023171', 'ENSG00000102401', 'ENSG00000141458', 'ENSG00000107651', 'ENSG00000101310', 'ENSG00000104142',…	ribo_up_8h.txt	+	3	GO:0051649	establishment of localization in cell	39
98	37	2.00794	0.0235296	18.4269	0.000525032	['ENSG00000108424', 'ENSG00000138814', 'ENSG00000114423', 'ENSG00000112182', 'ENSG00000168610', 'ENSG00000182481', 'ENSG00000102900', 'ENSG00000095319', 'ENSG00000145675', 'ENSG00000140464', 'ENSG00000141510', 'ENSG00000189319', 'ENSG00000025800', 'ENSG00000110713', 'ENSG00000108559', 'ENSG00000153201', 'ENSG00000125450', 'ENSG00000069248', 'ENSG00000184708', 'ENSG00000047410', 'ENSG00000113569',…	ribo_up_8h.txt	+	1	GO:0051170	import into nucleus	39
214	71	1.76449	0.0046995	40.2382	7.26237e-05	['ENSG00000070366', 'ENSG00000108424', 'ENSG00000136937', 'ENSG00000169220', 'ENSG00000114423', 'ENSG00000113013', 'ENSG00000163166', 'ENSG00000168610', 'ENSG00000182481', 'ENSG00000160294', 'ENSG00000100227', 'ENSG00000189319', 'ENSG00000025800', 'ENSG00000125450', 'ENSG00000155561', 'ENSG00000047410', 'ENSG00000113569', 'ENSG00000117408', 'ENSG00000075188', 'ENSG00000111266', 'ENSG00000165271',…	ribo_up_8h.txt	+	2	GO:0006913	nucleocytoplasmic transport	39
215	72	1.78102	0.00290164	40.4263	3.98116e-05	['ENSG00000070366', 'ENSG00000108424', 'ENSG00000136937', 'ENSG00000169220', 'ENSG00000114423', 'ENSG00000113013', 'ENSG00000163166', 'ENSG00000168610', 'ENSG00000182481', 'ENSG00000160294', 'ENSG00000100227', 'ENSG00000189319', 'ENSG00000025800', 'ENSG00000125450', 'ENSG00000155561', 'ENSG00000047410', 'ENSG00000113569', 'ENSG00000117408', 'ENSG00000075188', 'ENSG00000111266', 'ENSG00000165271',…	ribo_up_8h.txt	+	3	GO:0051169	nuclear transport	39
132	51	2.05481	0.00264063	24.8198	3.54677e-05	['ENSG00000108424', 'ENSG00000072501', 'ENSG00000118193', 'ENSG00000254093', 'ENSG00000113810', 'ENSG00000198901', 'ENSG00000086827', 'ENSG00000142945', 'ENSG00000090889', 'ENSG00000136824', 'ENSG00000002822', 'ENSG00000237649', 'ENSG00000074054', 'ENSG00000088325', 'ENSG00000108055', 'ENSG00000126787', 'ENSG00000079616', 'ENSG00000094914', 'ENSG00000102384', 'ENSG00000137807', 'ENSG00000163539',…	ribo_up_8h.txt	+	0	GO:0000070	mitotic sister chromatid segregation	40
155	54	1.85284	0.009956	29.1445	0.000173986	['ENSG00000108424', 'ENSG00000072501', 'ENSG00000118193', 'ENSG00000151491', 'ENSG00000254093', 'ENSG00000113810', 'ENSG00000198901', 'ENSG00000086827', 'ENSG00000142945', 'ENSG00000090889', 'ENSG00000136824', 'ENSG00000002822', 'ENSG00000237649', 'ENSG00000074054', 'ENSG00000088325', 'ENSG00000108055', 'ENSG00000126787', 'ENSG00000079616', 'ENSG00000094914', 'ENSG00000102384', 'ENSG00000137807',…	ribo_up_8h.txt	+	1	GO:0140014	mitotic nuclear division	40
257	77	1.59343	0.021507	48.3235	0.000459711	['ENSG00000132016', 'ENSG00000108424', 'ENSG00000072501', 'ENSG00000118193', 'ENSG00000065970', 'ENSG00000151491', 'ENSG00000254093', 'ENSG00000113810', 'ENSG00000198901', 'ENSG00000119684', 'ENSG00000086827', 'ENSG00000136492', 'ENSG00000142945', 'ENSG00000164934', 'ENSG00000090889', 'ENSG00000136824', 'ENSG00000002822', 'ENSG00000139618', 'ENSG00000066279', 'ENSG00000237649', 'ENSG00000074054',…	ribo_up_8h.txt	+	2	GO:0000280	nuclear division	40
279	82	1.56309	0.0247481	52.4601	0.000561158	['ENSG00000132016', 'ENSG00000108424', 'ENSG00000072501', 'ENSG00000118193', 'ENSG00000065970', 'ENSG00000151491', 'ENSG00000254093', 'ENSG00000113810', 'ENSG00000198901', 'ENSG00000119684', 'ENSG00000086827', 'ENSG00000136492', 'ENSG00000142945', 'ENSG00000164934', 'ENSG00000090889', 'ENSG00000136824', 'ENSG00000002822', 'ENSG00000139618', 'ENSG00000066279', 'ENSG00000237649', 'ENSG00000074054',…	ribo_up_8h.txt	+	3	GO:0048285	organelle fission	40
136	54	2.11169	0.000766692	25.572	8.58154e-06	['ENSG00000108424', 'ENSG00000072501', 'ENSG00000118193', 'ENSG00000254093', 'ENSG00000113810', 'ENSG00000198901', 'ENSG00000086827', 'ENSG00000142945', 'ENSG00000090889', 'ENSG00000136824', 'ENSG00000002822', 'ENSG00000237649', 'ENSG00000074054', 'ENSG00000088325', 'ENSG00000108055', 'ENSG00000126787', 'ENSG00000079616', 'ENSG00000094914', 'ENSG00000102384', 'ENSG00000137807', 'ENSG00000163539',…	ribo_up_8h.txt	+	1	GO:0000819	sister chromatid segregation	40
194	68	1.86416	0.00185668	36.4776	2.35973e-05	['ENSG00000108424', 'ENSG00000072501', 'ENSG00000130479', 'ENSG00000118193', 'ENSG00000254093', 'ENSG00000113810', 'ENSG00000198901', 'ENSG00000119684', 'ENSG00000086827', 'ENSG00000136492', 'ENSG00000142945', 'ENSG00000164934', 'ENSG00000090889', 'ENSG00000136824', 'ENSG00000002822', 'ENSG00000066279', 'ENSG00000237649', 'ENSG00000074054', 'ENSG00000204463', 'ENSG00000088325', 'ENSG00000108055',…	ribo_up_8h.txt	+	2	GO:0098813	nuclear chromosome segregation	40
291	93	1.69967	0.00149659	54.7165	1.84804e-05	['ENSG00000108424', 'ENSG00000108469', 'ENSG00000072501', 'ENSG00000130479', 'ENSG00000092036', 'ENSG00000137947', 'ENSG00000118193', 'ENSG00000254093', 'ENSG00000169220', 'ENSG00000113810', 'ENSG00000198901', 'ENSG00000119684', 'ENSG00000198900', 'ENSG00000086827', 'ENSG00000184661', 'ENSG00000136492', 'ENSG00000142945', 'ENSG00000164934', 'ENSG00000090889', 'ENSG00000136824', 'ENSG00000002822',…	ribo_up_8h.txt	+	3	GO:0007059	chromosome segregation	40
124	47	2.01582	0.00529173	23.3156	8.40685e-05	['ENSG00000178950', 'ENSG00000067596', 'ENSG00000215305', 'ENSG00000108604', 'ENSG00000165280', 'ENSG00000082701', 'ENSG00000117713', 'ENSG00000062716', 'ENSG00000119541', 'ENSG00000136997', 'ENSG00000152223', 'ENSG00000078142', 'ENSG00000174437', 'ENSG00000189079', 'ENSG00000100109', 'ENSG00000121621', 'ENSG00000103319', 'ENSG00000142945', 'ENSG00000149136', 'ENSG00000126214', 'ENSG00000073969',…	ribo_up_8h.txt	+	0	GO:0032984	protein-containing complex disassembly	41
256	81	1.68275	0.00498131	48.1355	7.73384e-05	['ENSG00000112249', 'ENSG00000067596', 'ENSG00000198589', 'ENSG00000082701', 'ENSG00000152223', 'ENSG00000189079', 'ENSG00000100749', 'ENSG00000066739', 'ENSG00000100109', 'ENSG00000007168', 'ENSG00000142945', 'ENSG00000149136', 'ENSG00000126214', 'ENSG00000074319', 'ENSG00000162236', 'ENSG00000108733', 'ENSG00000132109', 'ENSG00000108819', 'ENSG00000139613', 'ENSG00000139734', 'ENSG00000110497',…	ribo_up_8h.txt	+	1	GO:0022411	cellular component disassembly	41
133	50	1.99937	0.00404521	25.0079	6.04678e-05	['ENSG00000134516', 'ENSG00000077238', 'ENSG00000141968', 'ENSG00000135046', 'ENSG00000172673', 'ENSG00000114861', 'ENSG00000138795', 'ENSG00000168610', 'ENSG00000100105', 'ENSG00000162434', 'ENSG00000182866', 'ENSG00000075426', 'ENSG00000127152', 'ENSG00000070495', 'ENSG00000171791', 'ENSG00000124766', 'ENSG00000107485', 'ENSG00000107798', 'ENSG00000113916', 'ENSG00000156127', 'ENSG00000197471',…	ribo_up_8h.txt	+	0	GO:0030217	T cell differentiation	42
215	73	1.80576	0.00211015	40.4263	2.72759e-05	['ENSG00000110944', 'ENSG00000134516', 'ENSG00000077238', 'ENSG00000197892', 'ENSG00000141968', 'ENSG00000111679', 'ENSG00000135046', 'ENSG00000114423', 'ENSG00000172673', 'ENSG00000114861', 'ENSG00000138795', 'ENSG00000168610', 'ENSG00000100105', 'ENSG00000119927', 'ENSG00000100345', 'ENSG00000107099', 'ENSG00000162434', 'ENSG00000182866', 'ENSG00000075426', 'ENSG00000147065', 'ENSG00000127152',…	ribo_up_8h.txt	+	1	GO:0042110	T cell activation	42
196	67	1.818	0.00359636	36.8537	5.24598e-05	['ENSG00000134516', 'ENSG00000077238', 'ENSG00000141968', 'ENSG00000135046', 'ENSG00000172673', 'ENSG00000114861', 'ENSG00000138795', 'ENSG00000168610', 'ENSG00000030110', 'ENSG00000100105', 'ENSG00000106443', 'ENSG00000162434', 'ENSG00000182866', 'ENSG00000075426', 'ENSG00000136504', 'ENSG00000127152', 'ENSG00000070495', 'ENSG00000171791', 'ENSG00000145041', 'ENSG00000112473', 'ENSG00000117322',…	ribo_up_8h.txt	+	1	GO:0030098	lymphocyte differentiation	42
220	73	1.76472	0.00333698	41.3664	4.69895e-05	['ENSG00000134516', 'ENSG00000077238', 'ENSG00000141968', 'ENSG00000135046', 'ENSG00000172673', 'ENSG00000114861', 'ENSG00000138795', 'ENSG00000168610', 'ENSG00000030110', 'ENSG00000100105', 'ENSG00000100345', 'ENSG00000163565', 'ENSG00000106443', 'ENSG00000162434', 'ENSG00000182866', 'ENSG00000075426', 'ENSG00000136504', 'ENSG00000127152', 'ENSG00000070495', 'ENSG00000171791', 'ENSG00000145041',…	ribo_up_8h.txt	+	2	GO:1903131	mononuclear cell differentiation	42
111	41	1.96443	0.0213465	20.8712	0.000454739	['ENSG00000070366', 'ENSG00000135829', 'ENSG00000136937', 'ENSG00000138757', 'ENSG00000005007', 'ENSG00000163166', 'ENSG00000138095', 'ENSG00000102900', 'ENSG00000160294', 'ENSG00000100227', 'ENSG00000095319', 'ENSG00000151461', 'ENSG00000110713', 'ENSG00000108559', 'ENSG00000153201', 'ENSG00000160679', 'ENSG00000125450', 'ENSG00000069248', 'ENSG00000155561', 'ENSG00000047410', 'ENSG00000173273',…	ribo_up_8h.txt	+	0	GO:0051028	mRNA transport	43
135	48	1.89096	0.0160598	25.3839	0.000310804	['ENSG00000070366', 'ENSG00000108424', 'ENSG00000124571', 'ENSG00000135829', 'ENSG00000136937', 'ENSG00000138757', 'ENSG00000005007', 'ENSG00000163166', 'ENSG00000138095', 'ENSG00000102900', 'ENSG00000160294', 'ENSG00000100227', 'ENSG00000095319', 'ENSG00000072858', 'ENSG00000151461', 'ENSG00000110713', 'ENSG00000108559', 'ENSG00000131378', 'ENSG00000153201', 'ENSG00000160679', 'ENSG00000125450',…	ribo_up_8h.txt	+	1	GO:0050658	RNA transport	43
135	48	1.89096	0.0160001	25.3839	0.000310804	['ENSG00000070366', 'ENSG00000108424', 'ENSG00000124571', 'ENSG00000135829', 'ENSG00000136937', 'ENSG00000138757', 'ENSG00000005007', 'ENSG00000163166', 'ENSG00000138095', 'ENSG00000102900', 'ENSG00000160294', 'ENSG00000100227', 'ENSG00000095319', 'ENSG00000072858', 'ENSG00000151461', 'ENSG00000110713', 'ENSG00000108559', 'ENSG00000131378', 'ENSG00000153201', 'ENSG00000160679', 'ENSG00000125450',…	ribo_up_8h.txt	+	2	GO:0050657	nucleic acid transport	43
137	48	1.86335	0.0172591	25.76	0.000350217	['ENSG00000070366', 'ENSG00000108424', 'ENSG00000124571', 'ENSG00000135829', 'ENSG00000136937', 'ENSG00000138757', 'ENSG00000005007', 'ENSG00000163166', 'ENSG00000138095', 'ENSG00000102900', 'ENSG00000160294', 'ENSG00000100227', 'ENSG00000095319', 'ENSG00000072858', 'ENSG00000151461', 'ENSG00000110713', 'ENSG00000108559', 'ENSG00000131378', 'ENSG00000153201', 'ENSG00000160679', 'ENSG00000125450',…	ribo_up_8h.txt	+	2	GO:0051236	establishment of RNA localization	43
156	55	1.87505	0.00737069	29.3325	0.000124016	['ENSG00000070366', 'ENSG00000108424', 'ENSG00000136937', 'ENSG00000138757', 'ENSG00000163166', 'ENSG00000160294', 'ENSG00000100227', 'ENSG00000120438', 'ENSG00000072858', 'ENSG00000131378', 'ENSG00000153187', 'ENSG00000125450', 'ENSG00000155561', 'ENSG00000047410', 'ENSG00000113569', 'ENSG00000075188', 'ENSG00000165271', 'ENSG00000111581', 'ENSG00000030066', 'ENSG00000029363', 'ENSG00000157020',…	ribo_up_8h.txt	+	3	GO:0006403	RNA localization	43
101	37	1.9483	0.0363394	18.9909	0.000910583	['ENSG00000124571', 'ENSG00000135829', 'ENSG00000198265', 'ENSG00000114867', 'ENSG00000165819', 'ENSG00000197157', 'ENSG00000136937', 'ENSG00000110367', 'ENSG00000119720', 'ENSG00000083223', 'ENSG00000172409', 'ENSG00000088038', 'ENSG00000124214', 'ENSG00000100201', 'ENSG00000087087', 'ENSG00000070756', 'ENSG00000122299', 'ENSG00000105202', 'ENSG00000134744', 'ENSG00000130589', 'ENSG00000184708',…	ribo_up_8h.txt	+	0	GO:0031047	regulatory ncRNA-mediated gene silencing	44
145	51	1.87058	0.0125476	27.2642	0.000231961	['ENSG00000129245', 'ENSG00000092199', 'ENSG00000165819', 'ENSG00000009307', 'ENSG00000119720', 'ENSG00000083520', 'ENSG00000100823', 'ENSG00000142864', 'ENSG00000070756', 'ENSG00000198492', 'ENSG00000153187', 'ENSG00000177733', 'ENSG00000134644', 'ENSG00000136381', 'ENSG00000060138', 'ENSG00000088247', 'ENSG00000163932', 'ENSG00000182872', 'ENSG00000089280', 'ENSG00000185728', 'ENSG00000135829',…	ribo_up_8h.txt	+	0	GO:0043488	regulation of mRNA stability	45
155	53	1.81852	0.0172564	29.1445	0.000351409	['ENSG00000129245', 'ENSG00000092199', 'ENSG00000165819', 'ENSG00000009307', 'ENSG00000119720', 'ENSG00000083520', 'ENSG00000100823', 'ENSG00000142864', 'ENSG00000070756', 'ENSG00000198492', 'ENSG00000153187', 'ENSG00000177733', 'ENSG00000134644', 'ENSG00000136381', 'ENSG00000060138', 'ENSG00000088247', 'ENSG00000163932', 'ENSG00000182872', 'ENSG00000089280', 'ENSG00000185728', 'ENSG00000135829',…	ribo_up_8h.txt	+	1	GO:0043487	regulation of RNA stability	45
533	139	1.38696	0.0270018	100.22	0.000627857	['ENSG00000092199', 'ENSG00000115839', 'ENSG00000114867', 'ENSG00000165819', 'ENSG00000154803', 'ENSG00000009307', 'ENSG00000082701', 'ENSG00000119401', 'ENSG00000083520', 'ENSG00000080493', 'ENSG00000204713', 'ENSG00000188021', 'ENSG00000141458', 'ENSG00000165943', 'ENSG00000078618', 'ENSG00000132109', 'ENSG00000196396', 'ENSG00000171791', 'ENSG00000069869', 'ENSG00000110497', 'ENSG00000134644',…	ribo_up_8h.txt	+	2	GO:0031329	regulation of cellular catabolic process	45
822	210	1.3587	0.00427186	154.56	6.44727e-05	['ENSG00000092199', 'ENSG00000115839', 'ENSG00000114867', 'ENSG00000009307', 'ENSG00000082701', 'ENSG00000136536', 'ENSG00000119401', 'ENSG00000101557', 'ENSG00000141458', 'ENSG00000147677', 'ENSG00000196396', 'ENSG00000171791', 'ENSG00000069869', 'ENSG00000110497', 'ENSG00000060138', 'ENSG00000058056', 'ENSG00000011405', 'ENSG00000088247', 'ENSG00000163932', 'ENSG00000100330', 'ENSG00000107882',…	ribo_up_8h.txt	+	3	GO:0009894	regulation of catabolic process	45
1738	392	1.19953	0.0225467	326.795	0.000496588	['ENSG00000070961', 'ENSG00000115839', 'ENSG00000114867', 'ENSG00000169220', 'ENSG00000009307', 'ENSG00000196961', 'ENSG00000082701', 'ENSG00000136536', 'ENSG00000133026', 'ENSG00000172869', 'ENSG00000100345', 'ENSG00000156261', 'ENSG00000171791', 'ENSG00000099139', 'ENSG00000069869', 'ENSG00000099250', 'ENSG00000046604', 'ENSG00000011405', 'ENSG00000102879', 'ENSG00000005175', 'ENSG00000088247',…	ribo_up_8h.txt	+	2	GO:0065008	regulation of biological quality	45
446	139	1.6575	5.05516e-05	83.861	4.08852e-07	['ENSG00000092199', 'ENSG00000101391', 'ENSG00000114867', 'ENSG00000165819', 'ENSG00000134759', 'ENSG00000136937', 'ENSG00000130956', 'ENSG00000009307', 'ENSG00000083520', 'ENSG00000136770', 'ENSG00000166197', 'ENSG00000079785', 'ENSG00000100227', 'ENSG00000055332', 'ENSG00000183655', 'ENSG00000147677', 'ENSG00000047410', 'ENSG00000134001', 'ENSG00000134644', 'ENSG00000136381', 'ENSG00000060138',…	ribo_up_8h.txt	+	2	GO:0010608	post-transcriptional regulation of gene expression	45
164	55	1.78358	0.0172809	30.8368	0.000353155	['ENSG00000129245', 'ENSG00000092199', 'ENSG00000165819', 'ENSG00000009307', 'ENSG00000119720', 'ENSG00000083520', 'ENSG00000100823', 'ENSG00000142864', 'ENSG00000070756', 'ENSG00000198492', 'ENSG00000153187', 'ENSG00000177733', 'ENSG00000134644', 'ENSG00000136381', 'ENSG00000060138', 'ENSG00000088247', 'ENSG00000163932', 'ENSG00000182872', 'ENSG00000089280', 'ENSG00000185728', 'ENSG00000135829',…	ribo_up_8h.txt	+	1	GO:0061013	regulation of mRNA catabolic process	45
125	43	1.8295	0.0368834	23.5036	0.000929542	['ENSG00000133789', 'ENSG00000113916', 'ENSG00000156127', 'ENSG00000174371', 'ENSG00000068024', 'ENSG00000144381', 'ENSG00000147251', 'ENSG00000076242', 'ENSG00000138795', 'ENSG00000077097', 'ENSG00000008513', 'ENSG00000172845', 'ENSG00000134250', 'ENSG00000030110', 'ENSG00000116062', 'ENSG00000120899', 'ENSG00000101974', 'ENSG00000145675', 'ENSG00000163961', 'ENSG00000106443', 'ENSG00000141510',…	ribo_up_8h.txt	+	0	GO:0042113	B cell activation	46
141	47	1.77278	0.0443586	26.5121	0.00116919	['ENSG00000107798', 'ENSG00000108469', 'ENSG00000114867', 'ENSG00000151491', 'ENSG00000044115', 'ENSG00000114127', 'ENSG00000170312', 'ENSG00000171522', 'ENSG00000114026', 'ENSG00000173801', 'ENSG00000132356', 'ENSG00000115233', 'ENSG00000173402', 'ENSG00000143379', 'ENSG00000143799', 'ENSG00000030110', 'ENSG00000168036', 'ENSG00000120899', 'ENSG00000084774', 'ENSG00000278540', 'ENSG00000160211',…	ribo_up_8h.txt	+	0	GO:0097305	response to alcohol	47
985	242	1.30663	0.00803553	185.209	0.000137523	['ENSG00000177885', 'ENSG00000133706', 'ENSG00000099942', 'ENSG00000114867', 'ENSG00000151491', 'ENSG00000006712', 'ENSG00000082701', 'ENSG00000114861', 'ENSG00000186480', 'ENSG00000141570', 'ENSG00000121966', 'ENSG00000130429', 'ENSG00000023171', 'ENSG00000123104', 'ENSG00000100344', 'ENSG00000094804', 'ENSG00000108733', 'ENSG00000075624', 'ENSG00000197122', 'ENSG00000196396', 'ENSG00000171791',…	ribo_up_8h.txt	+	1	GO:1901700	response to oxygen-containing compound	47
467	154	1.75379	6.09178e-07	87.8096	3.78317e-09	['ENSG00000079819', 'ENSG00000108469', 'ENSG00000072501', 'ENSG00000197771', 'ENSG00000113812', 'ENSG00000169220', 'ENSG00000112685', 'ENSG00000113810', 'ENSG00000114346', 'ENSG00000138795', 'ENSG00000198901', 'ENSG00000133026', 'ENSG00000198900', 'ENSG00000116641', 'ENSG00000100749', 'ENSG00000013810', 'ENSG00000084733', 'ENSG00000083642', 'ENSG00000136492', 'ENSG00000100345', 'ENSG00000142945',…	ribo_up_8h.txt	+	0	GO:0051301	cell division	48
214	70	1.73964	0.00630166	40.2382	0.000101933	['ENSG00000133789', 'ENSG00000183207', 'ENSG00000102241', 'ENSG00000132016', 'ENSG00000174371', 'ENSG00000108469', 'ENSG00000073111', 'ENSG00000113812', 'ENSG00000138795', 'ENSG00000097046', 'ENSG00000119684', 'ENSG00000115233', 'ENSG00000116560', 'ENSG00000100823', 'ENSG00000107290', 'ENSG00000136492', 'ENSG00000166439', 'ENSG00000276043', 'ENSG00000163961', 'ENSG00000112118', 'ENSG00000139618',…	ribo_up_8h.txt	+	0	GO:0006310	DNA recombination	49
172	56	1.73155	0.0274329	32.341	0.000647787	['ENSG00000047188', 'ENSG00000177606', 'ENSG00000138795', 'ENSG00000173402', 'ENSG00000166311', 'ENSG00000185591', 'ENSG00000165861', 'ENSG00000121966', 'ENSG00000141458', 'ENSG00000104142', 'ENSG00000084093', 'ENSG00000074319', 'ENSG00000198373', 'ENSG00000197122', 'ENSG00000196352', 'ENSG00000138448', 'ENSG00000099250', 'ENSG00000116478', 'ENSG00000096384', 'ENSG00000117322', 'ENSG00000115020',…	ribo_up_8h.txt	+	0	GO:0044403	biological process involved in symbiotic interaction	50
846	226	1.42073	0.000265164	159.073	2.41267e-06	['ENSG00000110944', 'ENSG00000077238', 'ENSG00000137628', 'ENSG00000006712', 'ENSG00000114861', 'ENSG00000119401', 'ENSG00000079785', 'ENSG00000121966', 'ENSG00000055332', 'ENSG00000101557', 'ENSG00000141458', 'ENSG00000104142', 'ENSG00000184988', 'ENSG00000081181', 'ENSG00000239306', 'ENSG00000197122', 'ENSG00000171791', 'ENSG00000170581', 'ENSG00000069869', 'ENSG00000170345', 'ENSG00000099250',…	ribo_up_8h.txt	+	1	GO:0044419	biological process involved in interspecies interaction between organisms	50
177	57	1.71268	0.0317859	33.2812	0.000762054	['ENSG00000126012', 'ENSG00000165819', 'ENSG00000173120', 'ENSG00000179222', 'ENSG00000082701', 'ENSG00000117139', 'ENSG00000198900', 'ENSG00000077150', 'ENSG00000086758', 'ENSG00000185591', 'ENSG00000116560', 'ENSG00000107290', 'ENSG00000100462', 'ENSG00000143476', 'ENSG00000198380', 'ENSG00000196591', 'ENSG00000153187', 'ENSG00000197122', 'ENSG00000147140', 'ENSG00000157540', 'ENSG00000005810',…	ribo_up_8h.txt	+	0	GO:0048511	rhythmic process	51
199	64	1.71042	0.0159897	37.4178	0.000311757	['ENSG00000114867', 'ENSG00000118193', 'ENSG00000006634', 'ENSG00000113810', 'ENSG00000135046', 'ENSG00000006712', 'ENSG00000114346', 'ENSG00000138795', 'ENSG00000097046', 'ENSG00000158402', 'ENSG00000119203', 'ENSG00000167325', 'ENSG00000085224', 'ENSG00000094804', 'ENSG00000143476', 'ENSG00000153187', 'ENSG00000136824', 'ENSG00000002822', 'ENSG00000113648', 'ENSG00000047410', 'ENSG00000197321',…	ribo_up_8h.txt	+	0	GO:0090068	positive regulation of cell cycle process	52
253	77	1.61862	0.016054	47.5714	0.000314171	['ENSG00000047188', 'ENSG00000114867', 'ENSG00000118193', 'ENSG00000006634', 'ENSG00000113810', 'ENSG00000135046', 'ENSG00000006712', 'ENSG00000114346', 'ENSG00000138795', 'ENSG00000097046', 'ENSG00000158402', 'ENSG00000119401', 'ENSG00000119203', 'ENSG00000167325', 'ENSG00000007168', 'ENSG00000085224', 'ENSG00000094804', 'ENSG00000143476', 'ENSG00000153187', 'ENSG00000136824', 'ENSG00000002822',…	ribo_up_8h.txt	+	1	GO:0045787	positive regulation of cell cycle	52
315	100	1.68836	0.000962682	59.2292	1.09143e-05	['ENSG00000133789', 'ENSG00000110944', 'ENSG00000073712', 'ENSG00000099942', 'ENSG00000135046', 'ENSG00000114861', 'ENSG00000138795', 'ENSG00000119401', 'ENSG00000116641', 'ENSG00000185033', 'ENSG00000121966', 'ENSG00000107099', 'ENSG00000128512', 'ENSG00000197122', 'ENSG00000171791', 'ENSG00000138448', 'ENSG00000131375', 'ENSG00000099250', 'ENSG00000169071', 'ENSG00000011405', 'ENSG00000102879',…	ribo_up_8h.txt	+	0	GO:0030335	positive regulation of cell migration	53
552	143	1.37775	0.0271895	103.792	0.000634187	['ENSG00000133789', 'ENSG00000110944', 'ENSG00000130830', 'ENSG00000073712', 'ENSG00000099942', 'ENSG00000154803', 'ENSG00000135046', 'ENSG00000107937', 'ENSG00000114861', 'ENSG00000138795', 'ENSG00000119401', 'ENSG00000116641', 'ENSG00000189079', 'ENSG00000185033', 'ENSG00000100105', 'ENSG00000121966', 'ENSG00000107099', 'ENSG00000128512', 'ENSG00000197122', 'ENSG00000171791', 'ENSG00000173334',…	ribo_up_8h.txt	+	1	GO:0030334	regulation of cell migration	53
326	101	1.6477	0.00159437	61.2975	1.99181e-05	['ENSG00000133789', 'ENSG00000110944', 'ENSG00000073712', 'ENSG00000099942', 'ENSG00000135046', 'ENSG00000114861', 'ENSG00000138795', 'ENSG00000119401', 'ENSG00000116641', 'ENSG00000185033', 'ENSG00000121966', 'ENSG00000107099', 'ENSG00000128512', 'ENSG00000197122', 'ENSG00000171791', 'ENSG00000138448', 'ENSG00000131375', 'ENSG00000099250', 'ENSG00000169071', 'ENSG00000011405', 'ENSG00000102879',…	ribo_up_8h.txt	+	1	GO:2000147	positive regulation of cell motility	53
330	103	1.65996	0.00105453	62.0496	1.23364e-05	['ENSG00000133789', 'ENSG00000110944', 'ENSG00000073712', 'ENSG00000099942', 'ENSG00000135046', 'ENSG00000114861', 'ENSG00000138795', 'ENSG00000119401', 'ENSG00000116641', 'ENSG00000185033', 'ENSG00000121966', 'ENSG00000107099', 'ENSG00000128512', 'ENSG00000197122', 'ENSG00000171791', 'ENSG00000138448', 'ENSG00000131375', 'ENSG00000099250', 'ENSG00000169071', 'ENSG00000011405', 'ENSG00000102879',…	ribo_up_8h.txt	+	2	GO:0040017	positive regulation of locomotion	53
293	92	1.66992	0.00265562	55.0925	3.58608e-05	['ENSG00000177885', 'ENSG00000154803', 'ENSG00000171223', 'ENSG00000138795', 'ENSG00000134313', 'ENSG00000116688', 'ENSG00000138433', 'ENSG00000178537', 'ENSG00000150961', 'ENSG00000170921', 'ENSG00000163683', 'ENSG00000143437', 'ENSG00000100345', 'ENSG00000156140', 'ENSG00000101752', 'ENSG00000100220', 'ENSG00000122257', 'ENSG00000183337', 'ENSG00000015479', 'ENSG00000181555', 'ENSG00000264522',…	ribo_up_8h.txt	+	0	GO:0001701	in utero embryonic development	54
433	127	1.55988	0.00123941	81.4166	1.48572e-05	['ENSG00000177885', 'ENSG00000177000', 'ENSG00000154803', 'ENSG00000138795', 'ENSG00000138433', 'ENSG00000150961', 'ENSG00000117298', 'ENSG00000166197', 'ENSG00000100345', 'ENSG00000156140', 'ENSG00000100220', 'ENSG00000122257', 'ENSG00000165821', 'ENSG00000156531', 'ENSG00000198730', 'ENSG00000092621', 'ENSG00000099139', 'ENSG00000147383', 'ENSG00000110497', 'ENSG00000171310', 'ENSG00000176842',…	ribo_up_8h.txt	+	1	GO:0043009	chordate embryonic development	54
444	131	1.56915	0.000761557	83.4849	8.46908e-06	['ENSG00000177885', 'ENSG00000068366', 'ENSG00000177000', 'ENSG00000154803', 'ENSG00000138795', 'ENSG00000138433', 'ENSG00000150961', 'ENSG00000117298', 'ENSG00000166197', 'ENSG00000100345', 'ENSG00000156140', 'ENSG00000100220', 'ENSG00000122257', 'ENSG00000165821', 'ENSG00000156531', 'ENSG00000198730', 'ENSG00000092621', 'ENSG00000099139', 'ENSG00000147383', 'ENSG00000110497', 'ENSG00000171310',…	ribo_up_8h.txt	+	2	GO:0009792	embryo development ending in birth or egg hatching	54
649	175	1.43406	0.00178328	122.031	2.2407e-05	['ENSG00000091140', 'ENSG00000177885', 'ENSG00000068366', 'ENSG00000177000', 'ENSG00000154803', 'ENSG00000006712', 'ENSG00000138795', 'ENSG00000138433', 'ENSG00000198900', 'ENSG00000150961', 'ENSG00000189079', 'ENSG00000143995', 'ENSG00000120875', 'ENSG00000186480', 'ENSG00000117298', 'ENSG00000166477', 'ENSG00000166197', 'ENSG00000120756', 'ENSG00000100345', 'ENSG00000156140', 'ENSG00000160255',…	ribo_up_8h.txt	+	3	GO:0009790	embryo development	54
2361	555	1.25018	2.26572e-05	443.937	1.76703e-07	['ENSG00000115839', 'ENSG00000160888', 'ENSG00000114867', 'ENSG00000009307', 'ENSG00000113532', 'ENSG00000082701', 'ENSG00000114861', 'ENSG00000198900', 'ENSG00000150961', 'ENSG00000189079', 'ENSG00000013810', 'ENSG00000166197', 'ENSG00000100105', 'ENSG00000100345', 'ENSG00000156140', 'ENSG00000177084', 'ENSG00000145375', 'ENSG00000100462', 'ENSG00000100220', 'ENSG00000122257', 'ENSG00000092621',…	ribo_up_8h.txt	+	4	GO:0007275	multicellular organism development	54
285	87	1.62349	0.0073817	53.5883	0.000124734	['ENSG00000183207', 'ENSG00000124151', 'ENSG00000108469', 'ENSG00000109756', 'ENSG00000123064', 'ENSG00000135046', 'ENSG00000082701', 'ENSG00000044115', 'ENSG00000171148', 'ENSG00000173801', 'ENSG00000152223', 'ENSG00000173402', 'ENSG00000186480', 'ENSG00000185591', 'ENSG00000166598', 'ENSG00000092820', 'ENSG00000023171', 'ENSG00000123104', 'ENSG00000141458', 'ENSG00000100344', 'ENSG00000084093',…	ribo_up_8h.txt	+	0	GO:0071407	cellular response to organic cyclic compound	55
493	144	1.55343	0.000456796	92.6984	4.75004e-06	['ENSG00000124151', 'ENSG00000151012', 'ENSG00000108469', 'ENSG00000123064', 'ENSG00000023330', 'ENSG00000177000', 'ENSG00000135046', 'ENSG00000082701', 'ENSG00000114861', 'ENSG00000171148', 'ENSG00000152223', 'ENSG00000186480', 'ENSG00000166598', 'ENSG00000079785', 'ENSG00000121966', 'ENSG00000130429', 'ENSG00000023171', 'ENSG00000123104', 'ENSG00000141458', 'ENSG00000100344', 'ENSG00000131378',…	ribo_up_8h.txt	+	1	GO:0014070	response to organic cyclic compound	55
236	71	1.6	0.0341982	44.3749	0.000842115	['ENSG00000213782', 'ENSG00000123064', 'ENSG00000039123', 'ENSG00000119041', 'ENSG00000077235', 'ENSG00000107937', 'ENSG00000175467', 'ENSG00000083520', 'ENSG00000167721', 'ENSG00000166197', 'ENSG00000088930', 'ENSG00000100029', 'ENSG00000164338', 'ENSG00000164934', 'ENSG00000058729', 'ENSG00000143751', 'ENSG00000214274', 'ENSG00000132467', 'ENSG00000156697', 'ENSG00000150990', 'ENSG00000052749',…	ribo_up_8h.txt	+	0	GO:0016072	rRNA metabolic process	56
373	110	1.56841	0.00330673	70.1349	4.6086e-05	['ENSG00000101391', 'ENSG00000114867', 'ENSG00000165819', 'ENSG00000134759', 'ENSG00000136937', 'ENSG00000130956', 'ENSG00000009307', 'ENSG00000083520', 'ENSG00000136770', 'ENSG00000166197', 'ENSG00000079785', 'ENSG00000100227', 'ENSG00000055332', 'ENSG00000183655', 'ENSG00000147677', 'ENSG00000047410', 'ENSG00000134001', 'ENSG00000134644', 'ENSG00000136381', 'ENSG00000060138', 'ENSG00000088247',…	ribo_up_8h.txt	+	0	GO:0006417	regulation of translation	57
1630	400	1.30511	5.60654e-05	306.487	4.69641e-07	['ENSG00000115839', 'ENSG00000114867', 'ENSG00000043462', 'ENSG00000169220', 'ENSG00000009307', 'ENSG00000082701', 'ENSG00000136536', 'ENSG00000136770', 'ENSG00000166197', 'ENSG00000079785', 'ENSG00000100227', 'ENSG00000055332', 'ENSG00000101557', 'ENSG00000100345', 'ENSG00000183655', 'ENSG00000094804', 'ENSG00000147677', 'ENSG00000113648', 'ENSG00000171791', 'ENSG00000170581', 'ENSG00000134001',…	ribo_up_8h.txt	+	1	GO:0051246	regulation of protein metabolic process	57
419	120	1.52315	0.00436247	78.7842	6.67854e-05	['ENSG00000151012', 'ENSG00000101391', 'ENSG00000114867', 'ENSG00000165819', 'ENSG00000134759', 'ENSG00000136937', 'ENSG00000130956', 'ENSG00000009307', 'ENSG00000083520', 'ENSG00000136770', 'ENSG00000166197', 'ENSG00000079785', 'ENSG00000100227', 'ENSG00000055332', 'ENSG00000183655', 'ENSG00000147677', 'ENSG00000047410', 'ENSG00000134001', 'ENSG00000134644', 'ENSG00000136381', 'ENSG00000060138',…	ribo_up_8h.txt	+	1	GO:0034248	regulation of amide metabolic process	57
258	76	1.56664	0.0327309	48.5115	0.000801255	['ENSG00000102043', 'ENSG00000092199', 'ENSG00000178252', 'ENSG00000114867', 'ENSG00000171100', 'ENSG00000154803', 'ENSG00000006118', 'ENSG00000009307', 'ENSG00000136536', 'ENSG00000119720', 'ENSG00000168610', 'ENSG00000204713', 'ENSG00000101557', 'ENSG00000141458', 'ENSG00000104341', 'ENSG00000070756', 'ENSG00000147677', 'ENSG00000153187', 'ENSG00000104852', 'ENSG00000171791', 'ENSG00000005810',…	ribo_up_8h.txt	+	0	GO:0009895	negative regulation of catabolic process	58
460	135	1.56081	0.000645192	86.4934	7.08183e-06	['ENSG00000124151', 'ENSG00000177885', 'ENSG00000123064', 'ENSG00000135046', 'ENSG00000082701', 'ENSG00000197535', 'ENSG00000171148', 'ENSG00000138796', 'ENSG00000175866', 'ENSG00000122779', 'ENSG00000186480', 'ENSG00000084733', 'ENSG00000127948', 'ENSG00000136492', 'ENSG00000130429', 'ENSG00000141458', 'ENSG00000100344', 'ENSG00000094804', 'ENSG00000125124', 'ENSG00000162434', 'ENSG00000239306',…	ribo_up_8h.txt	+	0	GO:0009725	response to hormone	59
837	237	1.50591	3.32863e-06	157.38	2.28351e-08	['ENSG00000177885', 'ENSG00000160888', 'ENSG00000133706', 'ENSG00000099942', 'ENSG00000174136', 'ENSG00000082701', 'ENSG00000186480', 'ENSG00000127948', 'ENSG00000121966', 'ENSG00000130429', 'ENSG00000123104', 'ENSG00000141458', 'ENSG00000100344', 'ENSG00000094804', 'ENSG00000075624', 'ENSG00000239306', 'ENSG00000197122', 'ENSG00000196396', 'ENSG00000171791', 'ENSG00000170581', 'ENSG00000103966',…	ribo_up_8h.txt	+	1	GO:0009719	response to endogenous stimulus	59
283	83	1.55979	0.0221001	53.2122	0.000477177	['ENSG00000176396', 'ENSG00000073712', 'ENSG00000109756', 'ENSG00000177885', 'ENSG00000099942', 'ENSG00000154803', 'ENSG00000135046', 'ENSG00000174136', 'ENSG00000177606', 'ENSG00000138795', 'ENSG00000117139', 'ENSG00000134313', 'ENSG00000175866', 'ENSG00000143799', 'ENSG00000168610', 'ENSG00000166037', 'ENSG00000107290', 'ENSG00000084774', 'ENSG00000153071', 'ENSG00000033867', 'ENSG00000095739',…	ribo_up_8h.txt	+	0	GO:0071363	cellular response to growth factor stimulus	60
692	194	1.49098	0.000104185	130.116	8.95289e-07	['ENSG00000177885', 'ENSG00000133706', 'ENSG00000099942', 'ENSG00000174136', 'ENSG00000082701', 'ENSG00000186480', 'ENSG00000121966', 'ENSG00000123104', 'ENSG00000141458', 'ENSG00000100344', 'ENSG00000094804', 'ENSG00000075624', 'ENSG00000197122', 'ENSG00000196396', 'ENSG00000103966', 'ENSG00000069869', 'ENSG00000171310', 'ENSG00000119772', 'ENSG00000170345', 'ENSG00000099250', 'ENSG00000116478',…	ribo_up_8h.txt	+	1	GO:0071495	cellular response to endogenous stimulus	60
301	88	1.55486	0.0192796	56.5968	0.000402354	['ENSG00000176396', 'ENSG00000073712', 'ENSG00000109756', 'ENSG00000177885', 'ENSG00000160888', 'ENSG00000099942', 'ENSG00000154803', 'ENSG00000135046', 'ENSG00000174136', 'ENSG00000177606', 'ENSG00000138795', 'ENSG00000117139', 'ENSG00000134313', 'ENSG00000175866', 'ENSG00000143799', 'ENSG00000168610', 'ENSG00000166037', 'ENSG00000107290', 'ENSG00000084774', 'ENSG00000153071', 'ENSG00000033867',…	ribo_up_8h.txt	+	1	GO:0070848	response to growth factor	60
270	79	1.5561	0.0322585	50.7679	0.000787362	['ENSG00000109911', 'ENSG00000075856', 'ENSG00000134954', 'ENSG00000147274', 'ENSG00000137947', 'ENSG00000134759', 'ENSG00000103932', 'ENSG00000136937', 'ENSG00000020426', 'ENSG00000006712', 'ENSG00000116128', 'ENSG00000138795', 'ENSG00000263001', 'ENSG00000122779', 'ENSG00000163166', 'ENSG00000143799', 'ENSG00000168610', 'ENSG00000166477', 'ENSG00000107290', 'ENSG00000085224', 'ENSG00000088930',…	ribo_up_8h.txt	+	0	GO:0006366	transcription by RNA polymerase II	61
391	109	1.4826	0.0175085	73.5194	0.000359071	['ENSG00000075856', 'ENSG00000147274', 'ENSG00000134759', 'ENSG00000136937', 'ENSG00000077235', 'ENSG00000006712', 'ENSG00000116128', 'ENSG00000138795', 'ENSG00000263001', 'ENSG00000122779', 'ENSG00000166477', 'ENSG00000088930', 'ENSG00000130706', 'ENSG00000100462', 'ENSG00000126461', 'ENSG00000025800', 'ENSG00000131931', 'ENSG00000127152', 'ENSG00000198730', 'ENSG00000068654', 'ENSG00000170345',…	ribo_up_8h.txt	+	1	GO:0006351	DNA-templated transcription	61
403	114	1.50444	0.00977491	75.7757	0.000170115	['ENSG00000075856', 'ENSG00000147274', 'ENSG00000134759', 'ENSG00000136937', 'ENSG00000077235', 'ENSG00000006712', 'ENSG00000116128', 'ENSG00000138795', 'ENSG00000263001', 'ENSG00000122779', 'ENSG00000166477', 'ENSG00000088930', 'ENSG00000130706', 'ENSG00000100462', 'ENSG00000126461', 'ENSG00000025800', 'ENSG00000131931', 'ENSG00000127152', 'ENSG00000198730', 'ENSG00000068654', 'ENSG00000170345',…	ribo_up_8h.txt	+	2	GO:0032774	RNA biosynthetic process	61
722	186	1.37009	0.00686012	135.757	0.000112948	['ENSG00000075856', 'ENSG00000091140', 'ENSG00000147274', 'ENSG00000068366', 'ENSG00000134759', 'ENSG00000136937', 'ENSG00000254093', 'ENSG00000077235', 'ENSG00000006712', 'ENSG00000116128', 'ENSG00000138795', 'ENSG00000263001', 'ENSG00000062822', 'ENSG00000122779', 'ENSG00000167325', 'ENSG00000166477', 'ENSG00000159131', 'ENSG00000088930', 'ENSG00000123983', 'ENSG00000177084', 'ENSG00000130706',…	ribo_up_8h.txt	+	3	GO:0034654	nucleobase-containing compound biosynthetic process	61
784	196	1.32958	0.0164624	147.415	0.000329295	['ENSG00000075856', 'ENSG00000077235', 'ENSG00000006712', 'ENSG00000116128', 'ENSG00000088930', 'ENSG00000177084', 'ENSG00000100462', 'ENSG00000025800', 'ENSG00000197122', 'ENSG00000127152', 'ENSG00000068654', 'ENSG00000171793', 'ENSG00000113522', 'ENSG00000170345', 'ENSG00000185024', 'ENSG00000134480', 'ENSG00000125651', 'ENSG00000107798', 'ENSG00000076924', 'ENSG00000163939', 'ENSG00000106105',…	ribo_up_8h.txt	+	4	GO:0018130	heterocycle biosynthetic process	61
774	192	1.31927	0.0229217	145.535	0.000508157	['ENSG00000075856', 'ENSG00000091140', 'ENSG00000147274', 'ENSG00000068366', 'ENSG00000023330', 'ENSG00000134759', 'ENSG00000136937', 'ENSG00000254093', 'ENSG00000077235', 'ENSG00000006712', 'ENSG00000116128', 'ENSG00000138795', 'ENSG00000263001', 'ENSG00000062822', 'ENSG00000122779', 'ENSG00000167325', 'ENSG00000166477', 'ENSG00000159131', 'ENSG00000088930', 'ENSG00000123983', 'ENSG00000177084',…	ribo_up_8h.txt	+	4	GO:0019438	aromatic compound biosynthetic process	61
296	86	1.54519	0.0220483	55.6566	0.000480833	['ENSG00000096872', 'ENSG00000151012', 'ENSG00000109756', 'ENSG00000139926', 'ENSG00000135046', 'ENSG00000213626', 'ENSG00000117139', 'ENSG00000138279', 'ENSG00000084733', 'ENSG00000007168', 'ENSG00000120756', 'ENSG00000085224', 'ENSG00000121966', 'ENSG00000153071', 'ENSG00000033867', 'ENSG00000092820', 'ENSG00000143398', 'ENSG00000084093', 'ENSG00000074319', 'ENSG00000196591', 'ENSG00000150275',…	ribo_up_8h.txt	+	0	GO:0030855	epithelial cell differentiation	62
582	152	1.38898	0.0165628	109.433	0.000327716	['ENSG00000151012', 'ENSG00000177885', 'ENSG00000139926', 'ENSG00000177000', 'ENSG00000197256', 'ENSG00000135046', 'ENSG00000138795', 'ENSG00000138279', 'ENSG00000117298', 'ENSG00000084733', 'ENSG00000120756', 'ENSG00000121966', 'ENSG00000122257', 'ENSG00000081181', 'ENSG00000165821', 'ENSG00000150275', 'ENSG00000075624', 'ENSG00000197122', 'ENSG00000127152', 'ENSG00000092621', 'ENSG00000171791',…	ribo_up_8h.txt	+	1	GO:0060429	epithelium development	62
948	230	1.29031	0.0186316	178.252	0.000387486	['ENSG00000151012', 'ENSG00000177885', 'ENSG00000139926', 'ENSG00000197256', 'ENSG00000006712', 'ENSG00000082701', 'ENSG00000116128', 'ENSG00000138279', 'ENSG00000189079', 'ENSG00000143995', 'ENSG00000120875', 'ENSG00000100109', 'ENSG00000166197', 'ENSG00000185033', 'ENSG00000120756', 'ENSG00000121966', 'ENSG00000100345', 'ENSG00000122257', 'ENSG00000081181', 'ENSG00000150275', 'ENSG00000075624',…	ribo_up_8h.txt	+	2	GO:0009888	tissue development	62
439	127	1.53856	0.00213208	82.5448	2.77133e-05	['ENSG00000075856', 'ENSG00000102241', 'ENSG00000213782', 'ENSG00000123064', 'ENSG00000039123', 'ENSG00000136937', 'ENSG00000107937', 'ENSG00000175467', 'ENSG00000083520', 'ENSG00000167721', 'ENSG00000166197', 'ENSG00000079785', 'ENSG00000088930', 'ENSG00000164338', 'ENSG00000145375', 'ENSG00000100462', 'ENSG00000058729', 'ENSG00000143751', 'ENSG00000147677', 'ENSG00000132467', 'ENSG00000179950',…	ribo_up_8h.txt	+	0	GO:0022613	ribonucleoprotein complex biogenesis	63
469	134	1.51952	0.00221745	88.1857	2.91433e-05	['ENSG00000102241', 'ENSG00000174371', 'ENSG00000108469', 'ENSG00000072501', 'ENSG00000113812', 'ENSG00000159259', 'ENSG00000154767', 'ENSG00000062822', 'ENSG00000167325', 'ENSG00000086758', 'ENSG00000158161', 'ENSG00000079785', 'ENSG00000164053', 'ENSG00000153827', 'ENSG00000083642', 'ENSG00000136492', 'ENSG00000276043', 'ENSG00000177084', 'ENSG00000143476', 'ENSG00000175073', 'ENSG00000113648',…	ribo_up_8h.txt	+	0	GO:0006281	DNA repair	64
695	191	1.46158	0.000368446	130.68	3.69829e-06	['ENSG00000075218', 'ENSG00000102241', 'ENSG00000174371', 'ENSG00000108469', 'ENSG00000072501', 'ENSG00000177885', 'ENSG00000165819', 'ENSG00000113812', 'ENSG00000039123', 'ENSG00000114861', 'ENSG00000133422', 'ENSG00000159259', 'ENSG00000154767', 'ENSG00000062822', 'ENSG00000100749', 'ENSG00000167325', 'ENSG00000100109', 'ENSG00000086758', 'ENSG00000158161', 'ENSG00000079785', 'ENSG00000164053',…	ribo_up_8h.txt	+	1	GO:0006974	DNA damage response	64
1327	342	1.37066	8.91485e-06	249.515	6.50202e-08	['ENSG00000127022', 'ENSG00000174371', 'ENSG00000151012', 'ENSG00000177885', 'ENSG00000006715', 'ENSG00000133706', 'ENSG00000174010', 'ENSG00000099942', 'ENSG00000114867', 'ENSG00000169220', 'ENSG00000082701', 'ENSG00000197930', 'ENSG00000114861', 'ENSG00000154767', 'ENSG00000172995', 'ENSG00000186480', 'ENSG00000100109', 'ENSG00000086758', 'ENSG00000141570', 'ENSG00000079785', 'ENSG00000055332',…	ribo_up_8h.txt	+	2	GO:0033554	cellular response to stress	64
2227	548	1.30869	1.28999e-07	418.741	6.98653e-10	['ENSG00000077238', 'ENSG00000114867', 'ENSG00000137628', 'ENSG00000169220', 'ENSG00000082701', 'ENSG00000197930', 'ENSG00000114861', 'ENSG00000172995', 'ENSG00000100109', 'ENSG00000079785', 'ENSG00000055332', 'ENSG00000101557', 'ENSG00000100345', 'ENSG00000177084', 'ENSG00000123104', 'ENSG00000122257', 'ENSG00000184988', 'ENSG00000113648', 'ENSG00000239306', 'ENSG00000171791', 'ENSG00000170581',…	ribo_up_8h.txt	+	3	GO:0006950	response to stress	64
337	96	1.51501	0.0220616	63.3658	0.000479531	['ENSG00000175582', 'ENSG00000108424', 'ENSG00000130479', 'ENSG00000118193', 'ENSG00000254093', 'ENSG00000112685', 'ENSG00000137942', 'ENSG00000168172', 'ENSG00000197535', 'ENSG00000086827', 'ENSG00000116641', 'ENSG00000170921', 'ENSG00000007168', 'ENSG00000138073', 'ENSG00000100345', 'ENSG00000092820', 'ENSG00000142945', 'ENSG00000102401', 'ENSG00000168538', 'ENSG00000125124', 'ENSG00000074319',…	ribo_up_8h.txt	+	0	GO:0051656	establishment of organelle localization	65
446	120	1.43094	0.0270593	83.861	0.000627242	['ENSG00000175582', 'ENSG00000254093', 'ENSG00000154803', 'ENSG00000112685', 'ENSG00000197535', 'ENSG00000116641', 'ENSG00000139641', 'ENSG00000100345', 'ENSG00000142945', 'ENSG00000102401', 'ENSG00000168538', 'ENSG00000104142', 'ENSG00000125124', 'ENSG00000128641', 'ENSG00000131899', 'ENSG00000237649', 'ENSG00000113368', 'ENSG00000269335', 'ENSG00000159082', 'ENSG00000119812', 'ENSG00000184056',…	ribo_up_8h.txt	+	1	GO:0051640	organelle localization	65
389	110	1.5039	0.0119087	73.1433	0.00021671	['ENSG00000213782', 'ENSG00000101391', 'ENSG00000123064', 'ENSG00000165819', 'ENSG00000134759', 'ENSG00000039123', 'ENSG00000136937', 'ENSG00000108506', 'ENSG00000107937', 'ENSG00000175467', 'ENSG00000083520', 'ENSG00000167721', 'ENSG00000166197', 'ENSG00000079785', 'ENSG00000088930', 'ENSG00000164338', 'ENSG00000100220', 'ENSG00000058729', 'ENSG00000143751', 'ENSG00000132467', 'ENSG00000052749',…	ribo_up_8h.txt	+	0	GO:0034470	ncRNA processing	66
401	112	1.48542	0.0139151	75.3997	0.000265279	['ENSG00000110944', 'ENSG00000165819', 'ENSG00000137628', 'ENSG00000135046', 'ENSG00000119401', 'ENSG00000204713', 'ENSG00000079785', 'ENSG00000055332', 'ENSG00000101557', 'ENSG00000234127', 'ENSG00000184988', 'ENSG00000081181', 'ENSG00000162434', 'ENSG00000132109', 'ENSG00000239306', 'ENSG00000197122', 'ENSG00000147140', 'ENSG00000170581', 'ENSG00000069869', 'ENSG00000116514', 'ENSG00000132466',…	ribo_up_8h.txt	+	0	GO:0045087	innate immune response	67
517	139	1.42988	0.010617	97.2111	0.000190137	['ENSG00000110944', 'ENSG00000077238', 'ENSG00000165819', 'ENSG00000137628', 'ENSG00000136937', 'ENSG00000135046', 'ENSG00000119401', 'ENSG00000204713', 'ENSG00000079785', 'ENSG00000055332', 'ENSG00000101557', 'ENSG00000119927', 'ENSG00000234127', 'ENSG00000184988', 'ENSG00000081181', 'ENSG00000162434', 'ENSG00000180644', 'ENSG00000132109', 'ENSG00000239306', 'ENSG00000197122', 'ENSG00000147140',…	ribo_up_8h.txt	+	1	GO:0098542	defense response to other organism	67
716	179	1.32958	0.0273834	134.629	0.000640686	['ENSG00000074800', 'ENSG00000110944', 'ENSG00000077238', 'ENSG00000165819', 'ENSG00000137628', 'ENSG00000136937', 'ENSG00000197894', 'ENSG00000135046', 'ENSG00000006712', 'ENSG00000114861', 'ENSG00000119401', 'ENSG00000204713', 'ENSG00000079785', 'ENSG00000121966', 'ENSG00000055332', 'ENSG00000101557', 'ENSG00000119927', 'ENSG00000234127', 'ENSG00000184988', 'ENSG00000081181', 'ENSG00000162434',…	ribo_up_8h.txt	+	2	GO:0051707	response to other organism	67
716	179	1.32958	0.0272991	134.629	0.000640686	['ENSG00000074800', 'ENSG00000110944', 'ENSG00000077238', 'ENSG00000165819', 'ENSG00000137628', 'ENSG00000136937', 'ENSG00000197894', 'ENSG00000135046', 'ENSG00000006712', 'ENSG00000114861', 'ENSG00000119401', 'ENSG00000204713', 'ENSG00000079785', 'ENSG00000121966', 'ENSG00000055332', 'ENSG00000101557', 'ENSG00000119927', 'ENSG00000234127', 'ENSG00000184988', 'ENSG00000081181', 'ENSG00000162434',…	ribo_up_8h.txt	+	3	GO:0043207	response to external biotic stimulus	67
744	186	1.32958	0.0220492	139.894	0.000477669	['ENSG00000074800', 'ENSG00000110944', 'ENSG00000072501', 'ENSG00000077238', 'ENSG00000165819', 'ENSG00000137628', 'ENSG00000136937', 'ENSG00000197894', 'ENSG00000135046', 'ENSG00000006712', 'ENSG00000082701', 'ENSG00000114861', 'ENSG00000119401', 'ENSG00000204713', 'ENSG00000079785', 'ENSG00000121966', 'ENSG00000055332', 'ENSG00000101557', 'ENSG00000119927', 'ENSG00000234127', 'ENSG00000108588',…	ribo_up_8h.txt	+	4	GO:0009607	response to biotic stimulus	67
[truncated: 42 more rows]

## Sheet: GO_ribo_down_8h
number_in_reference	input_list.number_in_list	input_list.fold_enrichment	input_list.fdr	input_list.expected	input_list.pValue	input_list.mapped_id_list.mapped_id	input_list.list_name	input_list.plus_minus	term.level	term.id	term.label	cluster
[truncated: 32 more rows]

## Sheet: GO_ribo_up_16h
number_in_reference	input_list.number_in_list	input_list.fold_enrichment	input_list.fdr	input_list.expected	input_list.pValue	input_list.mapped_id_list.mapped_id	input_list.list_name	input_list.plus_minus	term.level	term.id	term.label	cluster
[truncated: 86 more rows]

[truncated: 4 more sheets: GO_ribo_down_16h, GO_ribo_up_24h, GO_ribo_down_24h, GO_terms_top15_FC_lvl1]
