# Supplementary material for: The translational landscape of HIV-1 infected cells reveals key gene regulatory principles
Source: Nat Struct Mol Biol. 2025 Jan 15;32(5):841–52. doi: 10.1038/s41594-024-01468-3 (PMC12086091; doi:10.1038/s41594-024-01468-3)
Supplement: Supplementary file 6 — Data for polysome and qPCR profiles. [file 41594_2024_1468_MOESM6_ESM.xlsx]

## Sheet: Norm_8h_GAPDH
GAPDH	i_8hr		m_8hr
1	0.113604	0.0867934	0.0003355	0.00362038
2	0.240017	0.384271	0.00347219	0.00739904
3	0.116868	0.221442	0.0266786	0.176797
4	7.81155	7.63935	2.61821	2.44181
5	8.27023	7.72399	4.11358	2.50047
6	3.82077	3.02176	2.61581	2.9185
7	2.86638	2.28349	2.03373	3.21094
8	1.36982	1.11689	1.17021	0.870749
9	2.57371	2.45213	1.05364	2.12256
10	8.48177	9.42261	11.2514	29.7177
11	2.63981	2.71812	3.05031	2.0412
12	4.22887	3.99404	2.92789	1.62699
13	3.38437	3.91307	5.883	3.16445
14	6.1597	6.16972	5.58123	2.65523
15	3.83556	4.58822	2.15993	3.9959
16	4.75126	5.29502	6.0411	5.13957
17	6.42628	6.60563	10.8413	7.35662
18	17.0976	19.7663	18.2938	16.484

## Sheet: Norm_16h_GAPDH
GAPDH	i_16hr		m_16hr
1	0.0484132	0.0440064	0.0254699	0.0234174
2	0.0422173	0.0474785	0.0175955	0.0258188
3	0.0672443	0.039899	0.0244949	0.0295942
4	3.93645	4.82196	5.82584	3.09539
5	10.3327	12.6573	10.4227	7.54835
6	6.02416	5.77228	3.3201	2.12394
7	3.86453	3.23989	5.23184	4.45321
8	1.77512	1.65221	2.2955	1.68475
9	1.86704	2.15634	4.22755	5.01746
10	14.3306	14.0669	8.90848	9.44468
11	4.08947	3.99517	2.23228	2.63508
12	3.00281	2.44675	1.99263	2.58358
13	4.64387	3.32653	0.769681	1.38077
14	1.71297	1.47036	1.61863	1.20847
15	1.5955	1.44981	1.26257	1.573
16	2.51026	1.90736	4.97966	3.57699
17	3.51769	4.15237	9.88143	8.29041
18	13.7606	13.3087	18.7339	21.056

## Sheet: Norm_24h_GAPDH
GAPDH	i_24hr		m_24hr
1	0.243242	0.175528	0.0834159	0.05975
2	0.235459	0.267076	0.0571658	0.0551142
3	0.619829	0.413513	0.0595294	0.0475261
4	9.90585	8.45195	5.83533	6.2847
5	9.24427	6.91933	7.91265	8.97514
6	5.6357	5.49518	3.53884	3.60058
7	5.06141	5.13071	5.72997	6.27124
8	2.17496	1.7185	1.74169	1.92881
9	2.99142	2.57925	3.66276	3.46399
10	15.3941	15.444	9.21029	8.83182
11	3.50444	4.29093	2.44377	2.2695
12	3.56409	3.28067	1.8546	2.29634
13	2.80043	2.8941	1.50767	1.4056
14	2.14103	2.02711	1.31141	1.56474
15	1.57648	1.06632	2.03244	2.58512
16	2.11893	1.49097	4.4288	4.11417
17	3.95933	3.46287	12.135	12.8431
18	10.8135	13.7528	24.9298	18.4203
19	18.0155	21.1392	11.5249	14.9825

## Sheet: Norm_qPCR_FullySpliced
MS	i_8hr	i_8hr_2	i_16hr	i_16hr_2	i_24hr	i_24hr_2
1	0.187604	0.160197	0.012864	0.00939932	0.00457032	0.00338836
2	0.0794568	0.0626637	0.00562112	0.0054302	0.0108625	0.00878625
3	0.528939	0.385728	0.0735456	0.0489592	0.182925	0.146862
4	0.836165	0.817702	0.255096	0.194707	0.261062	0.335048
5	1.93841	2.3976	0.440616	0.369573	0.844927	0.919982
6	4.99	2.82733	1.72607	2.32899	2.41274	2.68096
7	2.42566	1.9262	1.07231	1.1994	3.86958	3.47163
8	2.9793	2.61987	1.3883	1.3682	1.59337	1.89506
9	4.45544	2.73591	0.923567	0.852448	1.04804	1.05692
10	1.90778	2.90042	1.02846	0.892749	1.61583	1.44327
11	3.1516	4.22288	0.486627	0.729106	1.40654	1.16299
12	5.3745	7.16079	0.748605	1.3413	1.20507	1.84285
13	8.30972	7.06417	0.256261	1.90524	1.85407	2.13823
14	3.65505	8.91391	2.17948	2.79038	2.65506	2.79651
15	21.8971	18.4592	3.89612	4.55214	4.19005	4.56086
16	20.0788	16.4466	12.2125	10.4494	9.73035	9.80246
17	11.8707	9.97601	15.7311	16.847	20.6629	18.0217
18	2.29485	6.35911	27.1596	23.1097	21.7829	24.31

## Sheet: Norm_qPCR_SemiSpliced
SS	i_8hr	i_8hr_2	i_16hr	i_16hr_2	i_24hr	i_24hr_2
1	0.323708	0.495426	0.0459599	0.026166	0.0100426	0.00485989
2	0.226796	0.131484	0.019706	0.00667709	0.0122084	0.086502
3	1.12688	0.819503	0.0684004	0.276454	0.176104	0.239733
4	1.23378	2.2104	0.696668	0.275824	0.562368	0.513634
5	1.43868	0.973844	0.666185	0.849556	0.251001	0.725282
6	0.608165	1.77446	1.11602	1.83147	0.320535	0.532754
7	1.08022	0.752738	1.24717	0.470262	0.977364	1.18348
8	2.86449	2.48825	1.50093	1.45837	1.65198	1.68249
9	4.70036	2.80303	9.80598	10.3429	3.39669	4.13909
10	1.71792	2.81155	21.2444	16.2668	1.80294	2.28992
11	4.57972	3.74043	2.71348	2.10762	1.43004	1.02429
12	3.92012	4.78036	2.54036	2.16148	1.23506	1.10043
13	4.81048	8.42843	2.18717	1.04942	0.557096	0.94598
14	10.0269	12.9733	7.18441	2.90632	2.81058	2.90674
15	12.9159	17.4177	4.67092	6.12552	4.72356	7.53375
16	16.7972	24.0254	11.9177	10.2296	23.2246	16.4452
17	19.8358	4.08475	3.40811	16.8861	30.3324	34.9927
18	5.59346	7.05433	21.3299	21.4654	18.8272	15.0482
19	6.19947	2.2347	7.63652	5.26401	7.69816	8.60504

## Sheet: Norm_qPCR_UnSpliced
SS	i_8hr	i_8hr_2	i_16hr	i_16hr_2	i_24hr	i_24hr_2
1	0.404445	0.0402286	0.0497853	0.0506525	0.0531307	0.0616567
2	0.0834532	0.061674	0.0525991	0.0845161	0.237493	0.386455
3	0.598781	0.507517	0.582017	0.509637	5.96073	6.43823
4	0.880412	0.955369	1.55462	1.34256	8.36822	7.91076
5	0.587853	0.847948	2.17054	2.03652	6.91204	5.96861
6	0.604762	0.705621	6.12088	6.68198	4.4733	4.02966
7	0.723982	0.552604	2.07664	1.62125	13.2752	14.8562
8	1.25477	1.60256	1.93112	1.71968	8.21633	7.84703
9	1.34358	1.17496	1.71695	1.96828	4.08089	5.03889
10	1.496	0.965325	1.82234	1.63933	3.19376	2.68417
11	2.92463	2.87467	1.32897	1.42489	3.29783	2.70477
12	5.31454	4.9498	4.21735	3.62015	6.57416	6.99745
13	7.35905	8.73063	8.71622	8.38154	5.81858	7.19626
14	15.9629	17.7042	7.41381	8.80959	5.23987	5.81011
15	17.4925	19.1338	18.0823	17.978	5.40607	4.66508
16	18.4845	17.9235	16.2496	15.2739	6.42295	6.262
17	11.1472	9.71024	12.3711	12.2449	6.83964	5.46813
18	6.9737	6.11807	7.3266	8.80762	3.37292	3.53369
19	6.3629	5.44118	6.21658	5.80494	2.25696	2.14083

## Sheet: Raw_GAPDH
GAPDH	i_8hr	i_8hr_2	i_16hr	i_16hr_2	i_24hr	i_24hr_2	m_24hr	m_24hr_2
1	0.00202466	0.00224878	0.00204148	0.00265743	0.00719425	0.00796104	0.00437991	0.0042618
2	0.00427762	0.0099563	0.00178021	0.0028671	0.00696407	0.0121132	0.00300159	0.00393114
3	0.00208284	0.00573747	0.00283554	0.0024094	0.0183324	0.0187548	0.0031257	0.0033899
4	0.139218	0.197932	0.165991	0.291186	0.292981	0.383337	0.306395	0.44827
5	0.147393	0.200125	0.435708	0.76434	0.273414	0.313826	0.415468	0.640171
6	0.0680942	0.0782924	0.254025	0.348573	0.166684	0.249233	0.185813	0.256819
7	0.051085	0.0591643	0.162959	0.195648	0.149699	0.232703	0.300863	0.44731
8	0.024413	0.0289381	0.0748528	0.0997727	0.0643277	0.0779426	0.0914508	0.137576
9	0.045869	0.0635335	0.078729	0.130216	0.0884758	0.116981	0.19232	0.247076
10	0.151163	0.244136	0.604287	0.849461	0.455306	0.700459	0.483604	0.629949
11	0.0470469	0.0704252	0.172444	0.241258	0.103649	0.194615	0.128315	0.161877
12	0.0753674	0.103484	0.126622	0.147753	0.105414	0.148795	0.0973795	0.163791
13	0.0603166	0.101386	0.195821	0.200881	0.0828271	0.131261	0.0791632	0.100258
14	0.109779	0.159855	0.0722319	0.0887914	0.0633242	0.0919393	0.0688578	0.111609
15	0.0683577	0.118879	0.0672787	0.0875502	0.0466267	0.048363	0.106717	0.184389
16	0.0846776	0.137192	0.105852	0.115181	0.0626708	0.0676227	0.232542	0.293452
17	0.11453	0.171149	0.148333	0.250751	0.117103	0.157058	0.63717	0.916062
18	0.304715	0.512135	0.580255	0.803675	0.319826	0.623758	1.30898	1.31386
19	0.2818	0.326388	0.964728	1.41577	0.532836	0.958766	0.605138	1.06866

## Sheet: Raw_ACTB
ACTB	i_8hr	i_8hr_2	i_16hr	i_16hr_2	i_24hr	i_24hr_2	m_24hr	m_24hr_2
1	0.00550098	0.00429764	0.0036612	0.00279136	0.00662351	0.00607367	0.0102649	0.00558945
2	0.00804822	0.00690704	0.00378526	0.00256688	0.0105537	0.00738841	0.00572473	0.00399654
3	0.00371368	0.00212527	0.00482915	0.00252536	0.0116656	0.00974278	0.00599862	0.00345423
4	0.00455555	0.00333792	0.00718266	0.00396817	0.0160044	0.0150819	0.00822113	0.00624516
5	0.0390634	0.0227224	0.0403537	0.0279611	0.0910399	0.056866	0.0637846	0.0338185
6	0.0447985	0.0304868	0.169188	0.101918	0.16061	0.094218	0.132789	0.0349801
7	0.02307	0.0187814	0.0547014	0.0366596	0.104947	0.0639555	0.082714	0.0520455
8	0.0273729	0.0175856	0.0690079	0.0390026	0.0855507	0.0493062	0.105519	0.0582118
9	0.0243817	0.0106233	0.0347787	0.0274435	0.0807464	0.0357022	0.0675646	0.0126556
10	0.0803797	0.0439713	0.141113	0.0825485	0.259181	0.18108	0.262223	0.108994
11	0.046271	0.0268607	0.155037	0.0767925	0.177973	0.100569	0.0850962	0.048894
12	0.0907126	0.0374386	0.078072	0.0468709	0.103884	0.0601308	0.0611856	0.0374909
13	0.0533391	0.0372341	0.11398	0.0737807	0.0773848	0.0512036	0.0517813	0.0277815
14	0.0594054	0.0345766	0.0791359	0.0430635	0.0553744	0.039246	0.0517298	0.0354426
15	0.0681564	0.0459663	0.0718061	0.0515209	0.0633622	0.0303533	0.10933	0.0630023
16	0.142422	0.0732938	0.159667	0.0786205	0.111345	0.0629086	0.251399	0.124296
17	0.320922	0.171847	0.306454	0.17554	0.247375	0.166567	0.742963	0.418269
18	0.564095	0.328612	1.05061	0.604803	0.707762	0.365765	1.74815	0.90855
19	0.712366	0.38017	1.58349	0.938925	0.937175	0.550958	0.889996	0.495478

## Sheet: Raw_FS
MS	i_8hr	i_8hr_2	i_16hr	i_16hr_2	i_24hr	i_24hr_2
1	2.08684e-05	1.3907e-05	4.0281e-05	2.279e-05	4.9474e-05	2.9206e-05
2	8.8385e-06	5.4399e-06	1.7601e-05	1.3167e-05	0.00011759	7.5733e-05
3	5.88374e-05	3.3486e-05	0.00023029	0.00011871	0.00198018	0.00126587
4	9.30123e-05	7.0986e-05	0.00079878	0.00047211	0.00282602	0.00288794
5	0.000215623	0.00020814	0.0013797	0.0008961	0.00914642	0.00792976
6	0.000555071	0.00024544	0.00540483	0.00564709	0.0261182	0.0231085
7	0.000269822	0.00016722	0.00335771	0.00290819	0.0418886	0.0299237
8	0.000331407	0.00022743	0.00434717	0.00331746	0.0172484	0.0163344
9	0.000495608	0.00023751	0.00289196	0.00206692	0.0113451	0.00911009
10	0.000212215	0.00025179	0.00322041	0.00216464	0.0174916	0.0124402
11	0.000350574	0.00036659	0.00152377	0.00176786	0.015226	0.0100243
12	0.000597842	0.00062164	0.0023441	0.00325225	0.013045	0.0158843
13	0.000924345	0.00061325	0.00080243	0.00461962	0.0200706	0.0184305
14	0.000406575	0.00077383	0.00682458	0.00676581	0.0287413	0.0241045
15	0.00243576	0.00160247	0.0121999	0.0110376	0.0453578	0.0393122
16	0.0022335	0.00142775	0.0382407	0.0253367	0.105332	0.0844921
17	0.00132045	0.00086603	0.0492585	0.0408487	0.223678	0.155338
18	0.000255272	0.00055204	0.0850445	0.0560339	0.235802	0.209539
19	0.000338048	0.00039618	0.0952016	0.0751799	0.267047	0.201717

## Sheet: Raw_SS
SS	i_8hr	i_8hr_2	i_16hr	i_16hr_2	i_24hr	i_24hr_2
1	4.06004e-05	7.1889e-05	3.495e-05	3.1645e-05	0.00010269	6.2306e-05
2	2.84454e-05	1.9079e-05	1.4985e-05	8.0752e-06	0.00012484	0.00110899
3	0.000141336	0.00011892	5.2014e-05	0.00033434	0.0018008	0.00307348
4	0.000154744	0.00032074	0.00052977	0.00033358	0.00575067	0.00658501
5	0.000180443	0.00014131	0.00050659	0.00102745	0.00256668	0.00929842
6	7.62778e-05	0.00025748	0.00084866	0.00221497	0.00327773	0.00683014
7	0.000135484	0.00010923	0.00094839	0.00056873	0.00999434	0.0151727
8	0.000359273	0.00036106	0.00114136	0.00176374	0.0168929	0.0215703
9	0.000589532	0.00040674	0.00745682	0.0125087	0.0347338	0.0530648
10	0.000215467	0.00040797	0.016155	0.0196731	0.0184366	0.0293577
11	0.000574401	0.00054276	0.00206342	0.00254895	0.0146233	0.0131318
12	0.000491672	0.00069366	0.00193178	0.00261409	0.0126295	0.0141079
13	0.000603344	0.00122302	0.0016632	0.00126917	0.00569675	0.0121279
14	0.0012576	0.0018825	0.00546328	0.0035149	0.0287404	0.0372657
15	0.00161994	0.00252742	0.00355193	0.00740818	0.0483022	0.0965858
16	0.00210675	0.00348623	0.00906263	0.0123716	0.237491	0.210834
17	0.00248785	0.00059272	0.00259165	0.0204219	0.310173	0.448621
18	0.000701547	0.00102363	0.01622	0.0259602	0.192523	0.192924
19	0.000777554	0.00032427	0.00580708	0.00636627	0.0787199	0.11032

[truncated: 18 more sheets: Raw_US, 8h_mock, 16h_mock, 24_mock, 8h_infected, 16h_infected, 24h_infected, 8h_mock_2, 24h_mock_2, 16h_infected_2, 16h_infected_3, 8h_infected_2, 24h_infected_2, 0h_mock_1, 0h_mock_2, 8h_infected_3, 24h_infected_3, 24h_infected_4]
