# Supplementary material for: The translational landscape of HIV-1 infected cells reveals key gene regulatory principles
Source: Nat Struct Mol Biol. 2025 Jan 15;32(5):841–52. doi: 10.1038/s41594-024-01468-3 (PMC12086091; doi:10.1038/s41594-024-01468-3)
Supplement: Supplementary file 7 — Data for reporter assays of HIV-1 frameshifting. [file 41594_2024_1468_MOESM7_ESM.xlsx]

## Sheet: Minus background
WT	Δext	SS*mut	SSmut	DF-HIV-NT	ASO1
99.11	68.42	63.63	13.21	104.59	59.8645
102.97	59.33	93.05	25.09	94.3364	59.0518
97.92	79.65	74.99	12.31	101.074	64.7545
