# Supplementary material for: The translational landscape of HIV-1 infected cells reveals key gene regulatory principles
Source: Nat Struct Mol Biol. 2025 Jan 15;32(5):841–52. doi: 10.1038/s41594-024-01468-3 (PMC12086091; doi:10.1038/s41594-024-01468-3)
Supplement: Supplementary file 8 — Data for qPCR profiles. [file 41594_2024_1468_MOESM8_ESM.xlsx]

## Sheet: Norm_qPCR_ACTB
ACTB	i_8hr	i_8hr_2	i_16hr	i_16hr_2	i_24hr	i_24hr_2	m_24hr	m_24hr_2
1	0.237257	0.331393	0.0887166	0.115474	0.200193	0.311932	0.216721	0.225454
2	0.34712	0.532606	0.0917227	0.106188	0.318981	0.379454	0.120866	0.161203
3	0.160171	0.163881	0.117018	0.10447	0.35259	0.50037	0.126648	0.139329
4	0.196481	0.257389	0.174047	0.164157	0.483729	0.774577	0.173572	0.251903
5	1.6848	1.75214	0.977832	1.15671	2.75165	2.92053	1.34668	1.36409
6	1.93216	2.35086	4.09969	4.21619	4.85439	4.83885	2.80356	1.41095
7	0.995006	1.44825	1.3255	1.51655	3.172	3.28463	1.74633	2.09929
8	1.18059	1.35604	1.67217	1.61348	2.58574	2.53227	2.22782	2.34801
9	1.05158	0.819167	0.842742	1.13529	2.44053	1.83359	1.42649	0.510471
10	3.46678	3.39066	3.41938	3.4149	7.83366	9.29989	5.5363	4.39636
11	1.99567	2.07125	3.75677	3.17678	5.37916	5.165	1.79663	1.97217
12	3.91243	2.88691	1.8918	1.93898	3.13985	3.0882	1.29181	1.51222
13	2.30051	2.87114	2.76192	3.05219	2.33893	2.62972	1.09325	1.12058
14	2.56215	2.66622	1.91759	1.78147	1.67367	2.0156	1.09217	1.4296
15	2.93958	3.54449	1.73997	2.13134	1.9151	1.55889	2.30829	2.54124
16	6.14267	5.65173	3.86897	3.25241	3.36535	3.23086	5.30778	5.01357
17	13.8413	13.2512	7.42585	7.26181	7.47681	8.55457	15.6861	16.8712
18	24.3294	25.3395	25.4578	25.0198	21.3919	18.785	36.9085	36.647

## Sheet: Raw_ACTB
ACTB	i_8hr	i_8hr_2	i_16hr	i_16hr_2	i_24hr	i_24hr_2	m_24hr	m_24hr_2
1	0.00550098	0.00429764	0.0036612	0.00279136	0.00662351	0.00607367	0.0102649	0.00558945
2	0.00804822	0.00690704	0.00378526	0.00256688	0.0105537	0.00738841	0.00572473	0.00399654
3	0.00371368	0.00212527	0.00482915	0.00252536	0.0116656	0.00974278	0.00599862	0.00345423
4	0.00455555	0.00333792	0.00718266	0.00396817	0.0160044	0.0150819	0.00822113	0.00624516
5	0.0390634	0.0227224	0.0403537	0.0279611	0.0910399	0.056866	0.0637846	0.0338185
6	0.0447985	0.0304868	0.169188	0.101918	0.16061	0.094218	0.132789	0.0349801
7	0.02307	0.0187814	0.0547014	0.0366596	0.104947	0.0639555	0.082714	0.0520455
8	0.0273729	0.0175856	0.0690079	0.0390026	0.0855507	0.0493062	0.105519	0.0582118
9	0.0243817	0.0106233	0.0347787	0.0274435	0.0807464	0.0357022	0.0675646	0.0126556
10	0.0803797	0.0439713	0.141113	0.0825485	0.259181	0.18108	0.262223	0.108994
11	0.046271	0.0268607	0.155037	0.0767925	0.177973	0.100569	0.0850962	0.048894
12	0.0907126	0.0374386	0.078072	0.0468709	0.103884	0.0601308	0.0611856	0.0374909
13	0.0533391	0.0372341	0.11398	0.0737807	0.0773848	0.0512036	0.0517813	0.0277815
14	0.0594054	0.0345766	0.0791359	0.0430635	0.0553744	0.039246	0.0517298	0.0354426
15	0.0681564	0.0459663	0.0718061	0.0515209	0.0633622	0.0303533	0.10933	0.0630023
16	0.142422	0.0732938	0.159667	0.0786205	0.111345	0.0629086	0.251399	0.124296
17	0.320922	0.171847	0.306454	0.17554	0.247375	0.166567	0.742963	0.418269
18	0.564095	0.328612	1.05061	0.604803	0.707762	0.365765	1.74815	0.90855
19	0.712366	0.38017	1.58349	0.938925	0.937175	0.550958	0.889996	0.495478

## Sheet: Sheet3
ACTB	i_8hr	i_8hr_2	i_16hr	i_16hr_2	i_24hr	i_24hr_2	m_24hr	m_24hr_2
1	0.237257	0.331393	0.0887166	0.115474	0.200193	0.311932	0.216721	0.225454
2	0.34712	0.532606	0.0917227	0.106188	0.318981	0.379454	0.120866	0.161203
3	0.160171	0.163881	0.117018	0.10447	0.35259	0.50037	0.126648	0.139329
4	0.196481	0.257389	0.174047	0.164157	0.483729	0.774577	0.173572	0.251903
5	1.6848	1.75214	0.977832	1.15671	2.75165	2.92053	1.34668	1.36409
6	1.93216	2.35086	4.09969	4.21619	4.85439	4.83885	2.80356	1.41095
7	0.995006	1.44825	1.3255	1.51655	3.172	3.28463	1.74633	2.09929
8	1.18059	1.35604	1.67217	1.61348	2.58574	2.53227	2.22782	2.34801
9	1.05158	0.819167	0.842742	1.13529	2.44053	1.83359	1.42649	0.510471
10	3.46678	3.39066	3.41938	3.4149	7.83366	9.29989	5.5363	4.39636
11	1.99567	2.07125	3.75677	3.17678	5.37916	5.165	1.79663	1.97217
12	3.91243	2.88691	1.8918	1.93898	3.13985	3.0882	1.29181	1.51222
13	2.30051	2.87114	2.76192	3.05219	2.33893	2.62972	1.09325	1.12058
14	2.56215	2.66622	1.91759	1.78147	1.67367	2.0156	1.09217	1.4296
15	2.93958	3.54449	1.73997	2.13134	1.9151	1.55889	2.30829	2.54124
16	6.14267	5.65173	3.86897	3.25241	3.36535	3.23086	5.30778	5.01357
17	13.8413	13.2512	7.42585	7.26181	7.47681	8.55457	15.6861	16.8712
18	24.3294	25.3395	25.4578	25.0198	21.3919	18.785	36.9085	36.647
