# Supplementary material for: The translational landscape of HIV-1 infected cells reveals key gene regulatory principles
Source: Nat Struct Mol Biol. 2025 Jan 15;32(5):841–52. doi: 10.1038/s41594-024-01468-3 (PMC12086091; doi:10.1038/s41594-024-01468-3)
Supplement: Supplementary file 9 — Data for reporter assays of Vif iORF translation. [file 41594_2024_1468_MOESM9_ESM.xlsx]

## Sheet: Sheet1
50nt 0-frame	50nt WT
98.8546	25.9
99.6071	21.8
101.538	29.9
